# Supplementary material for: Oestrogen enforces the integrity of blood vessels in the bone during pregnancy and menopause
Source: Nat Cardiovasc Res. Author manuscript; Available in PMC 2022 Dec 16. (PMC7613952; doi:10.1038/s44161-022-00139-0)
Supplement: Rodrigues_SourceData_ED_Fig1 [file EMS153774-supplement-Rodrigues_SourceData_ED_Fig1.xlsx]

## Sheet: Ext Fig1b
Osx	Male	Virgin F	dpc 5.5	dpc 10.5	dpc 17.5	dpp 0	dpp 7					Plin	Male	Virgin F	dpc 5.5	dpc 10.5	dpc 17.5	dpp 0	dpp 7
	359.71	437.36	460.07	670.33	619.78	333.33	159.34						7.78	7.7	5.38	1.04	4.84	3.86	10.07
	332.6	468.13	373.63	816.85	462.64	194.51	193.41						5.97	8.92	2.05	0.47	4.59	5.72	6.84
	373.63	306.96	422.71	658.24	452.75	389.01	287.91						4.77	5.8	2.14	0.45	5.03	5.22	6.41
	366.3	425.64	364.7	708.79	554.36	405.86	276.19						5.3	5.88	3.27	1.85	3.25	4.56	6
	321.45	384.78	442.65	832.16	620.54	263.27	258.92						6.1	6.75	4.76	0.85	4.4	5.63	7.18
	ANOVA summary												ANOVA summary
	F	31.57											F	18.3
	P value	<0.0001											P value	<0.0001
	P value summary	****											P value summary	****
	Significant diff. among means (P < 0.05)?	Yes											Significant diff. among means (P < 0.05)?	Yes
	R squared	0.8712											R squared	0.7968
	Tukey's multiple comparisons test	Mean Diff.	95.00% CI of diff.	Below threshold?	Summary	Adjusted P Value							Tukey's multiple comparisons test	Mean Diff.	95.00% CI of diff.	Below threshold?	Summary	Adjusted P Value
	Male vs. Virgin F	-53.84	-186.2 to 78.51	No	ns	0.8506	A-B						Male vs. Virgin F	-1.026	-3.342 to 1.290	No	ns	0.7946	A-B
	Male vs. dpc 5.5	-62.01	-194.4 to 70.34	No	ns	0.7502	A-C						Male vs. dpc 5.5	2.464	0.1475 to 4.780	Yes	*	0.0315	A-C
	Male vs. dpc 10.5	-386.5	-518.9 to -254.2	Yes	****	<0.0001	A-D						Male vs. dpc 10.5	5.052	2.736 to 7.368	Yes	****	<0.0001	A-D
	Male vs. dpc 17.5	-191.3	-323.6 to -58.93	Yes	**	0.0015	A-E						Male vs. dpc 17.5	1.562	-0.7545 to 3.878	No	ns	0.3589	A-E
	Male vs. dpp 0	33.54	-98.81 to 165.9	No	ns	0.9826	A-F						Male vs. dpp 0	0.986	-1.330 to 3.302	No	ns	0.8224	A-F
	Male vs. dpp 7	115.6	-16.77 to 247.9	No	ns	0.1178	A-G						Male vs. dpp 7	-1.316	-3.632 to 1.000	No	ns	0.5576	A-G
	Virgin F vs. dpc 5.5	-8.178	-140.5 to 124.2	No	ns	>0.9999	B-C						Virgin F vs. dpc 5.5	3.49	1.174 to 5.806	Yes	***	0.0009	B-C
	Virgin F vs. dpc 10.5	-332.7	-465.0 to -200.4	Yes	****	<0.0001	B-D						Virgin F vs. dpc 10.5	6.078	3.762 to 8.394	Yes	****	<0.0001	B-D
	Virgin F vs. dpc 17.5	-137.4	-269.8 to -5.091	Yes	*	0.0379	B-E						Virgin F vs. dpc 17.5	2.588	0.2715 to 4.904	Yes	*	0.021	B-E
	Virgin F vs. dpp 0	87.38	-44.97 to 219.7	No	ns	0.3831	B-F						Virgin F vs. dpp 0	2.012	-0.3045 to 4.328	No	ns	0.1214	B-F
	Virgin F vs. dpp 7	169.4	37.07 to 301.8	Yes	**	0.0058	B-G						Virgin F vs. dpp 7	-0.29	-2.606 to 2.026	No	ns	0.9996	B-G
	dpc 5.5 vs. dpc 10.5	-324.5	-456.9 to -192.2	Yes	****	<0.0001	C-D						dpc 5.5 vs. dpc 10.5	2.588	0.2715 to 4.904	Yes	*	0.021	C-D
	dpc 5.5 vs. dpc 17.5	-129.3	-261.6 to 3.087	No	ns	0.0589	C-E						dpc 5.5 vs. dpc 17.5	-0.902	-3.218 to 1.414	No	ns	0.8743	C-E
	dpc 5.5 vs. dpp 0	95.56	-36.79 to 227.9	No	ns	0.2835	C-F						dpc 5.5 vs. dpp 0	-1.478	-3.794 to 0.8385	No	ns	0.4228	C-F
	dpc 5.5 vs. dpp 7	177.6	45.25 to 309.9	Yes	**	0.0035	C-G						dpc 5.5 vs. dpp 7	-3.78	-6.096 to -1.464	Yes	***	0.0003	C-G
	dpc 10.5 vs. dpc 17.5	195.3	62.91 to 327.6	Yes	**	0.0012	D-E						dpc 10.5 vs. dpc 17.5	-3.49	-5.806 to -1.174	Yes	***	0.0009	D-E
	dpc 10.5 vs. dpp 0	420.1	287.7 to 552.4	Yes	****	<0.0001	D-F						dpc 10.5 vs. dpp 0	-4.066	-6.382 to -1.750	Yes	***	0.0001	D-F
	dpc 10.5 vs. dpp 7	502.1	369.8 to 634.5	Yes	****	<0.0001	D-G						dpc 10.5 vs. dpp 7	-6.368	-8.684 to -4.052	Yes	****	<0.0001	D-G
	dpc 17.5 vs. dpp 0	224.8	92.47 to 357.2	Yes	***	0.0002	E-F						dpc 17.5 vs. dpp 0	-0.576	-2.892 to 1.740	No	ns	0.9842	E-F
	dpc 17.5 vs. dpp 7	306.9	174.5 to 439.2	Yes	****	<0.0001	E-G						dpc 17.5 vs. dpp 7	-2.878	-5.194 to -0.5615	Yes	**	0.0079	E-G
	dpp 0 vs. dpp 7	82.04	-50.31 to 214.4	No	ns	0.4566	F-G						dpp 0 vs. dpp 7	-2.302	-4.618 to 0.01450	No	ns	0.0523	F-G

## Sheet: Ext Fig1c
Ki67	Male	Virgin F	dpc 5.5	dpc 10.5	dpc 17.5	dpp 0	dpp 7
	154.579	151.648	172.161	258.608	178.755	86.4469	76.1905
	128.205	164.835	150.916	282.051	163.37	92.3077	83.5165
	126.74	125.275	161.172	246.886	201.465	99.6337	72.5275
	136.736	145.723	180.319	271.257	181.674	104.398	80.5125
	144.522	138.749	156.833	263.148	188.472	89.6357	84.2614
	ANOVA summary
	F	139.7
	P value	<0.0001
	P value summary	****
	Significant diff. among means (P < 0.05)?	Yes
	R squared	0.9677
	Tukey's multiple comparisons test	Mean Diff.	95.00% CI of diff.	Below threshold?	Summary	Adjusted P Value
	Male vs. Virgin F	-7.09	-30.35 to 16.17	No	ns	0.9571	A-B
	Male vs. dpc 5.5	-26.12	-49.38 to -2.863	Yes	*	0.0201	A-C
	Male vs. dpc 10.5	-126.2	-149.5 to -103.0	Yes	****	<0.0001	A-D
	Male vs. dpc 17.5	-44.59	-67.85 to -21.33	Yes	****	<0.0001	A-E
	Male vs. dpp 0	43.67	20.41 to 66.93	Yes	****	<0.0001	A-F
	Male vs. dpp 7	58.75	35.49 to 82.01	Yes	****	<0.0001	A-G
	Virgin F vs. dpc 5.5	-19.03	-42.29 to 4.226	No	ns	0.1655	B-C
	Virgin F vs. dpc 10.5	-119.1	-142.4 to -95.88	Yes	****	<0.0001	B-D
	Virgin F vs. dpc 17.5	-37.5	-60.76 to -14.24	Yes	***	0.0004	B-E
	Virgin F vs. dpp 0	50.76	27.50 to 74.02	Yes	****	<0.0001	B-F
	Virgin F vs. dpp 7	65.84	42.58 to 89.10	Yes	****	<0.0001	B-G
	dpc 5.5 vs. dpc 10.5	-100.1	-123.4 to -76.85	Yes	****	<0.0001	C-D
	dpc 5.5 vs. dpc 17.5	-18.47	-41.73 to 4.793	No	ns	0.191	C-E
	dpc 5.5 vs. dpp 0	69.8	46.54 to 93.06	Yes	****	<0.0001	C-F
	dpc 5.5 vs. dpp 7	84.88	61.62 to 108.1	Yes	****	<0.0001	C-G
	dpc 10.5 vs. dpc 17.5	81.64	58.38 to 104.9	Yes	****	<0.0001	D-E
	dpc 10.5 vs. dpp 0	169.9	146.6 to 193.2	Yes	****	<0.0001	D-F
	dpc 10.5 vs. dpp 7	185	161.7 to 208.2	Yes	****	<0.0001	D-G
	dpc 17.5 vs. dpp 0	88.26	65.00 to 111.5	Yes	****	<0.0001	E-F
	dpc 17.5 vs. dpp 7	103.3	80.09 to 126.6	Yes	****	<0.0001	E-G
	dpp 0 vs. dpp 7	15.08	-8.178 to 38.34	No	ns	0.404	F-G

## Sheet: Ext Fig1d
Osx	Veh	VCD		Plin	Veh	VCD
	242.86	201.1			46.4	51.28
	226.37	116.48			34.82	63.43
	313.55	125.27			29.7	62.64
	271.83	164.73			25.38	45.16
	215.81	133.52			37.26	56.47
	Unpaired t test				Unpaired t test
	P value	0.002			P value	0.0028
	P value summary	**			P value summary	**
	Significantly different (P < 0.05)?	Yes			Significantly different (P < 0.05)?	Yes
	One- or two-tailed P value?	Two-tailed			One- or two-tailed P value?	Two-tailed
	t, df	t=4.508, df=8			t, df	t=4.241, df=8

## Sheet: Ext Fig1e
		Veh						E2
	F	2.06	1.82	1.29	1.57	2.09	2.79	4.47	3.6	3.42	4.78	4.5	4.77
	M	2.23	1.37	1.67	2.57	2.34	2.89	4.38	5.56	3.19	5.3	5.46	3.5
		Two-way ANOVA	Ordinary
		Alpha	0.05
		Mean of Veh	2.058
		Mean of E2	4.411
		Difference between means	-2.353
		SE of difference	0.2901
		95% CI of difference	-2.958 to -1.748
		Tukey's multiple comparisons test	Mean Diff.	95.00% CI of diff.	Below threshold?	Summary	Adjusted P Value
		F:Veh vs. F:E2	-2.32	-3.468 to -1.172	Yes	****	<0.0001
		F:Veh vs. M:Veh	-0.2417	-1.390 to 0.9065	No	ns	0.9342
		F:Veh vs. M:E2	-2.628	-3.777 to -1.480	Yes	****	<0.0001
		F:E2 vs. M:Veh	2.078	0.9301 to 3.227	Yes	***	0.0003
		F:E2 vs. M:E2	-0.3083	-1.457 to 0.8399	No	ns	0.8749
		M:Veh vs. M:E2	-2.387	-3.535 to -1.238	Yes	****	<0.0001
