# Supplementary material for: Oestrogen enforces the integrity of blood vessels in the bone during pregnancy and menopause
Source: Nat Cardiovasc Res. Author manuscript; Available in PMC 2022 Dec 16. (PMC7613952; doi:10.1038/s44161-022-00139-0)
Supplement: Rodrigues_SourceData_ED_Fig2 [file EMS153774-supplement-Rodrigues_SourceData_ED_Fig2.xlsx]

## Sheet: Ext Fig2a
Osx	Veh					E2					P4					DHT
F	351.65	295.6	296.7	652.49	573.82	604.4	635.16	856.04	925.27	1072.36	398.9	498.9	359.34	446.73	534.81	475.82	508.79	500	502.2	595.6
M	358.24	327.47	347.25	548.32	621.75	731.87	904.4	819.05	880.59	1053.84	378.75	416.48	370.33	521.64	466.39	546.15	440.66	602.2	579.12	397.82
	Two-way ANOVA	Ordinary
	Alpha	0.05			Tukey's multiple comparisons test	Mean Diff.	95.00% CI of diff.	Below threshold?	Summary	Adjusted P Value
	Difference between row means
	Mean of F	554.2			F:Veh vs. F:E2	-384.6	-634.1 to -135.0	Yes	***	0.0005
	Mean of M	565.6			F:Veh vs. F:P4	-13.68	-263.2 to 235.9	No	ns	>0.9999
	Difference between means	-11.39			F:Veh vs. F:DHT	-82.43	-332.0 to 167.1	No	ns	0.9585
	SE of difference	38.52			F:Veh vs. M:Veh	-6.554	-256.1 to 243.0	No	ns	>0.9999
	95% CI of difference	-89.85 to 67.08			F:Veh vs. M:E2	-443.9	-693.5 to -194.3	Yes	****	<0.0001
					F:Veh vs. M:P4	3.334	-246.2 to 252.9	No	ns	>0.9999
					F:Veh vs. M:DHT	-79.14	-328.7 to 170.4	No	ns	0.9666
					F:E2 vs. F:P4	370.9	121.4 to 620.5	Yes	***	0.0008
					F:E2 vs. F:DHT	302.2	52.61 to 551.7	Yes	**	0.0092
					F:E2 vs. M:Veh	378	128.5 to 627.6	Yes	***	0.0006
					F:E2 vs. M:E2	-59.3	-308.9 to 190.3	No	ns	0.9936
					F:E2 vs. M:P4	387.9	138.4 to 637.5	Yes	***	0.0004
					F:E2 vs. M:DHT	305.5	55.90 to 555.0	Yes	**	0.0082
					F:P4 vs. F:DHT	-68.75	-318.3 to 180.8	No	ns	0.9847
					F:P4 vs. M:Veh	7.13	-242.4 to 256.7	No	ns	>0.9999
					F:P4 vs. M:E2	-430.2	-679.8 to -180.7	Yes	****	<0.0001
					F:P4 vs. M:P4	17.02	-232.5 to 266.6	No	ns	>0.9999
					F:P4 vs. M:DHT	-65.45	-315.0 to 184.1	No	ns	0.9885
					F:DHT vs. M:Veh	75.88	-173.7 to 325.4	No	ns	0.9734
					F:DHT vs. M:E2	-361.5	-611.0 to -111.9	Yes	**	0.0011
					F:DHT vs. M:P4	85.76	-163.8 to 335.3	No	ns	0.9491
					F:DHT vs. M:DHT	3.292	-246.3 to 252.8	No	ns	>0.9999
					M:Veh vs. M:E2	-437.3	-686.9 to -187.8	Yes	****	<0.0001
					M:Veh vs. M:P4	9.888	-239.7 to 259.4	No	ns	>0.9999
					M:Veh vs. M:DHT	-72.58	-322.1 to 177.0	No	ns	0.9792
					M:E2 vs. M:P4	447.2	197.7 to 696.8	Yes	****	<0.0001
					M:E2 vs. M:DHT	364.8	115.2 to 614.3	Yes	**	0.001
					M:P4 vs. M:DHT	-82.47	-332.0 to 167.1	No	ns	0.9584
Plin
	Veh					E2					P4					DHT
F	3.13	3.88	5.34	6.21	4.36	0.4	0	1.38	0.88	2.12	4.46	5.1	5.56	3.65	2.78	3.95	4.38	6.19	3.35	3.53
M	1.94	1.85	4.85	4.62	5.22	0.36	0.74	0.87	0.86	1.64	5.32	5.21	4.63	3.27	3.51	4.28	2.81	1.91	3.21	5.04
	Two-way ANOVA	Ordinary
	Alpha	0.05		Tukey's multiple comparisons test	Mean Diff.	95.00% CI of diff.	Below threshold?	Summary	Adjusted P Value
	Difference between row means			F:Veh vs. F:E2	3.628	1.327 to 5.929	Yes	***	0.0004
	Mean of F	3.533		F:Veh vs. F:P4	0.274	-2.027 to 2.575	No	ns	>0.9999
	Mean of M	3.107		F:Veh vs. F:DHT	0.304	-1.997 to 2.605	No	ns	0.9999
	Difference between means	0.4255		F:Veh vs. M:Veh	0.888	-1.413 to 3.189	No	ns	0.91
	SE of difference	0.3552		F:Veh vs. M:E2	3.69	1.389 to 5.991	Yes	***	0.0003
	95% CI of difference	-0.2979 to 1.149		F:Veh vs. M:P4	0.196	-2.105 to 2.497	No	ns	>0.9999
				F:Veh vs. M:DHT	1.134	-1.167 to 3.435	No	ns	0.7488
				F:E2 vs. F:P4	-3.354	-5.655 to -1.053	Yes	**	0.001
				F:E2 vs. F:DHT	-3.324	-5.625 to -1.023	Yes	**	0.0012
				F:E2 vs. M:Veh	-2.74	-5.041 to -0.4391	Yes	*	0.0109
				F:E2 vs. M:E2	0.062	-2.239 to 2.363	No	ns	>0.9999
				F:E2 vs. M:P4	-3.432	-5.733 to -1.131	Yes	***	0.0008
				F:E2 vs. M:DHT	-2.494	-4.795 to -0.1931	Yes	*	0.0261
				F:P4 vs. F:DHT	0.03	-2.271 to 2.331	No	ns	>0.9999
				F:P4 vs. M:Veh	0.614	-1.687 to 2.915	No	ns	0.9873
				F:P4 vs. M:E2	3.416	1.115 to 5.717	Yes	***	0.0008
				F:P4 vs. M:P4	-0.078	-2.379 to 2.223	No	ns	>0.9999
				F:P4 vs. M:DHT	0.86	-1.441 to 3.161	No	ns	0.9228
				F:DHT vs. M:Veh	0.584	-1.717 to 2.885	No	ns	0.9905
				F:DHT vs. M:E2	3.386	1.085 to 5.687	Yes	***	0.0009
				F:DHT vs. M:P4	-0.108	-2.409 to 2.193	No	ns	>0.9999
				F:DHT vs. M:DHT	0.83	-1.471 to 3.131	No	ns	0.9351
				M:Veh vs. M:E2	2.802	0.5011 to 5.103	Yes	**	0.0086
				M:Veh vs. M:P4	-0.692	-2.993 to 1.609	No	ns	0.9749
				M:Veh vs. M:DHT	0.246	-2.055 to 2.547	No	ns	>0.9999
				M:E2 vs. M:P4	-3.494	-5.795 to -1.193	Yes	***	0.0006
				M:E2 vs. M:DHT	-2.556	-4.857 to -0.2551	Yes	*	0.021
				M:P4 vs. M:DHT	0.938	-1.363 to 3.239	No	ns	0.8843

## Sheet: Ext Fig2b
Arterioles
		Vehicle					E2					P4					DHT
	Female	8	8.5	8.5	7.5	6	9.5	12.5	10	11	11.5	6.5	8.5	8	7.5	9	5.5	6	7.5	9	8.5
	Male	8.5	7.5	6.5	9	8.5	12.5	14	14.5	13	10	7	8	7.5	8	8.5	7	8.5	8	7.5	6
		Two-way ANOVA	Ordinary
		Alpha	0.05
		Mean of Female	8.45			Tukey's multiple comparisons test	Mean Diff.	95.00% CI of diff.	Below threshold?	Summary	Adjusted P Value
		Mean of Male	9
		Difference between means	-0.55			Female:Vehicle vs. Female:E2	-3.2	-5.611 to -0.7895	Yes	**	0.0033
		SE of difference	0.3721			Female:Vehicle vs. Female:P4	-0.2	-2.611 to 2.211	No	ns	>0.9999
		95% CI of difference	-1.308 to 0.2079			Female:Vehicle vs. Female:DHT	0.4	-2.011 to 2.811	No	ns	0.9993
						Female:Vehicle vs. Male:Vehicle	-0.3	-2.711 to 2.111	No	ns	>0.9999
						Female:Vehicle vs. Male:E2	-5.1	-7.511 to -2.689	Yes	****	<0.0001
						Female:Vehicle vs. Male:P4	-0.1	-2.511 to 2.311	No	ns	>0.9999
						Female:Vehicle vs. Male:DHT	0.3	-2.111 to 2.711	No	ns	>0.9999
						Female:E2 vs. Female:P4	3	0.5895 to 5.411	Yes	**	0.0069
						Female:E2 vs. Female:DHT	3.6	1.189 to 6.011	Yes	***	0.0008
						Female:E2 vs. Male:Vehicle	2.9	0.4895 to 5.311	Yes	**	0.0098
						Female:E2 vs. Male:E2	-1.9	-4.311 to 0.5105	No	ns	0.2104
						Female:E2 vs. Male:P4	3.1	0.6895 to 5.511	Yes	**	0.0048
						Female:E2 vs. Male:DHT	3.5	1.089 to 5.911	Yes	**	0.0011
						Female:P4 vs. Female:DHT	0.6	-1.811 to 3.011	No	ns	0.9915
						Female:P4 vs. Male:Vehicle	-0.1	-2.511 to 2.311	No	ns	>0.9999
						Female:P4 vs. Male:E2	-4.9	-7.311 to -2.489	Yes	****	<0.0001
						Female:P4 vs. Male:P4	0.1	-2.311 to 2.511	No	ns	>0.9999
						Female:P4 vs. Male:DHT	0.5	-1.911 to 2.911	No	ns	0.9972
						Female:DHT vs. Male:Vehicle	-0.7	-3.111 to 1.711	No	ns	0.9794
						Female:DHT vs. Male:E2	-5.5	-7.911 to -3.089	Yes	****	<0.0001
						Female:DHT vs. Male:P4	-0.5	-2.911 to 1.911	No	ns	0.9972
						Female:DHT vs. Male:DHT	-0.1	-2.511 to 2.311	No	ns	>0.9999
						Male:Vehicle vs. Male:E2	-4.8	-7.211 to -2.389	Yes	****	<0.0001
						Male:Vehicle vs. Male:P4	0.2	-2.211 to 2.611	No	ns	>0.9999
						Male:Vehicle vs. Male:DHT	0.6	-1.811 to 3.011	No	ns	0.9915
						Male:E2 vs. Male:P4	5	2.589 to 7.411	Yes	****	<0.0001
						Male:E2 vs. Male:DHT	5.4	2.989 to 7.811	Yes	****	<0.0001
						Male:P4 vs. Male:DHT	0.4	-2.011 to 2.811	No	ns	0.9993
Rel Trans Cortical Vessels
		Vehicle					E2					P4					DHT
	Female	1	1.14286	1.28571	0.857143	1	1.85714	1.57143	1.42857	1.71429	1.28571	1.14286	0.857143	0.714286	1	1.57143	1.28571	0.857143	1	1.28571	1.14286
	Male	0.857143	1.28571	1.28571	1.14286	1	1.72857	1.57143	1.57143	1.85714	1.42857	1.28571	1	0.857143	1.14286	1	1.42857	1.14286	0.857143	0.714286	1
		Mean of Female	1.2
		Mean of Male	1.208			Tukey's multiple comparisons test	Mean Diff.	95.00% CI of diff.	Below threshold?	Summary	Adjusted P Value
		Difference between means	-0.007857
		SE of difference	0.06931			Female:Vehicle vs. Female:E2	-0.5143	-0.9633 to -0.06524	Yes	*	0.0159
		95% CI of difference	-0.1490 to 0.1333			Female:Vehicle vs. Female:P4	2e-09	-0.4490 to 0.4490	No	ns	>0.9999
						Female:Vehicle vs. Female:DHT	-0.05714	-0.5062 to 0.3919	No	ns	0.9999
						Female:Vehicle vs. Male:Vehicle	-0.05714	-0.5062 to 0.3919	No	ns	0.9999
						Female:Vehicle vs. Male:E2	-0.5743	-1.023 to -0.1252	Yes	**	0.0051
						Female:Vehicle vs. Male:P4	0	-0.4490 to 0.4490	No	ns	>0.9999
						Female:Vehicle vs. Male:DHT	0.02857	-0.4205 to 0.4776	No	ns	>0.9999
						Female:E2 vs. Female:P4	0.5143	0.06524 to 0.9633	Yes	*	0.0159
						Female:E2 vs. Female:DHT	0.4571	0.008102 to 0.9062	Yes	*	0.0436
						Female:E2 vs. Male:Vehicle	0.4571	0.008102 to 0.9062	Yes	*	0.0436
						Female:E2 vs. Male:E2	-0.06	-0.5090 to 0.3890	No	ns	0.9998
						Female:E2 vs. Male:P4	0.5143	0.06524 to 0.9633	Yes	*	0.0159
						Female:E2 vs. Male:DHT	0.5429	0.09382 to 0.9919	Yes	**	0.0093
						Female:P4 vs. Female:DHT	-0.05714	-0.5062 to 0.3919	No	ns	0.9999
						Female:P4 vs. Male:Vehicle	-0.05714	-0.5062 to 0.3919	No	ns	0.9999
						Female:P4 vs. Male:E2	-0.5743	-1.023 to -0.1252	Yes	**	0.0051
						Female:P4 vs. Male:P4	-2e-09	-0.4490 to 0.4490	No	ns	>0.9999
						Female:P4 vs. Male:DHT	0.02857	-0.4205 to 0.4776	No	ns	>0.9999
						Female:DHT vs. Male:Vehicle	0	-0.4490 to 0.4490	No	ns	>0.9999
						Female:DHT vs. Male:E2	-0.5171	-0.9662 to -0.06810	Yes	*	0.015
						Female:DHT vs. Male:P4	0.05714	-0.3919 to 0.5062	No	ns	0.9999
						Female:DHT vs. Male:DHT	0.08571	-0.3633 to 0.5348	No	ns	0.9983
						Male:Vehicle vs. Male:E2	-0.5171	-0.9662 to -0.06810	Yes	*	0.015
						Male:Vehicle vs. Male:P4	0.05714	-0.3919 to 0.5062	No	ns	0.9999
						Male:Vehicle vs. Male:DHT	0.08571	-0.3633 to 0.5348	No	ns	0.9983
						Male:E2 vs. Male:P4	0.5743	0.1252 to 1.023	Yes	**	0.0051
						Male:E2 vs. Male:DHT	0.6029	0.1538 to 1.052	Yes	**	0.0029
						Male:P4 vs. Male:DHT	0.02857	-0.4205 to 0.4776	No	ns	>0.9999

## Sheet: Ext Fig2c
EdU+Emcn+ Ecs
			Veh					E2
		F	284.98	281.32	278.02	195.6		503.3	437.36	604.4	496.7	510.62
		M	253.85	171.43	243.96	261.54		438.46	487.91	464.47	422.71
	Two-way ANOVA	Ordinary					Tukey's multiple comparisons test	Predicted (LS) mean diff.	95.00% CI of diff.	Below threshold?	Summary	Adjusted P Value
	Alpha	0.05
							F:Veh vs. F:E2	-250.5	-341.2 to -159.8	Yes	****	<0.0001
	Source of Variation	% of total variation	P value	P value summary	Significant?		F:Veh vs. M:Veh	27.29	-68.34 to 122.9	No	ns	0.8358
	Interaction	0.3366	0.5185	ns	No		F:Veh vs. M:E2	-193.4	-289.0 to -97.78	Yes	***	0.0003
	Row Factor	2.698	0.0829	ns	No		F:E2 vs. M:Veh	277.8	187.1 to 368.5	Yes	****	<0.0001
	Column Factor	84.13	<0.0001	****	Yes		F:E2 vs. M:E2	57.09	-33.63 to 147.8	No	ns	0.2965
							M:Veh vs. M:E2	-220.7	-316.3 to -125.1	Yes	****	<0.0001
	ANOVA table	SS (Type III)	DF	MS	F (DFn, DFd)	P value
	Interaction	935	1	935	F (1, 13) = 0.4404	P=0.5185
	Row Factor	7494	1	7494	F (1, 13) = 3.530	P=0.0829
	Column Factor	233704	1	233704	F (1, 13) = 110.1	P<0.0001
	Residual	27598	13	2123
Ki67+ total Ecs
			Veh						E2
		F	32.2	31.6	36.1	35.2			74.4	77.5	71.3	67.9	71.4	75.6
		M	26.7	34.2	40.6	45			61.5	61.6	51.7	70.5
		Two-way ANOVA	Ordinary						Tukey's multiple comparisons test	Predicted (LS) mean diff.	95.00% CI of diff.	Below threshold?	Summary	Adjusted P Value
		Alpha	0.05
									F:Veh vs. F:E2	-39.24	-49.79 to -28.70	Yes	****	<0.0001
		Source of Variation	% of total variation	P value	P value summary	Significant?			F:Veh vs. M:Veh	-2.85	-14.40 to 8.702	No	ns	0.8887
		Interaction	4.07	0.0172	*	Yes			F:Veh vs. M:E2	-27.55	-39.10 to -16.00	Yes	****	<0.0001
		Row Factor	1.505	0.1227	ns	No			F:E2 vs. M:Veh	36.39	25.85 to 46.94	Yes	****	<0.0001
		Column Factor	78.69	<0.0001	****	Yes			F:E2 vs. M:E2	11.69	1.146 to 22.24	Yes	*	0.0278
									M:Veh vs. M:E2	-24.7	-36.25 to -13.15	Yes	***	0.0001
		ANOVA table	SS (Type III)	DF	MS	F (DFn, DFd)	P value
		Interaction	230.7	1	230.7	F (1, 14) = 7.301	P=0.0172
		Row Factor	85.28	1	85.28	F (1, 14) = 2.699	P=0.1227
		Column Factor	4460	1	4460	F (1, 14) = 141.2	P<0.0001
		Residual	442.3	14	31.6

## Sheet: Ext Fig2d
	BECs
	Vehicle	E2
	15.14	18.18
	7.27	29.55
	14.29	27.27
	17.78	20.97
	9.71	28.17
	11.9	17.86
	9.52	15.65
	9.09	10.85
	8.89	24.24
	15.86	21.88
	12.46
	Column B	E2
	vs.	vs.
	Column A	Vehicle
	Unpaired t test
	P value	0.0002
	P value summary	***
	Significantly different (P < 0.05)?	Yes
	One- or two-tailed P value?	Two-tailed
	t, df	t=4.514, df=19

## Sheet: Ext Fig2e
	Vehicle								E2
Tgfb	0.202104	0.94	0.83	0.428104	0.91	1.01	0.91	1.2	0.340847	15.8026	46.4046	46.0145	1.17961
Eng	0.78	0.51	0.750367	0.521867	0.51941	0.78	0.91	0.98	3.32171	33.7236	18.2392	1.03	2.36501
Tie1	0.123208	0.202104	0.158976	0.428104	0.69	0.84			15.8026	46.4046	46.0145	1.17961	0.89
Pecam1	0.461411	0.29082	0.81	0.912296	0.650876	0.62	0.84	0.94	4.21758	13.3635	29.5011	1.02	0.9
Itga5	0.114327	0.615626	0.281468	0.872165	0.71	0.91	0.72		8.39146	71.1053	76.4816	4.12616	3.44342
Flt4	0.242522	0.425548	0.638778	0.249948	0.672271	0.59	0.6	0.84	13.4417	130.272	73.9985	1.26677	1.69495
Flt1	0.725861	0.501615	0.982741	0.82	0.69				7.41761	14.4544	11.0044	2.58
Fgfr2	0.995192	0.265961	0.399244	0.514503	1.50485	2.34365	0.551096		3.55696	52.417	26.1863	40.0311	1.65023	1.48535
Sox18	0.253293	0.49224	0.42	0.45	0.46	0.64	0.68	0.59	1.34122	30.2125	2.45664	1.66	3.62987	1.6439	1.2358	1.2
Nrp1	0.900116	0.895058	0.679116	1.0982	0.14	0.8	0.91		19.8045	7.51502	29.1076	3.27841	1.26768	1.25
	Vehicle								Discovery?	P value	Mean of Vehicle	Mean of E2	Difference	SE of difference	t ratio	df	q value
	vs.							Tgfb	No	0.021582	0.8038	21.95	-21.14	7.903	2.675	11	0.057761
	E2							Eng	No	0.044528	0.719	11.74	-11.02	4.859	2.267	11	0.057761
								Tie1	No	0.043574	0.4071	22.06	-21.65	9.228	2.346	9	0.057761
								Pecam1	No	0.05147	0.6907	9.8	-9.11	4.17	2.184	11	0.057761
	Unpaired t test							Itga5	No	0.043832	0.6034	32.71	-32.11	13.93	2.306	10	0.057761
	Individual variance for each row							Flt4	No	0.04719	0.5324	44.13	-43.6	19.52	2.234	11	0.057761
	False Discovery Rate (FDR)							Flt1	No	0.00832	0.744	8.864	-8.12	2.233	3.637	7	0.057761
	Two-stage step-up (Benjamini, Krieger, and Yekutieli)							Fgfr2	No	0.034734	0.9392	20.89	-19.95	8.284	2.408	11	0.057761
	1.00%							Sox18	No	0.1875	0.4982	5.422	-4.924	3.554	1.386	14	0.189375
								Nrp1	No	0.048528	0.7746	10.37	-9.596	4.326	2.218	11	0.057761
