# Supplementary material for: Oestrogen enforces the integrity of blood vessels in the bone during pregnancy and menopause
Source: Nat Cardiovasc Res. Author manuscript; Available in PMC 2022 Dec 16. (PMC7613952; doi:10.1038/s44161-022-00139-0)
Supplement: Rodrigues_SourceData_ED_Fig3 [file EMS153774-supplement-Rodrigues_SourceData_ED_Fig3.xlsx]

## Sheet: Ext Fig3a
E2 conc	Male	Virgin F	dpc 5.5	dpc 10.5	dpc 17.5	dpp 0	dpp 7
	24.514	49.741	35.6356	115.907	75.2282	53.175	59.6438
	20.3128	46.0868	48.6822	111.172	78.7112	53.7287	54.0068
	18.0362	53.6362	77.6546	82.9188	76.031	55.3152	57.5037
	16.6428	48.7699	64.9958	94.1056	61.2298	45.9164	50.4372
	25.4322	51.6538	55.8347	96.4221	82.5519	60.4783	62.0894
				86.8474	77.6948
	ANOVA summary			Tukey's multiple comparisons test	Mean Diff.	95.00% CI of diff.	Below threshold?	Summary	Adjusted P Value
	F	37.83		Male vs. Virgin F	-28.99	-46.98 to -11.00	Yes	***	0.0003
	P value	<0.0001		Male vs. dpc 5.5	-35.57	-53.56 to -17.58	Yes	****	<0.0001
	P value summary	****		Male vs. dpc 10.5	-76.91	-94.13 to -59.68	Yes	****	<0.0001
	Significant diff. among means (P < 0.05)?	Yes		Male vs. dpc 17.5	-54.25	-71.48 to -37.03	Yes	****	<0.0001
	R squared	0.8833		Male vs. dpp 0	-32.74	-50.72 to -14.75	Yes	****	<0.0001
				Male vs. dpp 7	-35.75	-53.74 to -17.76	Yes	****	<0.0001
				Virgin F vs. dpc 5.5	-6.583	-24.57 to 11.41	No	ns	0.9051
				Virgin F vs. dpc 10.5	-47.92	-65.14 to -30.69	Yes	****	<0.0001
				Virgin F vs. dpc 17.5	-25.26	-42.49 to -8.040	Yes	**	0.0012
				Virgin F vs. dpp 0	-3.745	-21.74 to 14.24	No	ns	0.994
				Virgin F vs. dpp 7	-6.759	-24.75 to 11.23	No	ns	0.894
				dpc 5.5 vs. dpc 10.5	-41.33	-58.56 to -24.11	Yes	****	<0.0001
				dpc 5.5 vs. dpc 17.5	-18.68	-35.90 to -1.457	Yes	*	0.0267
				dpc 5.5 vs. dpp 0	2.838	-15.15 to 20.83	No	ns	0.9987
				dpc 5.5 vs. dpp 7	-0.1756	-18.17 to 17.81	No	ns	>0.9999
				dpc 10.5 vs. dpc 17.5	22.65	6.232 to 39.08	Yes	**	0.0025
				dpc 10.5 vs. dpp 0	44.17	26.95 to 61.40	Yes	****	<0.0001
				dpc 10.5 vs. dpp 7	41.16	23.94 to 58.38	Yes	****	<0.0001
				dpc 17.5 vs. dpp 0	21.52	4.294 to 38.74	Yes	**	0.0073
				dpc 17.5 vs. dpp 7	18.5	1.281 to 35.73	Yes	*	0.0289
				dpp 0 vs. dpp 7	-3.013	-21.00 to 14.98	No	ns	0.9982

## Sheet: Ext Fig3b
E2 concentration
	P28								Aged
F	42.902	34.9567	29.6453	27.6281					8.77375	4.86993	4.82107	5.36115	2.07428	14.5453	9.51324	7.14877
M	39.2101	31.7144	41.7566	23.3518					23.2219	10.1007	18.3263	29.4301	17.0033	13.0672	30.3529
	Two-way ANOVA	Ordinary
	Alpha	0.05
								Tukey's multiple comparisons test	Predicted (LS) mean diff.	95.00% CI of diff.	Below threshold?	Summary	Adjusted P Value
	Source of Variation	% of total variation	P value	P value summary	Significant?
	Interaction	5.85	0.037	*	Yes			F:P28 vs. F:Aged	26.64	15.39 to 37.90	Yes	****	<0.0001
	Row Factor	6.268	0.0315	*	Yes			F:P28 vs. M:P28	-0.2252	-13.22 to 12.77	No	ns	>0.9999
	Column Factor	57.93	<0.0001	****	Yes			F:P28 vs. M:Aged	13.57	2.047 to 25.09	Yes	*	0.0176
								F:Aged vs. M:P28	-26.87	-38.13 to -15.61	Yes	****	<0.0001
	ANOVA table	SS (Type III)	DF	MS	F (DFn, DFd)	P value		F:Aged vs. M:Aged	-13.08	-22.59 to -3.563	Yes	**	0.0053
	Interaction	215.1	1	215.1	F (1, 19) = 5.033	P=0.0370		M:P28 vs. M:Aged	13.79	2.272 to 25.31	Yes	*	0.0157
	Row Factor	230.4	1	230.4	F (1, 19) = 5.392	P=0.0315
	Column Factor	2130	1	2130	F (1, 19) = 49.83	P<0.0001

## Sheet: Ext Fig3c
TypeH area								Osx	Sham	Sham+E2	OVX	OVX+E2					Plin	Sham	Sham+E2	OVX	OVX+E2
Sham	Sham+E2	OVX	OVX+E2						425.64	506.23	246.835	627.106						8.99	0.97	16.0514	3.63102
4.16074	8.03936	2.60932	7.45892						468.13	732.6	232.344	712.088						12.1	1.53	31.9888	0.81164
5.72409	9.17661	3.45727	9.72952						313.55	416.48	195.714	691.575						10.2	1.42	33.5371	2.05588
3.94002	9.08338	3.29127	9.01081						373.63	709.34	210.989	893.773						9.2	1.66	41.3667	2.6556
5.32	6.8649	3.20439	9.77758						366.3	624.752	176.923	698.168						14.2	1.1	34.9909	2.97547
4.84549	10.7322	2.50975	8.95027
ANOVA summary									ANOVA summary									ANOVA summary
F	47.55								F	31.51								F	41.72
P value	<0.0001								P value	<0.0001								P value	<0.0001
P value summary	****								P value summary	****								P value summary	****
Significant diff. among means (P < 0.05)?	Yes								Significant diff. among means (P < 0.05)?	Yes								Significant diff. among means (P < 0.05)?	Yes
R squared	0.8991								R squared	0.8552								R squared	0.8866
Tukey's multiple comparisons test	Mean Diff.	95.00% CI of diff.	Below threshold?	Summary	Adjusted P Value				Tukey's multiple comparisons test	Mean Diff.	95.00% CI of diff.	Below threshold?	Summary	Adjusted P Value				Tukey's multiple comparisons test	Mean Diff.	95.00% CI of diff.	Below threshold?	Summary	Adjusted P Value
Sham vs. Sham+E2	-3.981	-5.721 to -2.241	Yes	****	<0.0001				Sham vs. Sham+E2	-208.4	-371.4 to -45.43	Yes	*	0.0103				Sham vs. Sham+E2	9.602	0.8211 to 18.38	Yes	*	0.0297
Sham vs. OVX	1.784	0.04384 to 3.523	Yes	*	0.0435				Sham vs. OVX	176.9	13.89 to 339.9	Yes	*	0.0311				Sham vs. OVX	-20.65	-29.43 to -11.87	Yes	****	<0.0001
Sham vs. OVX+E2	-4.187	-5.927 to -2.448	Yes	****	<0.0001				Sham vs. OVX+E2	-335.1	-498.1 to -172.1	Yes	***	0.0001				Sham vs. OVX+E2	8.512	-0.2688 to 17.29	No	ns	0.0591
Sham+E2 vs. OVX	5.765	4.025 to 7.505	Yes	****	<0.0001				Sham+E2 vs. OVX	385.3	222.3 to 548.3	Yes	****	<0.0001				Sham+E2 vs. OVX	-30.25	-39.03 to -21.47	Yes	****	<0.0001
Sham+E2 vs. OVX+E2	-0.2061	-1.946 to 1.534	No	ns	0.9861				Sham+E2 vs. OVX+E2	-126.7	-289.7 to 36.34	No	ns	0.1591				Sham+E2 vs. OVX+E2	-1.09	-9.871 to 7.691	No	ns	0.9841
OVX vs. OVX+E2	-5.971	-7.711 to -4.231	Yes	****	<0.0001				OVX vs. OVX+E2	-512	-675.0 to -349.0	Yes	****	<0.0001				OVX vs. OVX+E2	29.16	20.38 to 37.94	Yes	****	<0.0001
Cd31+CD45-Ter119- ECs
	Sham	Sham+E2	OVX	OVX+E2
	2.74	3.62	2.15	2.26
	2.52	3.34	1.7	3.88
	2.81	3.95	1.65	2.77
	2.19	4.08	2.14	2.1
	2.88	3.58	1.6	2.98
ANOVA summary
F	15.91
P value	<0.0001
P value summary	****
Significant diff. among means (P < 0.05)?	Yes
R squared	0.749
Tukey's multiple comparisons test	Mean Diff.	95.00% CI of diff.	Below threshold?	Summary	Adjusted P Value
Sham vs. Sham+E2	-1.086	-1.863 to -0.3091	Yes	**	0.0051
Sham vs. OVX	0.78	0.003119 to 1.557	Yes	*	0.0489
Sham vs. OVX+E2	-0.17	-0.9469 to 0.6069	No	ns	0.9222
Sham+E2 vs. OVX	1.866	1.089 to 2.643	Yes	****	<0.0001
Sham+E2 vs. OVX+E2	0.916	0.1391 to 1.693	Yes	*	0.0182
OVX vs. OVX+E2	-0.95	-1.727 to -0.1731	Yes	*	0.0142

## Sheet: Ext Fig3d
Type H volume
		Veh				LTZ
	F	213000	181000	232000	232000	141000	123000	111000	148000
	M	214000	206000	220000	235000	137000	129000	159000	147000
	Two-way ANOVA	Ordinary
	Alpha	0.05
								Tukey's multiple comparisons test	Mean Diff.	95.00% CI of diff.	Below threshold?	Summary	Adjusted P Value
	Source of Variation	% of total variation	P value	P value summary	Significant?
	Interaction	0.2183	0.6499	ns	No			F:Veh vs. F:LTZ	83750	47670 to 119830	Yes	****	<0.0001
	Row Factor	0.9285	0.356	ns	No			F:Veh vs. M:Veh	-4250	-40330 to 31830	No	ns	0.9846
	Column Factor	86.76	<0.0001	****	Yes			F:Veh vs. M:LTZ	71500	35420 to 107580	Yes	***	0.0004
								F:LTZ vs. M:Veh	-88000	-124080 to -51920	Yes	****	<0.0001
	ANOVA table	SS	DF	MS	F (DFn, DFd)	P value		F:LTZ vs. M:LTZ	-12250	-48330 to 23830	No	ns	0.7479
	Interaction	64000000	1	64000000	F (1, 12) = 0.2167	P=0.6499		M:Veh vs. M:LTZ	75750	39670 to 111830	Yes	***	0.0002
	Row Factor	272250000	1	272250000	F (1, 12) = 0.9217	P=0.3560
	Column Factor	25440250000	1	25440250000	F (1, 12) = 86.13	P<0.0001
	Residual	3544500000	12	295375000
	Difference between column means
	Mean of Veh	216625
	Mean of LTZ	136875
	Difference between means	79750
	SE of difference	8593
	95% CI of difference	61027 to 98473
Osx
		Veh				LTZ
	F	351.65	400	432.97	468.57	321.978	340.659	297.802	330.671
	M	358.24	437.36	429.67	471.56	313.187	363.736	348.352	341.758
	Two-way ANOVA	Ordinary
	Alpha	0.05
	Source of Variation	% of total variation	P value	P value summary	Significant?			Tukey's multiple comparisons test	Mean Diff.	95.00% CI of diff.	Below threshold?	Summary	Adjusted P Value
	Interaction	0.1373	0.8317	ns	No
	Row Factor	1.883	0.4368	ns	No			F:Veh vs. F:LTZ	90.52	12.52 to 168.5	Yes	*	0.0218
	Column Factor	63.06	0.0006	***	Yes			F:Veh vs. M:Veh	-10.91	-88.91 to 67.09	No	ns	0.9748
								F:Veh vs. M:LTZ	71.54	-6.460 to 149.5	No	ns	0.0761
	ANOVA table	SS	DF	MS	F (DFn, DFd)	P value		F:LTZ vs. M:Veh	-101.4	-179.4 to -23.43	Yes	*	0.0105
	Interaction	65.13	1	65.13	F (1, 12) = 0.04718	P=0.8317		F:LTZ vs. M:LTZ	-18.98	-96.98 to 59.02	No	ns	0.8863
	Row Factor	893.4	1	893.4	F (1, 12) = 0.6472	P=0.4368		M:Veh vs. M:LTZ	82.45	4.450 to 160.4	Yes	*	0.0373
	Column Factor	29918	1	29918	F (1, 12) = 21.67	P=0.0006
	Residual	16565	12	1380
	Difference between column means
	Mean of Veh	418.8
	Mean of LTZ	332.3
	Difference between means	86.48
	SE of difference	18.58
	95% CI of difference	46.01 to 127.0
Perilipin
		Veh				LTZ
	F	2.76	2.98724	4.03246	3.54721	4.78686	6.04001	4.34502	5.47389
	M	3.88	3.6	4.56461	2.83716	5.91261	6.65132	4.22653	6.16789
	Two-way ANOVA	Ordinary
	Alpha	0.05						Tukey's multiple comparisons test	Mean Diff.	95.00% CI of diff.	Below threshold?	Summary	Adjusted P Value
	Source of Variation	% of total variation	P value	P value summary	Significant?			F:Veh vs. F:LTZ	-1.83	-3.492 to -0.1672	Yes	*	0.0298
	Interaction	0.1539	0.815	ns	No			F:Veh vs. M:Veh	-0.3887	-2.051 to 1.274	No	ns	0.8974
	Row Factor	4.01	0.2456	ns	No			F:Veh vs. M:LTZ	-2.408	-4.070 to -0.7453	Yes	**	0.0049
	Column Factor	63.55	0.0004	***	Yes			F:LTZ vs. M:Veh	1.441	-0.2215 to 3.104	No	ns	0.0979
								F:LTZ vs. M:LTZ	-0.5781	-2.241 to 1.084	No	ns	0.7344
	ANOVA table	SS	DF	MS	F (DFn, DFd)	P value		M:Veh vs. M:LTZ	-2.019	-3.682 to -0.3566	Yes	*	0.0164
	Interaction	0.03588	1	0.03588	F (1, 12) = 0.05721	P=0.8150
	Row Factor	0.9348	1	0.9348	F (1, 12) = 1.491	P=0.2456
	Column Factor	14.81	1	14.81	F (1, 12) = 23.62	P=0.0004
	Residual	7.526	12	0.6272
	Difference between column means
	Mean of Veh	3.526
	Mean of LTZ	5.451
	Difference between means	-1.924
	SE of difference	0.396
	95% CI of difference	-2.787 to -1.062
