# Supplementary material for: Oestrogen enforces the integrity of blood vessels in the bone during pregnancy and menopause
Source: Nat Cardiovasc Res. Author manuscript; Available in PMC 2022 Dec 16. (PMC7613952; doi:10.1038/s44161-022-00139-0)
Supplement: Rodrigues_SourceData_ED_Fig4 [file EMS153774-supplement-Rodrigues_SourceData_ED_Fig4.xlsx]

## Sheet: Ext Fig4a
Esr1	Female	Male		Esr2	Female	Male		Gper1	Female	Male
	0.18	0.13			0.21	6.2			0.18	2.82
	2.6	0.4			0.94	0.32			0.54	0.16
	3.35	3.46			6.24	0.5			3.75	2.21
	1.16	0.62			0.83	0.23			2.8	0.59
	1.02	2			1.14	4.73			1.12	1.86
	0.79	1.04			0.87	1.44			1.3	1.43
	1.07	0.78			1.01	0.63			0.69	0.64
	2.16								1
	Table Analyzed	Esr1			Table Analyzed	Esr2			Table Analyzed	Gper
	Column B	M			Column B	M			Column B	M
	vs.	vs.			vs.	vs.			vs.	vs.
	Column A	F			Column A	F			Column A	F
	Unpaired t test				Unpaired t test				Unpaired t test
	P value	0.5662			P value	0.745			P value	0.952
	P value summary	ns			P value summary	ns			P value summary	ns
	Significantly different (P < 0.05)?	No			Significantly different (P < 0.05)?	No			Significantly different (P < 0.05)?	No
	One- or two-tailed P value?	Two-tailed			One- or two-tailed P value?	Two-tailed			One- or two-tailed P value?	Two-tailed
	t, df	t=0.5887, df=13			t, df	t=0.3329, df=12			t, df	t=0.06136, df=13

## Sheet: Ext Fig4b
Esr1
			Control							Esr1iΔEC								Control						Esr2iΔEC									Control							Gper1iΔEC
		F	0.982399	1.01267	1.01808	1.27403	1.73324	1		0.778077	0.778077	0.365624	0.511514	0.492964			F	1	1.83162	0.833069	0.833531	0.972573		0.695829	0.738819	0.346138	1.00145	0.837483	1.24463			F	1	0.87036	1.36663	1.17295	0.948684			0.729511	0.935045	0.476217	1.58405	1.12689
		M	1.46122	1.78709	0.899789	0.569062	1.53115	1		0.333977	0.384821	0.678944	0.409507	0.287127			M	1.07528	0.924715	1	1	0.859418		0.902605	1.19903	0.869827	0.831054	1.27535				M	0.83163	1.07663	1.0392	1.27923	1.28864	1.15777		0.658398	0.908387	2.61906	0.951349	0.853548	1.21167
																	Two-way ANOVA	Ordinary						Tukey's multiple comparisons test	Predicted (LS) mean diff.	95.00% CI of diff.	Below threshold?	Summary	Adjusted P Value			Two-way ANOVA	Ordinary							Tukey's multiple comparisons test	Predicted (LS) mean diff.	95.00% CI of diff.	Below threshold?	Summary	Adjusted P Value
	Two-way ANOVA	Ordinary						Tukey's multiple comparisons test	Predicted (LS) mean diff.	95.00% CI of diff.	Below threshold?	Summary	Adjusted P Value				Alpha	0.05														Alpha	0.05
	Alpha	0.05																						F:Control vs. F:Esr2iΔEC	0.2834	-0.2033 to 0.7702	No	ns	0.3762											F:Control vs. F:Gper1iΔEC	0.1014	-0.6961 to 0.8989	No	ns	0.9836
								F:Control vs. F:Esr1iΔEC	0.5848	0.05573 to 1.114	Yes	*	0.0273				Source of Variation	% of total variation	P value	P value summary	Significant?			F:Control vs. M:Control	0.1223	-0.3861 to 0.6307	No	ns	0.9019			Source of Variation	% of total variation	P value	P value summary	Significant?				F:Control vs. M:Control	-0.04046	-0.8040 to 0.7231	No	ns	0.9988
	Source of Variation	% of total variation	P value	P value summary	Significant?			F:Control vs. M:Control	-0.03798	-0.5425 to 0.4665	No	ns	0.9965				Interaction	8.731	0.204	ns	No			F:Control vs. M:Esr2iΔEC	0.07859	-0.4298 to 0.5870	No	ns	0.9708			Interaction	1.314	0.6257	ns	No				F:Control vs. M:Gper1iΔEC	-0.1287	-0.8922 to 0.6349	No	ns	0.9634
	Interaction	1.304	0.4502	ns	No			F:Control vs. M:Esr1iΔEC	0.7512	0.2221 to 1.280	Yes	**	0.0041				Row Factor	0.5563	0.7428	ns	No			F:Esr2iΔEC vs. M:Control	-0.1612	-0.6479 to 0.3256	No	ns	0.7835			Row Factor	2.674	0.488	ns	No				F:Gper1iΔEC vs. M:Control	-0.1418	-0.9054 to 0.6217	No	ns	0.9519
	Row Factor	0.5146	0.6336	ns	No			F:Esr1iΔEC vs. M:Control	-0.6228	-1.152 to -0.09371	Yes	*	0.0179				Column Factor	4.689	0.3465	ns	No			F:Esr2iΔEC vs. M:Esr2iΔEC	-0.2048	-0.6916 to 0.2819	No	ns	0.6373			Column Factor	0.006333	0.9729	ns	No				F:Gper1iΔEC vs. M:Gper1iΔEC	-0.2301	-0.9936 to 0.5335	No	ns	0.8292
	Column Factor	58.93	<0.0001	****	Yes			F:Esr1iΔEC vs. M:Esr1iΔEC	0.1664	-0.3862 to 0.7190	No	ns	0.8295											M:Control vs. M:Esr2iΔEC	-0.04369	-0.5521 to 0.4647	No	ns	0.9947											M:Control vs. M:Gper1iΔEC	-0.08822	-0.8162 to 0.6398	No	ns	0.9857
								M:Control vs. M:Esr1iΔEC	0.7892	0.2601 to 1.318	Yes	**	0.0027				ANOVA table	SS (Type III)	DF	MS	F (DFn, DFd)	P value										ANOVA table	SS (Type III)	DF	MS	F (DFn, DFd)	P value
	ANOVA table	SS (Type III)	DF	MS	F (DFn, DFd)	P value											Interaction	0.1396	1	0.1396	F (1, 17) = 1.745	P=0.2040										Interaction	0.04902	1	0.04902	F (1, 18) = 0.2463	P=0.6257
	Interaction	0.05695	1	0.05695	F (1, 18) = 0.5959	P=0.4502											Row Factor	0.008894	1	0.008894	F (1, 17) = 0.1112	P=0.7428										Row Factor	0.09979	1	0.09979	F (1, 18) = 0.5013	P=0.4880
	Row Factor	0.02248	1	0.02248	F (1, 18) = 0.2352	P=0.6336											Column Factor	0.07497	1	0.07497	F (1, 17) = 0.9375	P=0.3465										Column Factor	0.0002363	1	0.0002363	F (1, 18) = 0.001187	P=0.9729
	Column Factor	2.574	1	2.574	F (1, 18) = 26.93	P<0.0001											Residual	1.36	17	0.07997												Residual	3.583	18	0.1991
	Residual	1.72	18	0.09558
Esr2
			Control							Esr1iΔEC								Control						Esr2iΔEC									Control						Gper1iΔEC
		F	2.12384	0.480215	0.934782	0.424452	1	1.04072		1.28168	1.67537	0.556628	0.611151	0.842737			F	1.08565	2.02392	1.0568	0.946724	0.972565		0.139622	0.138946	0.727867	0.669813	0.506349	0.0819562			F	1	1.29935	0.914443	1.01437	0.874532		1.01139	0.633522	0.422399	0.666409	2.08906
		M	0.446854	1	1.23951	0.720832	1.15636	0.436448		0.526819	0.684515	1.32936	0.804004	1.24292			M	1.09574	1.83204	1.85083	0.512875	0.897672		0.364166	0.644715	0.673735	0.113317	0.257182				M	1.04704	1.19728	0.802723	0.95296	1	1.21684	1.71049	0.864846	0.805016	0.915103	1.33878	1.0403
	Two-way ANOVA	Ordinary						Tukey's multiple comparisons test	Predicted (LS) mean diff.	95.00% CI of diff.	Below threshold?	Summary	Adjusted P Value				Two-way ANOVA	Ordinary						Tukey's multiple comparisons test	Predicted (LS) mean diff.	95.00% CI of diff.	Below threshold?	Summary	Adjusted P Value			Two-way ANOVA	Ordinary						Tukey's multiple comparisons test	Predicted (LS) mean diff.	95.00% CI of diff.	Below threshold?	Summary	Adjusted P Value
	Alpha	0.05															Alpha	0.05														Alpha	0.05
								F:Control vs. F:Esr1iΔEC	0.007154	-0.7884 to 0.8028	No	ns	>0.9999											F:Control vs. F:Esr2iΔEC	0.8397	0.1311 to 1.548	Yes	*	0.0173										F:Control vs. F:Gper1iΔEC	0.05598	-0.6234 to 0.7354	No	ns	0.9954
	Source of Variation	% of total variation	P value	P value summary	Significant?			F:Control vs. M:Control	0.1673	-0.5912 to 0.9259	No	ns	0.9232				Source of Variation	% of total variation	P value	P value summary	Significant?			F:Control vs. M:Control	-0.0207	-0.7608 to 0.7194	No	ns	0.9998			Source of Variation	% of total variation	P value	P value summary	Significant?			F:Control vs. M:Control	-0.0156	-0.6661 to 0.6349	No	ns	0.9999
	Interaction	0.2847	0.8211	ns	No			F:Control vs. M:Esr1iΔEC	0.08314	-0.7125 to 0.8787	No	ns	0.9907				Interaction	0.003116	0.9727	ns	No			F:Control vs. M:Esr2iΔEC	0.8065	0.06643 to 1.547	Yes	*	0.0301			Interaction	0.8962	0.6893	ns	No			F:Control vs. M:Gper1iΔEC	-0.09188	-0.7423 to 0.5586	No	ns	0.9778
	Row Factor	2.02	0.5487	ns	No			F:Esr1iΔEC vs. M:Control	0.1602	-0.6354 to 0.9558	No	ns	0.94				Row Factor	0.05797	0.8829	ns	No			F:Esr2iΔEC vs. M:Control	-0.8604	-1.569 to -0.1518	Yes	*	0.0146			Row Factor	1.369	0.6216	ns	No			F:Gper1iΔEC vs. M:Control	-0.07158	-0.7220 to 0.5789	No	ns	0.9892
	Column Factor	0.2025	0.8487	ns	No			F:Esr1iΔEC vs. M:Esr1iΔEC	0.07599	-0.7550 to 0.9070	No	ns	0.9937				Column Factor	55.44	0.0002	***	Yes			F:Esr2iΔEC vs. M:Esr2iΔEC	-0.0332	-0.7418 to 0.6754	No	ns	0.9991			Column Factor	0.02111	0.951	ns	No			F:Gper1iΔEC vs. M:Gper1iΔEC	-0.1479	-0.7983 to 0.5026	No	ns	0.9168
								M:Control vs. M:Esr1iΔEC	-0.08419	-0.8798 to 0.7114	No	ns	0.9904											M:Control vs. M:Esr2iΔEC	0.8272	0.08713 to 1.567	Yes	*	0.0257										M:Control vs. M:Gper1iΔEC	-0.07628	-0.6965 to 0.5439	No	ns	0.9851
	ANOVA table	SS (Type III)	DF	MS	F (DFn, DFd)	P value											ANOVA table	SS (Type III)	DF	MS	F (DFn, DFd)	P value										ANOVA table	SS (Type III)	DF	MS	F (DFn, DFd)	P value
	Interaction	0.01138	1	0.01138	F (1, 18) = 0.05265	P=0.8211											Interaction	0.0002037	1	0.0002037	F (1, 17) = 0.001202	P=0.9727										Interaction	0.02386	1	0.02386	F (1, 18) = 0.1651	P=0.6893
	Row Factor	0.08074	1	0.08074	F (1, 18) = 0.3736	P=0.5487											Row Factor	0.003789	1	0.003789	F (1, 17) = 0.02236	P=0.8829										Row Factor	0.03644	1	0.03644	F (1, 18) = 0.2523	P=0.6216
	Column Factor	0.008092	1	0.008092	F (1, 18) = 0.03744	P=0.8487											Column Factor	3.624	1	3.624	F (1, 17) = 21.39	P=0.0002										Column Factor	0.0005619	1	0.0005619	F (1, 18) = 0.003890	P=0.9510
	Residual	3.89	18	0.2161													Residual	2.881	17	0.1695												Residual	2.6	18	0.1445
Gper1
		Control							Esr1iΔEC									Control						Esr2iΔEC									Control							Gper1iΔEC
	F	1	0.903161	0.789009	0.468344	1	1.07672		1.31233	0.789835	0.600035	0.978001	0.46025				F	1.15891	1	0.841091	1	0.952774		1.22874	1.32522	1.62753	0.721676	1.03006	0.912338			F	1	1.93677	0.995064	1.21096	0.863429			0.103201	0.966588	0.056517	0.760287	0.117327
	M	1	2.02836	1.16867	0.831327	1	0.39896		1.54319	0.726453	1.55497	1.31045	0.923277				M	0.743185	1.25681	1.934	1	0.824766		0.633511	1.64301	0.946159	1.88975	0.4564				M	0.992594	1.39863	0.601371	0.71822	1	0.818537		0.510902	0.712549	0.0594029	0.0409843	0.0586357	0.437856
	Two-way ANOVA	Ordinary							Tukey's multiple comparisons test	Predicted (LS) mean diff.	95.00% CI of diff.	Below threshold?	Summary	Adjusted P Value			Two-way ANOVA	Ordinary						Tukey's multiple comparisons test	Predicted (LS) mean diff.	95.00% CI of diff.	Below threshold?	Summary	Adjusted P Value			Two-way ANOVA	Ordinary							Tukey's multiple comparisons test	Predicted (LS) mean diff.	95.00% CI of diff.	Below threshold?	Summary	Adjusted P Value
	Alpha	0.05															Alpha	0.05														Alpha	0.05
									F:Control vs. F:Esr1iΔEC	0.04478	-0.6171 to 0.7067	No	ns	0.9974										F:Control vs. F:Esr2iΔEC	-0.1504	-0.8811 to 0.5804	No	ns	0.9353											F:Control vs. F:Gper1iΔEC	0.8005	0.1636 to 1.437	Yes	*	0.0111
	Source of Variation	% of total variation	P value	P value summary	Significant?				F:Control vs. M:Control	-0.1983	-0.8295 to 0.4328	No	ns	0.8109			Source of Variation	% of total variation	P value	P value summary	Significant?			F:Control vs. M:Control	-0.1612	-0.9244 to 0.6020	No	ns	0.9305			Source of Variation	% of total variation	P value	P value summary	Significant?				F:Control vs. M:Control	0.2797	-0.3301 to 0.8895	No	ns	0.5768
	Interaction	1.466	0.5829	ns	No				F:Control vs. M:Esr1iΔEC	-0.3388	-1.001 to 0.3231	No	ns	0.4883			Interaction	1.47	0.6189	ns	No			F:Control vs. M:Esr2iΔEC	-0.1232	-0.8865 to 0.6400	No	ns	0.967			Interaction	0.8669	0.5577	ns	No				F:Control vs. M:Gper1iΔEC	0.8979	0.2881 to 1.508	Yes	**	0.003
	Row Factor	14.47	0.0959	ns	No				F:Esr1iΔEC vs. M:Control	-0.2431	-0.9050 to 0.4188	No	ns	0.7298			Row Factor	0.7444	0.7229	ns	No			F:Esr2iΔEC vs. M:Control	-0.01083	-0.7416 to 0.7199	No	ns	>0.9999			Row Factor	3.709	0.2324	ns	No				F:Gper1iΔEC vs. M:Control	-0.5208	-1.131 to 0.08900	No	ns	0.1101
	Column Factor	0.3911	0.776	ns	No				F:Esr1iΔEC vs. M:Esr1iΔEC	-0.3836	-1.075 to 0.3078	No	ns	0.4204			Column Factor	0.5233	0.7661	ns	No			F:Esr2iΔEC vs. M:Esr2iΔEC	0.02716	-0.7036 to 0.7579	No	ns	0.9996			Column Factor	52.5	0.0002	***	Yes				F:Gper1iΔEC vs. M:Gper1iΔEC	0.0974	-0.5124 to 0.7072	No	ns	0.9685
									M:Control vs. M:Esr1iΔEC	-0.1404	-0.8024 to 0.5215	No	ns	0.9308										M:Control vs. M:Esr2iΔEC	0.03799	-0.7253 to 0.8012	No	ns	0.9989											M:Control vs. M:Gper1iΔEC	0.6182	0.03677 to 1.200	Yes	*	0.0349
	ANOVA table	SS (Type III)	DF	MS	F (DFn, DFd)	P value											ANOVA table	SS (Type III)	DF	MS	F (DFn, DFd)	P value										ANOVA table	SS (Type III)	DF	MS	F (DFn, DFd)	P value
	Interaction	0.04679	1	0.04679	F (1, 18) = 0.3128	P=0.5829											Interaction	0.04628	1	0.04628	F (1, 17) = 0.2568	P=0.6189										Interaction	0.04531	1	0.04531	F (1, 18) = 0.3569	P=0.5577
	Row Factor	0.4618	1	0.4618	F (1, 18) = 3.087	P=0.0959											Row Factor	0.02343	1	0.02343	F (1, 17) = 0.1300	P=0.7229										Row Factor	0.1939	1	0.1939	F (1, 18) = 1.527	P=0.2324
	Column Factor	0.01248	1	0.01248	F (1, 18) = 0.08343	P=0.7760											Column Factor	0.01648	1	0.01648	F (1, 17) = 0.09141	P=0.7661										Column Factor	2.744	1	2.744	F (1, 18) = 21.62	P=0.0002
	Residual	2.693	18	0.1496													Residual	3.064	17	0.1802												Residual	2.285	18	0.127

## Sheet: Ext Fig4c
Esr1 mutants
Osx
		p/p cre-										p/p cre+
	Female	530.77	441.76	425.27	610.99	534.07	582.42	626.37	505.49	612.82	329.67	507.69	384.62	361.54	323.08	345.05	317.58	398.9	410.99	401.1
	Male	629.67	565.93	556.04	456.04	389.01	316.48	467.03				273.63	244.32	283.88	334.07	328.57	408.79
		Two-way ANOVA	Ordinary								Tukey's multiple comparisons test	Predicted (LS) mean diff.	95.00% CI of diff.	Below threshold?	Summary	Adjusted P Value
		Alpha	0.05
											Female:p/p cre- vs. Female:p/p cre+	136.6	30.84 to 242.3	Yes	**	0.0076
		Source of Variation	% of total variation	P value	P value summary	Significant?					Female:p/p cre- vs. Male:p/p cre-	37.08	-76.32 to 150.5	No	ns	0.8086
		Interaction	0.5565	0.5793	ns	No					Female:p/p cre- vs. Male:p/p cre+	207.8	88.93 to 326.6	Yes	***	0.0003
		Row Factor	5.606	0.0859	ns	No					Female:p/p cre+ vs. Male:p/p cre-	-99.49	-215.5 to 16.47	No	ns	0.1125
		Column Factor	45.16	<0.0001	****	Yes					Female:p/p cre+ vs. Male:p/p cre+	71.18	-50.09 to 192.5	No	ns	0.3935
											Male:p/p cre- vs. Male:p/p cre+	170.7	42.66 to 298.7	Yes	**	0.0057
		ANOVA table	SS (Type III)	DF	MS	F (DFn, DFd)	P value
		Interaction	2234	1	2234	F (1, 28) = 0.3146	P=0.5793
		Row Factor	22512	1	22512	F (1, 28) = 3.169	P=0.0859
		Column Factor	181315	1	181315	F (1, 28) = 25.53	P<0.0001
		Residual	198877	28	7103
Esr1 mutants
Plin
		p/p cre-										p/p cre+
	Female	2.48	2.61	2.87	3.32	3.03	3.49	4.11	1.82	2.59		3.75	4.49	3.74	5.29	3.7	4.44	6.54	3.77
	Male	1.79	3.3	2.36	2.99	3.66	1.13	2.12	2			4.28	4.88	3.45	2.26	4.83	6.14	5.36	5.99
		Two-way ANOVA	Ordinary								Tukey's multiple comparisons test	Predicted (LS) mean diff.	95.00% CI of diff.	Below threshold?	Summary	Adjusted P Value
		Alpha	0.05
											Female:p/p cre- vs. Female:p/p cre+	-1.541	-2.829 to -0.2519	Yes	*	0.0144
		Source of Variation	% of total variation	P value	P value summary	Significant?					Female:p/p cre- vs. Male:p/p cre-	0.5057	-0.7830 to 1.794	No	ns	0.7107
		Interaction	1.7	0.3181	ns	No					Female:p/p cre- vs. Male:p/p cre+	-1.724	-3.013 to -0.4356	Yes	**	0.0054
		Row Factor	0.3706	0.6388	ns	No					Female:p/p cre+ vs. Male:p/p cre-	2.046	0.7202 to 3.372	Yes	**	0.0012
		Column Factor	50.84	<0.0001	****	Yes					Female:p/p cre+ vs. Male:p/p cre+	-0.1838	-1.510 to 1.142	No	ns	0.9813
											Male:p/p cre- vs. Male:p/p cre+	-2.23	-3.556 to -0.9040	Yes	***	0.0004
		ANOVA table	SS (Type III)	DF	MS	F (DFn, DFd)	P value
		Interaction	0.9778	1	0.9778	F (1, 29) = 1.032	P=0.3181
		Row Factor	0.2132	1	0.2132	F (1, 29) = 0.2250	P=0.6388
		Column Factor	29.25	1	29.25	F (1, 29) = 30.87	P<0.0001
		Residual	27.48	29	0.9475
Esr2 mutants
Osx
			p/p cre-						p/p cre+
		F	571.43	562.64	397.8	484.62	453.67		378.02	471.43	425.27	535.16	565.93	390.48
		M	658.24	584.62	389.01	443.96	471.84		390.11	430.77	516.48	379.49	373.63
		Two-way ANOVA	Ordinary						Tukey's multiple comparisons test	Predicted (LS) mean diff.	95.00% CI of diff.	Below threshold?	Summary	Adjusted P Value
		Alpha	0.05
									F:p/p cre- vs. F:p/p cre+	32.98	-107.7 to 173.6	No	ns	0.9082
		Source of Variation	% of total variation	P value	P value summary	Significant?			F:p/p cre- vs. M:p/p cre-	-15.5	-162.4 to 131.4	No	ns	0.9903
		Interaction	3.226	0.4252	ns	No			F:p/p cre- vs. M:p/p cre+	75.94	-70.97 to 222.8	No	ns	0.4763
		Row Factor	0.7113	0.706	ns	No			F:p/p cre+ vs. M:p/p cre-	-48.49	-189.1 to 92.17	No	ns	0.7626
		Column Factor	14.61	0.1001	ns	No			F:p/p cre+ vs. M:p/p cre+	42.95	-97.70 to 183.6	No	ns	0.8211
									M:p/p cre- vs. M:p/p cre+	91.44	-55.47 to 238.3	No	ns	0.3211
		ANOVA table	SS (Type III)	DF	MS	F (DFn, DFd)	P value
		Interaction	4457	1	4457	F (1, 17) = 0.6674	P=0.4252
		Row Factor	982.9	1	982.9	F (1, 17) = 0.1472	P=0.7060
		Column Factor	20192	1	20192	F (1, 17) = 3.024	P=0.1001
		Residual	113519	17	6678
Esr2 mutants
Plin
			p/p cre-						p/p cre+
		F	2.65582	1.82684	1.89645	3.25627	4.52674		2.8294	1.28614	3.8881	1.92845	3.82562	2.73416
		M	1.96412	2.04541	2.5258	2.10271	4.37852		3.3639	1.90699	1.55521	2.48466	3.72185	2.82547
		Two-way ANOVA	Ordinary						Tukey's multiple comparisons test	Predicted (LS) mean diff.	95.00% CI of diff.	Below threshold?	Summary	Adjusted P Value
		Alpha	0.05
									F:p/p cre- vs. F:p/p cre+	0.08378	-1.620 to 1.788	No	ns	0.999
		Source of Variation	% of total variation	P value	P value summary	Significant?			F:p/p cre- vs. M:p/p cre-	0.2291	-1.550 to 2.009	No	ns	0.983
		Interaction	0.1155	0.8864	ns	No			F:p/p cre- vs. M:p/p cre+	0.1894	-1.514 to 1.893	No	ns	0.9889
		Row Factor	0.8485	0.6992	ns	No			F:p/p cre+ vs. M:p/p cre-	0.1453	-1.558 to 1.849	No	ns	0.9949
		Column Factor	0.01471	0.9593	ns	No			F:p/p cre+ vs. M:p/p cre+	0.1056	-1.519 to 1.730	No	ns	0.9977
									M:p/p cre- vs. M:p/p cre+	-0.0397	-1.743 to 1.664	No	ns	0.9999
		ANOVA table	SS (Type III)	DF	MS	F (DFn, DFd)	P value
		Interaction	0.02079	1	0.02079	F (1, 18) = 0.02098	P=0.8864
		Row Factor	0.1528	1	0.1528	F (1, 18) = 0.1542	P=0.6992
		Column Factor	0.002649	1	0.002649	F (1, 18) = 0.002673	P=0.9593
		Residual	17.84	18	0.9911
Gper1 mutants
Osx
			control										Gper1 i△EC
		F	495.6	626.37	532.97	383.52	448.35	483.52					281.32	293.41	389.01	330.77	397.8	289.38	407.69
		M	512.09	454.95	635.16	346.15	438.46	512.09	423.08				282.42	335.16	385.97	334.07	289.01	287.91	421.98
		Two-way ANOVA	Ordinary							Tukey's multiple comparisons test	Predicted (LS) mean diff.	95.00% CI of diff.	Below threshold?	Summary	Adjusted P Value
		Alpha	0.05
										F:control vs. F:Gper1 i△EC	153.7	43.11 to 264.3	Yes	**	0.0043
		Source of Variation	% of total variation	P value	P value summary	Significant?				F:control vs. M:control	20.49	-90.11 to 131.1	No	ns	0.9552
		Interaction	0.1061	0.8175	ns	No				F:control vs. M:Gper1 i△EC	161.3	50.67 to 271.9	Yes	**	0.0027
		Row Factor	0.4987	0.6178	ns	No				F:Gper1 i△EC vs. M:control	-133.2	-239.5 to -26.97	Yes	*	0.0104
		Column Factor	55.01	<0.0001	****	Yes				F:Gper1 i△EC vs. M:Gper1 i△EC	7.551	-98.71 to 113.8	No	ns	0.9972
										M:control vs. M:Gper1 i△EC	140.8	34.52 to 247.0	Yes	**	0.0065
		ANOVA table	SS (Type III)	DF	MS	F (DFn, DFd)	P value
		Interaction	281.1	1	281.1	F (1, 23) = 0.05447	P=0.8175
		Row Factor	1321	1	1321	F (1, 23) = 0.2559	P=0.6178
		Column Factor	145702	1	145702	F (1, 23) = 28.23	P<0.0001
		Residual	118697	23	5161
Gper1 mutants
Plin
			p/p cre-							p/p cre+
		F	2.20506	2.32665	1.37584	1.69532	3.67255	3.05328		3.01167	3.28317	2.9122	4.31152	3.02788	5.24763	4.9122
		M	2.7816	2.39813	2.67083	1.3417	2.36698	1.75864	3.52173	3.64148	3.254	4.37121	4.51799	3.62353	4.77547	5.17628
		Two-way ANOVA	Ordinary							Tukey's multiple comparisons test	Predicted (LS) mean diff.	95.00% CI of diff.	Below threshold?	Summary	Adjusted P Value
		Alpha	0.05
										F:p/p cre- vs. F:p/p cre+	-1.427	-2.689 to -0.1647	Yes	*	0.0227
		Source of Variation	% of total variation	P value	P value summary	Significant?				F:p/p cre- vs. M:p/p cre-	-0.01754	-1.280 to 1.245	No	ns	>0.9999
		Interaction	0.658	0.5732	ns	No				F:p/p cre- vs. M:p/p cre+	-1.806	-3.069 to -0.5438	Yes	**	0.0032
		Row Factor	0.7918	0.5368	ns	No				F:p/p cre+ vs. M:p/p cre-	1.41	0.1967 to 2.622	Yes	*	0.0187
		Column Factor	52.05	<0.0001	****	Yes				F:p/p cre+ vs. M:p/p cre+	-0.3791	-1.592 to 0.8337	No	ns	0.8227
										M:p/p cre- vs. M:p/p cre+	-1.789	-3.001 to -0.5758	Yes	**	0.0024
		ANOVA table	SS (Type III)	DF	MS	F (DFn, DFd)	P value
		Interaction	0.2196	1	0.2196	F (1, 23) = 0.3267	P=0.5732
		Row Factor	0.2643	1	0.2643	F (1, 23) = 0.3931	P=0.5368
		Column Factor	17.37	1	17.37	F (1, 23) = 25.84	P<0.0001
		Residual	15.46	23	0.6723
