# Supplementary material for: Oestrogen enforces the integrity of blood vessels in the bone during pregnancy and menopause
Source: Nat Cardiovasc Res. Author manuscript; Available in PMC 2022 Dec 16. (PMC7613952; doi:10.1038/s44161-022-00139-0)
Supplement: Rodrigues_SourceData_ED_Fig5 [file EMS153774-supplement-Rodrigues_SourceData_ED_Fig5.xlsx]

## Sheet: Ext Fig5a
Esr1 mutants
	BV/TV
			Control				Esr1iΔEC
		Female	0.277	0.214	0.294	0.307	0.177	0.185	0.15	0.203
		Male	0.245	0.312	0.303	0.264	0.195	0.16	0.126	0.215
		Two-way ANOVA	Ordinary					Tukey's multiple comparisons test	Mean Diff.	95.00% CI of diff.	Below threshold?	Summary	Adjusted P Value
		Alpha	0.05
								Female:Control vs. Female:Esr1iΔEC	0.09425	0.02203 to 0.1665	Yes	*	0.0103
		Source of Variation	% of total variation	P value	P value summary	Significant?		Female:Control vs. Male:Control	-0.008	-0.08022 to 0.06422	No	ns	0.9871
		Interaction	0.2962	0.7174	ns	No		Female:Control vs. Male:Esr1iΔEC	0.099	0.02678 to 0.1712	Yes	**	0.0073
		Row Factor	0.01925	0.9263	ns	No		Female:Esr1iΔEC vs. Male:Control	-0.1023	-0.1745 to -0.03003	Yes	**	0.0058
		Column Factor	73.8	<0.0001	****	Yes		Female:Esr1iΔEC vs. Male:Esr1iΔEC	0.00475	-0.06747 to 0.07697	No	ns	0.9972
								Male:Control vs. Male:Esr1iΔEC	0.107	0.03478 to 0.1792	Yes	**	0.0042
		ANOVA table	SS	DF	MS	F (DFn, DFd)	P value
		Interaction	0.0001626	1	0.0001626	F (1, 12) = 0.1374	P=0.7174
		Row Factor	1.056e-05	1	1.056e-05	F (1, 12) = 0.008924	P=0.9263
		Column Factor	0.0405	1	0.0405	F (1, 12) = 34.22	P<0.0001
		Residual	0.0142	12	0.001184
	Tb Sp
			Control				Esr1iΔEC
		Female	0.077	0.102	0.092	0.105	0.152	0.175	0.148	0.126
		Male	0.079	0.08	0.096	0.1082	0.165	0.156	0.142	0.138
		Two-way ANOVA	Ordinary					Tukey's multiple comparisons test	Mean Diff.	95.00% CI of diff.	Below threshold?	Summary	Adjusted P Value
		Alpha	0.05
								Female:Control vs. Female:Esr1iΔEC	-0.05625	-0.08798 to -0.02452	Yes	***	0.001
		Source of Variation	% of total variation	P value	P value summary	Significant?		Female:Control vs. Male:Control	0.0032	-0.02853 to 0.03493	No	ns	0.9902
		Interaction	0.06341	0.8359	ns	No		Female:Control vs. Male:Esr1iΔEC	-0.05625	-0.08798 to -0.02452	Yes	***	0.001
		Row Factor	0.06341	0.8359	ns	No		Female:Esr1iΔEC vs. Male:Control	0.05945	0.02772 to 0.09118	Yes	***	0.0006
		Column Factor	82.9	<0.0001	****	Yes		Female:Esr1iΔEC vs. Male:Esr1iΔEC	0	-0.03173 to 0.03173	No	ns	>0.9999
								Male:Control vs. Male:Esr1iΔEC	-0.05945	-0.09118 to -0.02772	Yes	***	0.0006
		ANOVA table	SS	DF	MS	F (DFn, DFd)	P value
		Interaction	1.024e-05	1	1.024e-05	F (1, 12) = 0.04483	P=0.8359
		Row Factor	1.024e-05	1	1.024e-05	F (1, 12) = 0.04483	P=0.8359
		Column Factor	0.01339	1	0.01339	F (1, 12) = 58.60	P<0.0001
		Residual	0.002741	12	0.0002284
	Tb N
			Control				Esr1iΔEC
		Female	9.277	9.513	6.978	7.542	5.572	5.275	4.924	6.053
		Male	9.118	9.322	8.5	6.639	5.432	5.254	5.336	5.872
		Two-way ANOVA	Ordinary					Tukey's multiple comparisons test	Mean Diff.	95.00% CI of diff.	Below threshold?	Summary	Adjusted P Value
		Alpha	0.05
								Female:Control vs. Female:Esr1iΔEC	2.872	0.9422 to 4.801	Yes	**	0.004
		Source of Variation	% of total variation	P value	P value summary	Significant?		Female:Control vs. Male:Control	-0.06725	-1.997 to 1.862	No	ns	0.9996
		Interaction	0.005664	0.9577	ns	No		Female:Control vs. Male:Esr1iΔEC	2.854	0.9247 to 4.783	Yes	**	0.0042
		Row Factor	0.01644	0.928	ns	No		Female:Esr1iΔEC vs. Male:Control	-2.939	-4.868 to -1.009	Yes	**	0.0034
		Column Factor	76.79	<0.0001	****	Yes		Female:Esr1iΔEC vs. Male:Esr1iΔEC	-0.0175	-1.947 to 1.912	No	ns	>0.9999
								Male:Control vs. Male:Esr1iΔEC	2.921	0.9919 to 4.851	Yes	**	0.0035
		ANOVA table	SS	DF	MS	F (DFn, DFd)	P value
		Interaction	0.002475	1	0.002475	F (1, 12) = 0.002931	P=0.9577
		Row Factor	0.007183	1	0.007183	F (1, 12) = 0.008504	P=0.9280
		Column Factor	33.56	1	33.56	F (1, 12) = 39.73	P<0.0001
		Residual	10.14	12	0.8446
	Tb Th
			Control				Esr1iΔEC
		Female	0.03	0.033	0.031	0.028	0.024	0.022	0.021	0.0232
		Male	0.031	0.032	0.03	0.029	0.021	0.025	0.023	0.027
		Two-way ANOVA	Ordinary					Tukey's multiple comparisons test	Mean Diff.	95.00% CI of diff.	Below threshold?	Summary	Adjusted P Value
		Alpha	0.05
								Female:Control vs. Female:Esr1iΔEC	0.00795	0.003965 to 0.01193	Yes	***	0.0004
		Source of Variation	% of total variation	P value	P value summary	Significant?		Female:Control vs. Male:Control	0	-0.003985 to 0.003985	No	ns	>0.9999
		Interaction	0.8205	0.4597	ns	No		Female:Control vs. Male:Esr1iΔEC	0.0065	0.002515 to 0.01048	Yes	**	0.002
		Row Factor	0.8205	0.4597	ns	No		Female:Esr1iΔEC vs. Male:Control	-0.00795	-0.01193 to -0.003965	Yes	***	0.0004
		Column Factor	81.49	<0.0001	****	Yes		Female:Esr1iΔEC vs. Male:Esr1iΔEC	-0.00145	-0.005435 to 0.002535	No	ns	0.7074
								Male:Control vs. Male:Esr1iΔEC	0.0065	0.002515 to 0.01048	Yes	**	0.002
		ANOVA table	SS	DF	MS	F (DFn, DFd)	P value
		Interaction	2.103e-06	1	2.103e-06	F (1, 12) = 0.5836	P=0.4597
		Row Factor	2.103e-06	1	2.103e-06	F (1, 12) = 0.5836	P=0.4597
		Column Factor	0.0002088	1	0.0002088	F (1, 12) = 57.96	P<0.0001
		Residual	4.323e-05	12	3.603e-06
	AdV/TV
			Control				Esr1iΔEC
		Female	0.0008	0.0005	0.0006	0.0009	0.0014	0.002	0.0016	0.0012
		Male	0.0005	0.001	0.0008	0.0007	0.0012	0.0018	0.0022	0.0016
		Two-way ANOVA	Ordinary					Tukey's multiple comparisons test	Mean Diff.	95.00% CI of diff.	Below threshold?	Summary	Adjusted P Value
		Alpha	0.05
								Female:Control vs. Female:Esr1iΔEC	-0.00085	-0.001486 to -0.0002144	Yes	**	0.0087
		Source of Variation	% of total variation	P value	P value summary	Significant?		Female:Control vs. Male:Control	-5e-05	-0.0006856 to 0.0005856	No	ns	0.9953
		Interaction	0.2278	0.7469	ns	No		Female:Control vs. Male:Esr1iΔEC	-0.001	-0.001636 to -0.0003644	Yes	**	0.0026
		Row Factor	0.9112	0.5214	ns	No		Female:Esr1iΔEC vs. Male:Control	0.0008	0.0001644 to 0.001436	Yes	*	0.0131
		Column Factor	73.8	<0.0001	****	Yes		Female:Esr1iΔEC vs. Male:Esr1iΔEC	-0.00015	-0.0007856 to 0.0004856	No	ns	0.8949
								Male:Control vs. Male:Esr1iΔEC	-0.00095	-0.001586 to -0.0003144	Yes	**	0.0039
		ANOVA table	SS	DF	MS	F (DFn, DFd)	P value
		Interaction	1e-08	1	1e-08	F (1, 12) = 0.1091	P=0.7469
		Row Factor	4e-08	1	4e-08	F (1, 12) = 0.4364	P=0.5214
		Column Factor	3.24e-06	1	3.24e-06	F (1, 12) = 35.35	P<0.0001
		Residual	1.1e-06	12	9.167e-08
	Ct Ar
			Control				Esr1iΔEC
		F	0.412	0.374	0.468	0.435	0.423	0.387	0.488	0.441
		M	0.327	0.447	0.481	0.396	0.405	0.394	0.438	0.492
		Two-way ANOVA	Ordinary					Tukey's multiple comparisons test	Mean Diff.	95.00% CI of diff.	Below threshold?	Summary	Adjusted P Value
		Alpha	0.05
								F:Control vs. F:Esr1iΔEC	-0.0125	-0.1162 to 0.09115	No	ns	0.9835
		Source of Variation	% of total variation	P value	P value summary	Significant?		F:Control vs. M:Control	0.0095	-0.09415 to 0.1132	No	ns	0.9926
		Interaction	0.1608	0.8896	ns	No		F:Control vs. M:Esr1iΔEC	-0.01	-0.1137 to 0.09365	No	ns	0.9914
		Row Factor	0.4726	0.8121	ns	No		F:Esr1iΔEC vs. M:Control	0.022	-0.08165 to 0.1257	No	ns	0.9203
		Column Factor	3.36	0.5291	ns	No		F:Esr1iΔEC vs. M:Esr1iΔEC	0.0025	-0.1012 to 0.1062	No	ns	0.9999
								M:Control vs. M:Esr1iΔEC	-0.0195	-0.1232 to 0.08415	No	ns	0.9424
		ANOVA table	SS	DF	MS	F (DFn, DFd)	P value
		Interaction	4.9e-05	1	4.9e-05	F (1, 12) = 0.02010	P=0.8896
		Row Factor	0.000144	1	0.000144	F (1, 12) = 0.05907	P=0.8121
		Column Factor	0.001024	1	0.001024	F (1, 12) = 0.4200	P=0.5291
		Residual	0.02926	12	0.002438
	Ct Th
			Control				Esr1iΔEC
		F	0.12	0.079	0.095	0.111	0.093	0.112	0.105	0.127
		M	0.132	0.105	0.104	0.092	0.113	0.12	0.091	0.129
		Two-way ANOVA	Ordinary					Tukey's multiple comparisons test	Mean Diff.	95.00% CI of diff.	Below threshold?	Summary	Adjusted P Value
		Alpha	0.05
								F:Control vs. F:Esr1iΔEC	-0.008	-0.04245 to 0.02645	No	ns	0.8991
		Source of Variation	% of total variation	P value	P value summary	Significant?		F:Control vs. M:Control	-0.007	-0.04145 to 0.02745	No	ns	0.9291
		Interaction	0.255	0.858	ns	No		F:Control vs. M:Esr1iΔEC	-0.012	-0.04645 to 0.02245	No	ns	0.7334
		Row Factor	3.428	0.5153	ns	No		F:Esr1iΔEC vs. M:Control	0.001	-0.03345 to 0.03545	No	ns	0.9998
		Column Factor	4.788	0.4436	ns	No		F:Esr1iΔEC vs. M:Esr1iΔEC	-0.004	-0.03845 to 0.03045	No	ns	0.9852
								M:Control vs. M:Esr1iΔEC	-0.005	-0.03945 to 0.02945	No	ns	0.972
		ANOVA table	SS	DF	MS	F (DFn, DFd)	P value
		Interaction	9e-06	1	9e-06	F (1, 12) = 0.03343	P=0.8580
		Row Factor	0.000121	1	0.000121	F (1, 12) = 0.4494	P=0.5153
		Column Factor	0.000169	1	0.000169	F (1, 12) = 0.6277	P=0.4436
		Residual	0.003231	12	0.0002693
	OcN/mm
			Control							Esr1iΔEC
		F	4	6.66667	4.44444	4.61538	5	8.88889		4.61538	5.71429	3.80952	4.44444	8.88889	7.27273
		M	4	5.33333	5.16129	6.66667	8.57143	3.80952		3.63636	4.32432	5.16129	8.88889	8.88889	4.61538
		Two-way ANOVA	Ordinary					Tukey's multiple comparisons test	Mean Diff.	95.00% CI of diff.	Below threshold?	Summary	Adjusted P Value
		Alpha	0.05
								F:Control vs. F:Esr1iΔEC	-0.1883	-3.415 to 3.039	No	ns	0.9984
		Source of Variation	% of total variation	P value	P value summary	Significant?		F:Control vs. M:Control	0.01219	-3.215 to 3.239	No	ns	>0.9999
		Interaction	0.03692	0.9322	ns	No		F:Control vs. M:Esr1iΔEC	-0.3166	-3.544 to 2.911	No	ns	0.9925
		Row Factor	0.02522	0.9439	ns	No		F:Esr1iΔEC vs. M:Control	0.2005	-3.027 to 3.428	No	ns	0.9981
		Column Factor	0.5001	0.7544	ns	No		F:Esr1iΔEC vs. M:Esr1iΔEC	-0.1283	-3.355 to 3.099	No	ns	0.9995
								M:Control vs. M:Esr1iΔEC	-0.3288	-3.556 to 2.898	No	ns	0.9917
		ANOVA table	SS	DF	MS	F (DFn, DFd)	P value
		Interaction	0.02961	1	0.02961	F (1, 20) = 0.007425	P=0.9322
		Row Factor	0.02023	1	0.02023	F (1, 20) = 0.005072	P=0.9439
		Column Factor	0.4011	1	0.4011	F (1, 20) = 0.1006	P=0.7544
		Residual	79.76	20	3.988
	OcS/BS
			Control					Esr1iΔEC
		F	12.5769	11	8.19048	10.3636	10.7391	12	11.6667	10.7619	11.5333	8.8
		M	10.9286	7.28571	8.77778	11.8846	8.4	12	11.25	8.36364	9.33333	14.5385
		Two-way ANOVA	Ordinary					Tukey's multiple comparisons test	Mean Diff.	95.00% CI of diff.	Below threshold?	Summary	Adjusted P Value
		Alpha	0.05
								F:Control vs. F:Esr1iΔEC	-0.3783	-3.708 to 2.951	No	ns	0.9877
		Source of Variation	% of total variation	P value	P value summary	Significant?		F:Control vs. M:Control	1.119	-2.211 to 4.448	No	ns	0.7728
		Interaction	3.195	0.4539	ns	No		F:Control vs. M:Esr1iΔEC	-0.5231	-3.853 to 2.807	No	ns	0.9688
		Row Factor	1.899	0.5623	ns	No		F:Esr1iΔEC vs. M:Control	1.497	-1.833 to 4.827	No	ns	0.5841
		Column Factor	8.167	0.2374	ns	No		F:Esr1iΔEC vs. M:Esr1iΔEC	-0.1447	-3.474 to 3.185	No	ns	0.9993
								M:Control vs. M:Esr1iΔEC	-1.642	-4.971 to 1.688	No	ns	0.511
		ANOVA table	SS	DF	MS	F (DFn, DFd)	P value
		Interaction	1.995	1	1.995	F (1, 16) = 0.5893	P=0.4539
		Row Factor	1.186	1	1.186	F (1, 16) = 0.3502	P=0.5623
		Column Factor	5.101	1	5.101	F (1, 16) = 1.506	P=0.2374
		Residual	54.18	16	3.386
	VAO N/mm
			Control						Esr1iΔEC
		F	22	20	19	18	17	21	12	9	13	14	6	11
		M	23	24	20	19	18	22	10	10	9	8	12	7
		Two-way ANOVA	Ordinary					Tukey's multiple comparisons test	Mean Diff.	95.00% CI of diff.	Below threshold?	Summary	Adjusted P Value
		Alpha	0.05
								F:Control vs. F:Esr1iΔEC	8.667	4.988 to 12.35	Yes	****	<0.0001
		Source of Variation	% of total variation	P value	P value summary	Significant?		F:Control vs. M:Control	-1.5	-5.179 to 2.179	No	ns	0.6692
		Interaction	1.831	0.1222	ns	No		F:Control vs. M:Esr1iΔEC	10.17	6.488 to 13.85	Yes	****	<0.0001
		Row Factor	0	>0.9999	ns	No		F:Esr1iΔEC vs. M:Control	-10.17	-13.85 to -6.488	Yes	****	<0.0001
		Column Factor	84.11	<0.0001	****	Yes		F:Esr1iΔEC vs. M:Esr1iΔEC	1.5	-2.179 to 5.179	No	ns	0.6692
								M:Control vs. M:Esr1iΔEC	11.67	7.988 to 15.35	Yes	****	<0.0001
		ANOVA table	SS	DF	MS	F (DFn, DFd)	P value
		Interaction	13.5	1	13.5	F (1, 20) = 2.605	P=0.1222
		Row Factor	0	1	0	F (1, 20) = 0.000	P>0.9999
		Column Factor	620.2	1	620.2	F (1, 20) = 119.6	P<0.0001
		Residual	103.7	20	5.183

## Sheet: Ext Fig5b
Gper1 mutants
	BV/TV
			Control				Gper1iΔEC
		Female	0.271	0.267	0.296	0.254	0.162	0.179	0.125	0.189
		Male	0.272	0.259	0.289	0.263	0.172	0.117	0.128	0.212
		Two-way ANOVA	Ordinary					Tukey's multiple comparisons test	Mean Diff.	95.00% CI of diff.	Below threshold?	Summary	Adjusted P Value
		Alpha	0.05
								Female:Control vs. Female:Gper1iΔEC	0.1083	0.04911 to 0.1674	Yes	***	0.0008
		Source of Variation	% of total variation	P value	P value summary	Significant?		Female:Control vs. Male:Control	0.00125	-0.05789 to 0.06039	No	ns	>0.9999
		Interaction	0.04689	0.8553	ns	No		Female:Control vs. Male:Gper1iΔEC	0.1148	0.05561 to 0.1739	Yes	***	0.0005
		Row Factor	0.1022	0.7879	ns	No		Female:Gper1iΔEC vs. Male:Control	-0.107	-0.1661 to -0.04786	Yes	***	0.0008
		Column Factor	83.65	<0.0001	****	Yes		Female:Gper1iΔEC vs. Male:Gper1iΔEC	0.0065	-0.05264 to 0.06564	No	ns	0.9874
								Male:Control vs. Male:Gper1iΔEC	0.1135	0.05436 to 0.1726	Yes	***	0.0005
		ANOVA table	SS	DF	MS	F (DFn, DFd)	P value
		Interaction	2.756e-05	1	2.756e-05	F (1, 12) = 0.03473	P=0.8553
		Row Factor	6.006e-05	1	6.006e-05	F (1, 12) = 0.07568	P=0.7879
		Column Factor	0.04917	1	0.04917	F (1, 12) = 61.96	P<0.0001
		Residual	0.009524	12	0.0007937
	Tb Sp
			Control				Gper1iΔEC
		Female	0.078	0.076	0.074	0.072	0.162	0.18	0.189	0.157
		Male	0.075	0.077	0.07	0.076	0.17	0.189	0.184	0.149
		Two-way ANOVA	Ordinary					Tukey's multiple comparisons test	Mean Diff.	95.00% CI of diff.	Below threshold?	Summary	Adjusted P Value
		Alpha	0.05
								Female:Control vs. Female:Gper1iΔEC	-0.097	-0.1219 to -0.07209	Yes	****	<0.0001
		Source of Variation	% of total variation	P value	P value summary	Significant?		Female:Control vs. Male:Control	0.0005	-0.02441 to 0.02541	No	ns	>0.9999
		Interaction	0.005637	0.9015	ns	No		Female:Control vs. Male:Gper1iΔEC	-0.098	-0.1229 to -0.07309	Yes	****	<0.0001
		Row Factor	0.0006264	0.9671	ns	No		Female:Gper1iΔEC vs. Male:Control	0.0975	0.07259 to 0.1224	Yes	****	<0.0001
		Column Factor	95.76	<0.0001	****	Yes		Female:Gper1iΔEC vs. Male:Gper1iΔEC	-0.001	-0.02591 to 0.02391	No	ns	0.9994
								Male:Control vs. Male:Gper1iΔEC	-0.0985	-0.1234 to -0.07359	Yes	****	<0.0001
		ANOVA table	SS	DF	MS	F (DFn, DFd)	P value
		Interaction	2.25e-06	1	2.25e-06	F (1, 12) = 0.01599	P=0.9015
		Row Factor	2.5e-07	1	2.5e-07	F (1, 12) = 0.001776	P=0.9671
		Column Factor	0.03822	1	0.03822	F (1, 12) = 271.5	P<0.0001
		Residual	0.001689	12	0.0001408
	Tb N
			Control				Gper1iΔEC
		Female	9.577	9.213	9.078	8.832	5.358	5.517	5.871	6.112
		Male	9.618	9.462	9.968	9.105	4.96	5.251	5.562	5.947
		Two-way ANOVA	Ordinary					Tukey's multiple comparisons test	Mean Diff.	95.00% CI of diff.	Below threshold?	Summary	Adjusted P Value
		Alpha	0.05
								Female:Control vs. Female:Gper1iΔEC	3.461	2.703 to 4.218	Yes	****	<0.0001
		Source of Variation	% of total variation	P value	P value summary	Significant?		Female:Control vs. Male:Control	-0.3632	-1.120 to 0.3939	No	ns	0.5089
		Interaction	0.7079	0.0977	ns	No		Female:Control vs. Male:Gper1iΔEC	3.745	2.988 to 4.502	Yes	****	<0.0001
		Row Factor	0.01046	0.8308	ns	No		Female:Gper1iΔEC vs. Male:Control	-3.824	-4.581 to -3.067	Yes	****	<0.0001
		Column Factor	96.65	<0.0001	****	Yes		Female:Gper1iΔEC vs. Male:Gper1iΔEC	0.2845	-0.4726 to 1.042	No	ns	0.6873
								Male:Control vs. Male:Gper1iΔEC	4.108	3.351 to 4.865	Yes	****	<0.0001
		ANOVA table	SS	DF	MS	F (DFn, DFd)	P value
		Interaction	0.4196	1	0.4196	F (1, 12) = 3.226	P=0.0977
		Row Factor	0.006202	1	0.006202	F (1, 12) = 0.04768	P=0.8308
		Column Factor	57.29	1	57.29	F (1, 12) = 440.4	P<0.0001
		Residual	1.561	12	0.1301
	Tb Th
			Control				Gper1iΔEC
		Female	0.029	0.032	0.03	0.027	0.021	0.017	0.023	0.026
		Male	0.029	0.029	0.03	0.031	0.025	0.021	0.018	0.027
		Two-way ANOVA	Ordinary					Tukey's multiple comparisons test	Mean Diff.	95.00% CI of diff.	Below threshold?	Summary	Adjusted P Value
		Alpha	0.05
								Female:Control vs. Female:Gper1iΔEC	0.00775	0.001474 to 0.01403	Yes	*	0.0148
		Source of Variation	% of total variation	P value	P value summary	Significant?		Female:Control vs. Male:Control	-0.00025	-0.006526 to 0.006026	No	ns	0.9994
		Interaction	0.1721	0.8062	ns	No		Female:Control vs. Male:Gper1iΔEC	0.00675	0.0004739 to 0.01303	Yes	*	0.0339
		Row Factor	0.4779	0.6832	ns	No		Female:Gper1iΔEC vs. Male:Control	-0.008	-0.01428 to -0.001724	Yes	*	0.012
		Column Factor	66.55	0.0003	***	Yes		Female:Gper1iΔEC vs. Male:Gper1iΔEC	-0.001	-0.007276 to 0.005276	No	ns	0.9636
								Male:Control vs. Male:Gper1iΔEC	0.007	0.0007239 to 0.01328	Yes	*	0.0275
		ANOVA table	SS	DF	MS	F (DFn, DFd)	P value
		Interaction	5.625e-07	1	5.625e-07	F (1, 12) = 0.06294	P=0.8062
		Row Factor	1.563e-06	1	1.563e-06	F (1, 12) = 0.1748	P=0.6832
		Column Factor	0.0002176	1	0.0002176	F (1, 12) = 24.34	P=0.0003
		Residual	0.0001073	12	8.938e-06
	AdV/TV
			Control				Gper1iΔEC
		Male	0.0004	0.001	0.0007	0.0009	0.0019	0.0015	0.0018	0.0014
		Female	0.0008	0.0006	0.001	0.0007	0.0018	0.00215	0.0017	0.0016
		Two-way ANOVA	Ordinary					Tukey's multiple comparisons test	Mean Diff.	95.00% CI of diff.	Below threshold?	Summary	Adjusted P Value
		Alpha	0.05
								Male:Control vs. Male:Gper1iΔEC	-0.0009	-0.001385 to -0.0004154	Yes	***	0.0007
		Source of Variation	% of total variation	P value	P value summary	Significant?		Male:Control vs. Female:Control	-2.5e-05	-0.0005096 to 0.0004596	No	ns	0.9986
		Interaction	0.4251	0.5625	ns	No		Male:Control vs. Female:Gper1iΔEC	-0.001063	-0.001547 to -0.0005779	Yes	***	0.0001
		Row Factor	0.7905	0.4324	ns	No		Male:Gper1iΔEC vs. Female:Control	0.000875	0.0003904 to 0.001360	Yes	***	0.0008
		Column Factor	84.41	<0.0001	****	Yes		Male:Gper1iΔEC vs. Female:Gper1iΔEC	-0.0001625	-0.0006471 to 0.0003221	No	ns	0.7547
								Female:Control vs. Female:Gper1iΔEC	-0.001038	-0.001522 to -0.0005529	Yes	***	0.0002
		ANOVA table	SS	DF	MS	F (DFn, DFd)	P value
		Interaction	1.891e-08	1	1.891e-08	F (1, 12) = 0.3548	P=0.5625
		Row Factor	3.516e-08	1	3.516e-08	F (1, 12) = 0.6598	P=0.4324
		Column Factor	3.754e-06	1	3.754e-06	F (1, 12) = 70.45	P<0.0001
		Residual	6.394e-07	12	5.328e-08
	Ct Ar
			Control				Gper1iΔEC
		F	0.451	0.499	0.318	0.382	0.416	0.394	0.45	0.472
		M	0.445	0.348	0.393	0.495	0.462	0.39	0.482	0.428
		Two-way ANOVA	Ordinary					Tukey's multiple comparisons test	Mean Diff.	95.00% CI of diff.	Below threshold?	Summary	Adjusted P Value
		Alpha	0.05
								F:Control vs. F:Gper1iΔEC	-0.0205	-0.1409 to 0.09994	No	ns	0.9563
		Source of Variation	% of total variation	P value	P value summary	Significant?		F:Control vs. M:Control	-0.00775	-0.1282 to 0.1127	No	ns	0.9974
		Interaction	0.000151	0.9966	ns	No		F:Control vs. M:Gper1iΔEC	-0.028	-0.1484 to 0.09244	No	ns	0.8989
		Row Factor	0.5619	0.7949	ns	No		F:Gper1iΔEC vs. M:Control	0.01275	-0.1077 to 0.1332	No	ns	0.9887
		Column Factor	4.012	0.4911	ns	No		F:Gper1iΔEC vs. M:Gper1iΔEC	-0.0075	-0.1279 to 0.1129	No	ns	0.9976
								M:Control vs. M:Gper1iΔEC	-0.02025	-0.1407 to 0.1002	No	ns	0.9577
		ANOVA table	SS	DF	MS	F (DFn, DFd)	P value
		Interaction	6.25e-08	1	6.25e-08	F (1, 12) = 1.899e-005	P=0.9966
		Row Factor	0.0002326	1	0.0002326	F (1, 12) = 0.07065	P=0.7949
		Column Factor	0.001661	1	0.001661	F (1, 12) = 0.5045	P=0.4911
		Residual	0.0395	12	0.003292
	Ct Th
			Control				Gper1iΔEC
		F	0.112	0.124	0.086	0.102	0.118	0.102	0.133	0.106
		M	0.13	0.103	0.115	0.098	0.117	0.115	0.12	0.095
		Two-way ANOVA	Ordinary					Tukey's multiple comparisons test	Mean Diff.	95.00% CI of diff.	Below threshold?	Summary	Adjusted P Value
		Alpha	0.05
								F:Control vs. F:Gper1iΔEC	-0.00875	-0.03816 to 0.02066	No	ns	0.8134
		Source of Variation	% of total variation	P value	P value summary	Significant?		F:Control vs. M:Control	-0.0055	-0.03491 to 0.02391	No	ns	0.9433
		Interaction	2.874	0.5553	ns	No		F:Control vs. M:Gper1iΔEC	-0.00575	-0.03516 to 0.02366	No	ns	0.936
		Row Factor	0.2486	0.8613	ns	No		F:Gper1iΔEC vs. M:Control	0.00325	-0.02616 to 0.03266	No	ns	0.9872
		Column Factor	3.222	0.5326	ns	No		F:Gper1iΔEC vs. M:Gper1iΔEC	0.003	-0.02641 to 0.03241	No	ns	0.9899
								M:Control vs. M:Gper1iΔEC	-0.00025	-0.02966 to 0.02916	No	ns	>0.9999
		ANOVA table	SS	DF	MS	F (DFn, DFd)	P value
		Interaction	7.225e-05	1	7.225e-05	F (1, 12) = 0.3682	P=0.5553
		Row Factor	6.25e-06	1	6.25e-06	F (1, 12) = 0.03185	P=0.8613
		Column Factor	8.1e-05	1	8.1e-05	F (1, 12) = 0.4128	P=0.5326
		Residual	0.002355	12	0.0001962
	OcN/mm
			Control
		F	6.66667	5.16129	3.80952	7.27273	6.15385	5.33333		5.71429	5.33333	7.27273	6.66667	4.70588	4.44444
		M	6.66667	8.57143	4.32432	5.16129	5.45455	5.71429		5	6.66667	6.15385	8.57143	5.33333	4.61538
		Two-way ANOVA	Ordinary
		Alpha	0.05					Tukey's multiple comparisons test	Mean Diff.	95.00% CI of diff.	Below threshold?	Summary	Adjusted P Value
		Source of Variation	% of total variation	P value	P value summary	Significant?		F:Control vs. F:Gper1iΔEC	0.04334	-2.097 to 2.184	No	ns	>0.9999
		Interaction	0.05858	0.9142	ns	No		F:Control vs. M:Control	-0.2492	-2.389 to 1.891	No	ns	0.9877
		Row Factor	1.598	0.575	ns	No		F:Control vs. M:Gper1iΔEC	-0.3239	-2.464 to 1.816	No	ns	0.9738
		Column Factor	0.004131	0.9772	ns	No		F:Gper1iΔEC vs. M:Control	-0.2925	-2.433 to 1.848	No	ns	0.9804
								F:Gper1iΔEC vs. M:Gper1iΔEC	-0.3672	-2.507 to 1.773	No	ns	0.9626
		ANOVA table	SS	DF	MS	F (DFn, DFd)	P value	M:Control vs. M:Gper1iΔEC	-0.07469	-2.215 to 2.065	No	ns	0.9997
		Interaction	0.0209	1	0.0209	F (1, 20) = 0.01191	P=0.9142
		Row Factor	0.5699	1	0.5699	F (1, 20) = 0.3249	P=0.5750
		Column Factor	0.001474	1	0.001474	F (1, 20) = 0.0008402	P=0.9772
		Residual	35.08	20	1.754
	OcS/BS
			Control					Gper1iΔEC
		F	11.6	11.1077	10.7815	9.68571	12.4276	10.8667	9.26154	10.7286	13.3667	10.6
		M	10.75	11.5769	10.2143	9	11.4571	10	11.1122	9.25143	11.1122	9.09182
		Two-way ANOVA	Ordinary					Tukey's multiple comparisons test	Mean Diff.	95.00% CI of diff.	Below threshold?	Summary	Adjusted P Value
		Alpha	0.05
								F:Control vs. F:Gper1iΔEC	0.1558	-1.927 to 2.238	No	ns	0.9964
		Source of Variation	% of total variation	P value	P value summary	Significant?		F:Control vs. M:Control	0.5208	-1.562 to 2.603	No	ns	0.8895
		Interaction	0.5636	0.7525	ns	No		F:Control vs. M:Gper1iΔEC	1.007	-1.076 to 3.090	No	ns	0.5269
		Row Factor	9.723	0.2013	ns	No		F:Gper1iΔEC vs. M:Control	0.365	-1.718 to 2.448	No	ns	0.9576
		Column Factor	2.129	0.5417	ns	No		F:Gper1iΔEC vs. M:Gper1iΔEC	0.8512	-1.231 to 2.934	No	ns	0.6539
								M:Control vs. M:Gper1iΔEC	0.4861	-1.597 to 2.569	No	ns	0.9077
		ANOVA table	SS	DF	MS	F (DFn, DFd)	P value
		Interaction	0.1364	1	0.1364	F (1, 16) = 0.1030	P=0.7525
		Row Factor	2.353	1	2.353	F (1, 16) = 1.776	P=0.2013
		Column Factor	0.5151	1	0.5151	F (1, 16) = 0.3888	P=0.5417
		Residual	21.2	16	1.325
	VAO N/mm
			Control						Gper1iΔEC
		F	21	19	22	18	22	19	8	11	15	16	10	12
		M	19	18	17	22	21	22	14	10	11	12	10	13
		Two-way ANOVA	Ordinary					Tukey's multiple comparisons test	Mean Diff.	95.00% CI of diff.	Below threshold?	Summary	Adjusted P Value
		Alpha	0.05
								F:Control vs. F:Gper1iΔEC	8.167	4.608 to 11.73	Yes	****	<0.0001
		Source of Variation	% of total variation	P value	P value summary	Significant?		F:Control vs. M:Control	0.3333	-3.225 to 3.892	No	ns	0.9935
		Interaction	1.141e-29	>0.9999	ns	No		F:Control vs. M:Gper1iΔEC	8.5	4.941 to 12.06	Yes	****	<0.0001
		Row Factor	0.1339	0.7147	ns	No		F:Gper1iΔEC vs. M:Control	-7.833	-11.39 to -4.275	Yes	****	<0.0001
		Column Factor	80.38	<0.0001	****	Yes		F:Gper1iΔEC vs. M:Gper1iΔEC	0.3333	-3.225 to 3.892	No	ns	0.9935
								M:Control vs. M:Gper1iΔEC	8.167	4.608 to 11.73	Yes	****	<0.0001
		ANOVA table	SS	DF	MS	F (DFn, DFd)	P value
		Interaction	5.68e-29	1	5.68e-29	F (1, 20) = 1.171e-029	P>0.9999
		Row Factor	0.6667	1	0.6667	F (1, 20) = 0.1375	P=0.7147
		Column Factor	400.2	1	400.2	F (1, 20) = 82.51	P<0.0001
		Residual	97	20	4.85
