# Supplementary material for: Oestrogen enforces the integrity of blood vessels in the bone during pregnancy and menopause
Source: Nat Cardiovasc Res. Author manuscript; Available in PMC 2022 Dec 16. (PMC7613952; doi:10.1038/s44161-022-00139-0)
Supplement: Rodrigues_SourceData_ED_Fig6 [file EMS153774-supplement-Rodrigues_SourceData_ED_Fig6.xlsx]

## Sheet: Ext fig 6c
Cpt1a mutants
	Osx
			Control								Cpt1ai△EC
		F	440.659	672.527	514.286	473.626	534.066	616.484			273.626	343.956	340.659	417.949	340.659	402.564
		M	536.264	615.385	437.363	519.048	471.429	548.352	586.813		353.846	375.824	435.531	386.813	323.528	502.453
		Two-way ANOVA	Ordinary								Tukey's multiple comparisons test	Predicted (LS) mean diff.	95.00% CI of diff.	Below threshold?	Summary	Adjusted P Value
		Alpha	0.05
											F:Control vs. F:Cpt1ai△EC	188.7	80.38 to 297.0	Yes	***	0.0005
		Source of Variation	% of total variation	P value	P value summary	Significant?					F:Control vs. M:Control	11.28	-93.11 to 115.7	No	ns	0.9902
		Interaction	1.748	0.3252	ns	No					F:Control vs. M:Cpt1ai△EC	145.6	37.28 to 253.9	Yes	**	0.006
		Row Factor	0.5987	0.5618	ns	No					F:Cpt1ai△EC vs. M:Control	-177.4	-281.8 to -73.04	Yes	***	0.0006
		Column Factor	61.71	<0.0001	****	Yes					F:Cpt1ai△EC vs. M:Cpt1ai△EC	-43.1	-151.4 to 65.23	No	ns	0.6882
											M:Control vs. M:Cpt1ai△EC	134.3	29.94 to 238.7	Yes	**	0.0087
		ANOVA table	SS (Type III)	DF	MS	F (DFn, DFd)	P value
		Interaction	4599	1	4599	F (1, 21) = 1.015	P=0.3252
		Row Factor	1575	1	1575	F (1, 21) = 0.3476	P=0.5618
		Column Factor	162328	1	162328	F (1, 21) = 35.82	P<0.0001
		Residual	95161	21	4531
	Plin
			Control							Cpt1ai△EC
		F	4.11391	3.58221	1.49471	2.06093	2.54766			5.14449	4.51221	6.1958	4.7359	5.76736
		M	3.59194	2.45938	3.1992	1.45785	2.58334	4.30297		5.82063	4.73821	6.07863	5.17812	5.58108
		Two-way ANOVA	Ordinary								Tukey's multiple comparisons test	Predicted (LS) mean diff.	95.00% CI of diff.	Below threshold?	Summary	Adjusted P Value
		Alpha	0.05
											F:Control vs. F:Cpt1ai△EC	-2.511	-4.062 to -0.9602	Yes	**	0.0013
		Source of Variation	% of total variation	P value	P value summary	Significant?					F:Control vs. M:Control	-0.1726	-1.658 to 1.312	No	ns	0.9871
		Interaction	0.003586	0.9629	ns	No					F:Control vs. M:Cpt1ai△EC	-2.719	-4.271 to -1.168	Yes	***	0.0006
		Row Factor	0.4098	0.6207	ns	No					F:Cpt1ai△EC vs. M:Control	2.339	0.8537 to 3.824	Yes	**	0.0017
		Column Factor	72.33	<0.0001	****	Yes					F:Cpt1ai△EC vs. M:Cpt1ai△EC	-0.2082	-1.759 to 1.343	No	ns	0.9805
											M:Control vs. M:Cpt1ai△EC	-2.547	-4.032 to -1.062	Yes	***	0.0007
		ANOVA table	SS (Type III)	DF	MS	F (DFn, DFd)	P value
		Interaction	0.001655	1	0.001655	F (1, 17) = 0.002223	P=0.9629
		Row Factor	0.1891	1	0.1891	F (1, 17) = 0.2540	P=0.6207
		Column Factor	33.37	1	33.37	F (1, 17) = 44.83	P<0.0001
		Residual	12.65	17	0.7444
	Adv/TV
			Control				Cpt1aiΔEC
		Female	0.0004	0.0001	0.0003	0.0005	0.0012	0.0008	0.0013	0.001
		Male	0.0002	0.0003	0.0005	0.0004	0.001	0.0009	0.0015	0.0011
		Two-way ANOVA	Ordinary					Tukey's multiple comparisons test	Mean Diff.	95.00% CI of diff.	Below threshold?	Summary	Adjusted P Value
		Alpha	0.05
								Female:Control vs. Female:Cpt1aiΔEC	-0.00075	-0.001175 to -0.0003247	Yes	**	0.001
		Source of Variation	% of total variation	P value	P value summary	Significant?		Female:Control vs. Male:Control	-2.5e-05	-0.0004503 to 0.0004003	No	ns	0.998
		Interaction	0.02213	0.9038	ns	No		Female:Control vs. Male:Cpt1aiΔEC	-0.0008	-0.001225 to -0.0003747	Yes	***	0.0006
		Row Factor	0.1992	0.7177	ns	No		Female:Cpt1aiΔEC vs. Male:Control	0.000725	0.0002997 to 0.001150	Yes	**	0.0014
		Column Factor	82.34	<0.0001	****	Yes		Female:Cpt1aiΔEC vs. Male:Cpt1aiΔEC	-5e-05	-0.0004753 to 0.0003753	No	ns	0.9847
								Male:Control vs. Male:Cpt1aiΔEC	-0.000775	-0.001200 to -0.0003497	Yes	***	0.0008
		ANOVA table	SS	DF	MS	F (DFn, DFd)	P value
		Interaction	6.25e-10	1	6.25e-10	F (1, 12) = 0.01523	P=0.9038
		Row Factor	5.625e-09	1	5.625e-09	F (1, 12) = 0.1371	P=0.7177
		Column Factor	2.326e-06	1	2.326e-06	F (1, 12) = 56.66	P<0.0001
		Residual	4.925e-07	12	4.104e-08

## Sheet: Ext fig 6d
Cpt1a + E2 experiment
Males	Osx
		Vehicle	Cpt1aiΔEC	Vehicle+ E2	Cpt1aiΔEC +E2
		688.46	468.84	1143.78	927.56
		732.12	516.72	1028.66	1076.32
		654.82	479.38	1087.12	1206.38
		887.52	413.12	1214.52	1125.24
		556.74	356.84	982.34	895.74
		ANOVA summary			Tukey's multiple comparisons test	Mean Diff.	95.00% CI of diff.	Below threshold?	Summary	Adjusted P Value
		F	41.61		Vehicle vs. Cpt1aiΔEC	257	66.23 to 447.7	Yes	**	0.0069
		P value	<0.0001		Vehicle vs. Vehicle+ E2	-387.4	-578.1 to -196.6	Yes	***	0.0001
		P value summary	****		Vehicle vs. Cpt1aiΔEC +E2	-342.3	-533.0 to -151.6	Yes	***	0.0005
		Significant diff. among means (P < 0.05)?	Yes		Cpt1aiΔEC vs. Vehicle+ E2	-644.3	-835.0 to -453.6	Yes	****	<0.0001
		R squared	0.8864		Cpt1aiΔEC vs. Cpt1aiΔEC +E2	-599.3	-790.0 to -408.5	Yes	****	<0.0001
					Vehicle+ E2 vs. Cpt1aiΔEC +E2	45.04	-145.7 to 235.8	No	ns	0.9048
males	Plin
		Vehicle	Cpt1aiΔEC	Vehicle+ E2	Cpt1aiΔEC +E2
		2.88	5.62	0.78	0.46
		4.38	6.78	0.52	0.66
		3.66	5.92	1.3	0.42
		3.92	5.22	0.38	0.2
		2.38	7.24	1.54	1.2
		ANOVA summary			Tukey's multiple comparisons test	Mean Diff.	95.00% CI of diff.	Below threshold?	Summary	Adjusted P Value
		F	77.29		Vehicle vs. Cpt1aiΔEC	-2.712	-3.905 to -1.519	Yes	****	<0.0001
		P value	<0.0001		Vehicle vs. Vehicle+ E2	2.54	1.347 to 3.733	Yes	****	<0.0001
		P value summary	****		Vehicle vs. Cpt1aiΔEC +E2	2.856	1.663 to 4.049	Yes	****	<0.0001
		Significant diff. among means (P < 0.05)?	Yes		Cpt1aiΔEC vs. Vehicle+ E2	5.252	4.059 to 6.445	Yes	****	<0.0001
		R squared	0.9354		Cpt1aiΔEC vs. Cpt1aiΔEC +E2	5.568	4.375 to 6.761	Yes	****	<0.0001
					Vehicle+ E2 vs. Cpt1aiΔEC +E2	0.316	-0.8771 to 1.509	No	ns	0.8721
