# Supplementary material for: Oestrogen enforces the integrity of blood vessels in the bone during pregnancy and menopause
Source: Nat Cardiovasc Res. Author manuscript; Available in PMC 2022 Dec 16. (PMC7613952; doi:10.1038/s44161-022-00139-0)
Supplement: Rodrigues_SourceData_ED_Fig7 [file EMS153774-supplement-Rodrigues_SourceData_ED_Fig7.xlsx]

## Sheet: Ext Fig7b
BODIPY+ BECs
	Veh	E2
	17.6	23.3
	17.2	20.6
	14.9	21.2
	14.3	23.5
	Unpaired t test
	P value	0.0014
	P value summary	**
	Significantly different (P < 0.05)?	Yes
	One- or two-tailed P value?	Two-tailed
	t, df	t=5.585, df=6

## Sheet: Ext fig 7c
	LipidTOXhi BECs
		Veh	E2		Unpaired t test
		8.47	12.3		P value	0.017
		8.3	10.2		P value summary	*
		8.05	9.28		Significantly different (P < 0.05)?	Yes
		7.86	9.77		One- or two-tailed P value?	Two-tailed
					t, df	t=3.270, df=6

## Sheet: Ext fig7d
G36
		Control																																							G36
	Vehicle	791.047	571.582	998.962	1172.98	2033.85	938.155	840.611	496.695	499.529	850.646	509.271	704.632	3407.85	2384.18	4639.22	938.433	565.901	870.552	1014.39	771.793	583.393	633.013	982.603	1069.96	2287.38	1338.87	2486.28	1131.94	529.109	1784.1	511.605	2160.3	1186.29	1060.46	1638.95	629.307	1462.31			1314.54	74.3219	94.9804	309.033	538.533	92.0156	351.581	766.749	636.654
	E2	1063	664.736	2245.11	2548.56	558.822	5222.95	995.982	3011.84	3992.38	5001.66	2143.18	1927.09	897.393	2366.35	1539.81	1934.99	845.487	753.52	2562.83	3107.98	1992.83	1590.44	2067.75	1407.41	2512.46	1591.56	2452.45	857.815	4727.16	1074.81	3659.76	2699.02	1161.33	1306.2	1503.39	3009.09	1787.51	2115.06	1057.86	660.758	568.496	1697.2	1629.5	2459.63	2293.26	445.584	2156.71	379.664
	Two-way ANOVA	Ordinary						Tukey's multiple comparisons test	Predicted (LS) mean diff.	95.00% CI of diff.	Below threshold?	Summary	Adjusted P Value
	Alpha	0.05
								Vehicle:Control vs. Vehicle:G36	691.7	74.77 to 1309	Yes	*	0.0213
	Source of Variation	% of total variation	P value	P value summary	Significant?			Vehicle:Control vs. E2:Control	-845.4	-1422 to -269.1	Yes	**	0.0012
	Interaction	0.6636	0.2784	ns	No			Vehicle:Control vs. E2:G36	209.1	-407.8 to 826.1	No	ns	0.8141
	Row Factor	8.891	0.0001	***	Yes			Vehicle:G36 vs. E2:Control	-1537	-2147 to -927.3	Yes	****	<0.0001
	Column Factor	15.37	<0.0001	****	Yes			Vehicle:G36 vs. E2:G36	-482.6	-1131 to 165.8	No	ns	0.2178
								E2:Control vs. E2:G36	1055	444.7 to 1664	Yes	****	<0.0001
	ANOVA table	SS (Type III)	DF	MS	F (DFn, DFd)	P value
	Interaction	1102999	1	1102999	F (1, 132) = 1.184	P=0.2784
	Row Factor	14776808	1	14776808	F (1, 132) = 15.87	P=0.0001
	Column Factor	25551845	1	25551845	F (1, 132) = 27.44	P<0.0001
	Residual	122929007	132	931280
[truncated: 21 more columns]

## Sheet: Ext fig7e
	Gper1 mutants
		Fabp4 FU															Fabp4 transcripts
				Control						Gper1 i△EC									Control							Gper1iΔEC
			F	5265	6182.5	7929	7754	6782	6542	2052.67	2249.67	2812.25	3831.43	3272	4576			F	1	0.943	1.255	1.362				0.32	0.554	0.462	0.648
			M	7579	7941	6500	6082	5571	8046	2641.5	4013.25	3103	3578.42	3373	2351			M	1.112	1.045	0.885	0.734				0.51	0.478	0.395	0.612
			Two-way ANOVA	Ordinary					Tukey's multiple comparisons test	Mean Diff.	95.00% CI of diff.	Below threshold?	Summary	Adjusted P Value					Two-way ANOVA	Ordinary						Tukey's multiple comparisons test	Mean Diff.	95.00% CI of diff.	Below threshold?	Summary	Adjusted P Value
			Alpha	0.05															Alpha	0.05
									F:Control vs. F:Gper1 i△EC	3610	2124 to 5096	Yes	****	<0.0001												F:Control vs. F:Gper1iΔEC	0.644	0.3178 to 0.9702	Yes	***	0.0004
			Source of Variation	% of total variation	P value	P value summary	Significant?		F:Control vs. M:Control	-210.8	-1697 to 1276	No	ns	0.9782					Source of Variation	% of total variation	P value	P value summary	Significant?			F:Control vs. M:Control	0.196	-0.1302 to 0.5222	No	ns	0.3268
			Interaction	0.04199	0.8269	ns	No		F:Control vs. M:Gper1 i△EC	3566	2079 to 5052	Yes	****	<0.0001					Interaction	2.544	0.225	ns	No			F:Control vs. M:Gper1iΔEC	0.6413	0.3151 to 0.9674	Yes	***	0.0004
			Row Factor	0.09871	0.7376	ns	No		F:Gper1 i△EC vs. M:Control	-3821	-5307 to -2335	Yes	****	<0.0001					Row Factor	2.405	0.2373	ns	No			F:Gper1iΔEC vs. M:Control	-0.448	-0.7742 to -0.1218	Yes	**	0.0072
			Column Factor	82.75	<0.0001	****	Yes		F:Gper1 i△EC vs. M:Gper1 i△EC	-44.36	-1531 to 1442	No	ns	0.9998					Column Factor	76.4	<0.0001	****	Yes			F:Gper1iΔEC vs. M:Gper1iΔEC	-0.00275	-0.3289 to 0.3234	No	ns	>0.9999
									M:Control vs. M:Gper1 i△EC	3776	2290 to 5263	Yes	****	<0.0001												M:Control vs. M:Gper1iΔEC	0.4453	0.1191 to 0.7714	Yes	**	0.0075
			ANOVA table	SS	DF	MS	F (DFn, DFd)	P value											ANOVA table	SS	DF	MS	F (DFn, DFd)	P value
			Interaction	41528	1	41528	F (1, 20) = 0.04909	P=0.8269											Interaction	0.0395	1	0.0395	F (1, 12) = 1.636	P=0.2250
			Row Factor	97622	1	97622	F (1, 20) = 0.1154	P=0.7376											Row Factor	0.03735	1	0.03735	F (1, 12) = 1.547	P=0.2373
			Column Factor	81841747	1	81841747	F (1, 20) = 96.75	P<0.0001											Column Factor	1.186	1	1.186	F (1, 12) = 49.15	P<0.0001
			Residual	16918750	20	845938													Residual	0.2897	12	0.02414
	Esr1 mutants																Fabp4 transcripts
		Fabp4 FU																	Control							Esr1iΔEC
				Control						Esr1 i△EC								F	1	1.485	1.562	0.9543				0.652	0.484	0.738	0.422
			F	8083.75	7648.5	7027.25	5832	6124	6873	3614.25	2917.75	2463	5127	3748	4127			M	0.964	1.14	0.868	0.82				0.456	0.632	0.512	0.334
			M	8000	6700	5685.67	6985	7725	6383	4308	5414.5	4641.4	2694	2474	3618
																		Two-way ANOVA	Ordinary							Tukey's multiple comparisons test	Mean Diff.	95.00% CI of diff.	Below threshold?	Summary	Adjusted P Value
			Two-way ANOVA	Ordinary					Tukey's multiple comparisons test	Mean Diff.	95.00% CI of diff.	Below threshold?	Summary	Adjusted P Value				Alpha	0.05
			Alpha	0.05																						F:Control vs. F:Esr1iΔEC	0.6763	0.2597 to 1.093	Yes	**	0.002
									F:Control vs. F:Esr1 i△EC	3265	1718 to 4812	Yes	****	<0.0001				Source of Variation	% of total variation	P value	P value summary	Significant?				F:Control vs. M:Control	0.3023	-0.1143 to 0.7189	No	ns	0.1913
			Source of Variation	% of total variation	P value	P value summary	Significant?		F:Control vs. M:Control	18.31	-1528 to 1565	No	ns	>0.9999				Interaction	2.274	0.3068	ns	No				F:Control vs. M:Esr1iΔEC	0.7668	0.3502 to 1.183	Yes	***	0.0007
			Interaction	0.08479	0.7905	ns	No		F:Control vs. M:Esr1 i△EC	3073	1526 to 4620	Yes	***	0.0001				Row Factor	7.82	0.0712	ns	No				F:Esr1iΔEC vs. M:Control	-0.374	-0.7906 to 0.04260	No	ns	0.0839
			Row Factor	0.05786	0.8262	ns	No		F:Esr1 i△EC vs. M:Control	-3247	-4794 to -1700	Yes	****	<0.0001				Column Factor	65.96	<0.0001	****	Yes				F:Esr1iΔEC vs. M:Esr1iΔEC	0.0905	-0.3261 to 0.5071	No	ns	0.9153
			Column Factor	76.47	<0.0001	****	Yes		F:Esr1 i△EC vs. M:Esr1 i△EC	-192.2	-1739 to 1355	No	ns	0.9851												M:Control vs. M:Esr1iΔEC	0.4645	0.04790 to 0.8811	Yes	*	0.0276
									M:Control vs. M:Esr1 i△EC	3055	1508 to 4602	Yes	***	0.0001				ANOVA table	SS	DF	MS	F (DFn, DFd)	P value
			ANOVA table	SS	DF	MS	F (DFn, DFd)	P value										Interaction	0.04487	1	0.04487	F (1, 12) = 1.139	P=0.3068
			Interaction	66437	1	66437	F (1, 20) = 0.07251	P=0.7905										Row Factor	0.1543	1	0.1543	F (1, 12) = 3.918	P=0.0712
			Row Factor	45333	1	45333	F (1, 20) = 0.04948	P=0.8262										Column Factor	1.301	1	1.301	F (1, 12) = 33.05	P<0.0001
			Column Factor	59914444	1	59914444	F (1, 20) = 65.39	P<0.0001										Residual	0.4726	12	0.03938
			Residual	18324418	20	916221
