# Supplementary material for: Oestrogen enforces the integrity of blood vessels in the bone during pregnancy and menopause
Source: Nat Cardiovasc Res. Author manuscript; Available in PMC 2022 Dec 16. (PMC7613952; doi:10.1038/s44161-022-00139-0)
Supplement: Rodrigues_SourceData_ED_Fig8 [file EMS153774-supplement-Rodrigues_SourceData_ED_Fig8.xlsx]

## Sheet: Ext Fig8a
Cpt1a mutants
	ATGL
			Control																									Cpt1aiΔEC
		F	96088.4	124958	33357.4	62707.8	66112.5	47060	15185.6	66499.2	65794	22525.3	45211.6	43844.5	36199.3	48511	21224.8	69443.8	74505.6	100566	35291	33274.2	20602	13460.6	12048.4			16258	5773.61	26654.7	25010.6	12387.4	12506	14964.7	7119.29	28879.4	15276.2	29662.7	28846	3584.06	11505.1	53193.1	18059.3	27729	28928.9	14934.3	11890.6	24739.4	36525.7
		M	10465.5	18027.8	8369.88	15685.5	64821.9	29228.2	76184	48104.1	44102	88168.6	31477.6	30048.2	30144.3	45839	15820.7	75346.7	81627.4	59804.2	88549.5	105629	70168.7	73647.8				13489.2	20530.3	12986.9	15072.9	5372.88	10625.1	8880.24	22938.6	52070.2	25071.9	48585.6	7410.29	12018.9	37906.8	53847.9	43696.3	53069.5	14394.5	20179.1	28103.6	3666.58	4577.44
				Two-way ANOVA	Ordinary								Tukey's multiple comparisons test	Predicted (LS) mean diff.	95.00% CI of diff.	Below threshold?	Summary	Adjusted P Value
				Alpha	0.05
													F:Control vs. F:Cpt1aiΔEC	29098	11296 to 46901	Yes	***	0.0003
				Source of Variation	% of total variation	P value	P value summary	Significant?					F:Control vs. M:Control	-317.4	-18321 to 17686	No	ns	>0.9999
				Interaction	0.02207	0.8697	ns	No					F:Control vs. M:Cpt1aiΔEC	27198	9582 to 44815	Yes	***	0.0006
				Row Factor	0.04332	0.8182	ns	No					F:Cpt1aiΔEC vs. M:Control	-29416	-47420 to -11412	Yes	***	0.0003
				Column Factor	28.24	<0.0001	****	Yes					F:Cpt1aiΔEC vs. M:Cpt1aiΔEC	-1900	-19516 to 15716	No	ns	0.9921
													M:Control vs. M:Cpt1aiΔEC	27516	9696 to 45335	Yes	***	0.0006
				ANOVA table	SS (Type III)	DF	MS	F (DFn, DFd)	P value
				Interaction	14387259	1	14387259	F (1, 88) = 0.02707	P=0.8697
				Row Factor	28246450	1	28246450	F (1, 88) = 0.05315	P=0.8182
				Column Factor	18412364334	1	18412364334	F (1, 88) = 34.65	P<0.0001
				Residual	46767018611	88	531443393
	HSL
			Control
		F	110492	70745	49404.1	13628.2	65029.1	10435.1	21517.2	41042.6	167553	112614	73925.4	30499.3	47989.8	85279.1	146925	122259	88689.1	41328.5	127310	32754.6	72768.4	85324.3	79432.1	66712.4	85425.6
		M	29354.4	143477	155525	66342.1	95367	80375.6	146558	77851.6	71799.1	76921.9	50033.5	37087.4	68602.4	70619.2	80464.8	196196	163913	16559	11132.7	105775	111263	57111.9	92270.9	111739	14134.9	65647.5	14062.2	32041.8	63352.8	139687	39649.7	19275.1	37438.3	71503.9	61746.2	45412.4
			Two-way ANOVA	Ordinary									Tukey's multiple comparisons test	Predicted (LS) mean diff.	95.00% CI of diff.	Below threshold?	Summary	Adjusted P Value
			Alpha	0.05
													F:Control vs. F:Cpt1aiΔEC	30806	7339 to 54273	Yes	**	0.0046
			Source of Variation	% of total variation	P value	P value summary	Significant?						F:Control vs. M:Control	-1600	-25786 to 22585	No	ns	0.9982
			Interaction	0.2553	0.4865	ns	No						F:Control vs. M:Cpt1aiΔEC	37485	15012 to 59957	Yes	***	0.0002
			Row Factor	0.09607	0.6693	ns	No						F:Cpt1aiΔEC vs. M:Control	-32406	-53506 to -11306	Yes	***	0.0006
			Column Factor	18.2	<0.0001	****	Yes						F:Cpt1aiΔEC vs. M:Cpt1aiΔEC	6679	-12434 to 25791	No	ns	0.8008
													M:Control vs. M:Cpt1aiΔEC	39085	19097 to 59074	Yes	****	<0.0001
			ANOVA table	SS (Type III)	DF	MS	F (DFn, DFd)	P value
			Interaction	622527812	1	622527812	F (1, 153) = 0.4867	P=0.4865
			Row Factor	234238295	1	234238295	F (1, 153) = 0.1831	P=0.6693
			Column Factor	44364277481	1	44364277481	F (1, 153) = 34.68	P<0.0001
			Residual	195703217617	153	1279105997
Gper1 mutants
	ATGL
			Control																					Gper1iΔEC
		F	59339.8	44759.1	39537.2	25996.6	33830.4	43566.9	66559.6	88995.3	42627	31619.5	26870.9	29740.9	17196.1									20717.3	18951.2	42209.5	5928.92	5538.92	7734.04	25390.8	31598	32698.1	22731.3	11690.8	5443.16	27975.2	25376.6	10687.5	8954.08	11797
		M	42847.7	115520	27950.3	44581.2	63287.9	11896.7	58167.5	62002.7	96029.9	31621.3	20639.7	77652.2										31916.8	7938.27	10810.7	13691.7	23897.3	7464.85	10760.7	12721.7	15787.6	22678.3	19626	14018.3	10178.7	20653.3	55741.8	17333	31615.4	13739.4	77052.1	28461	21365.8
			Two-way ANOVA	Ordinary									Tukey's multiple comparisons test	Predicted (LS) mean diff.	95.00% CI of diff.	Below threshold?	Summary	Adjusted P Value
			Alpha	0.05
													F:Control vs. F:Gper1iΔEC	23803	4711 to 42895	Yes	**	0.0088
			Source of Variation	% of total variation	P value	P value summary	Significant?						F:Control vs. M:Control	-11993	-32737 to 8751	No	ns	0.4273
			Interaction	0.7336	0.4162	ns	No						F:Control vs. M:Gper1iΔEC	20097	1810 to 38384	Yes	*	0.0258
			Row Factor	2.632	0.1263	ns	No						F:Gper1iΔEC vs. M:Control	-35795	-55333 to -16258	Yes	****	<0.0001
			Column Factor	33.37	<0.0001	****	Yes						F:Gper1iΔEC vs. M:Gper1iΔEC	-3705	-20612 to 13201	No	ns	0.9379
													M:Control vs. M:Gper1iΔEC	32090	13338 to 50842	Yes	***	0.0002
			ANOVA table	SS (Type III)	DF	MS	F (DFn, DFd)	P value
			Interaction	257529497	1	257529497	F (1, 59) = 0.6704	P=0.4162
			Row Factor	924022496	1	924022496	F (1, 59) = 2.405	P=0.1263
			Column Factor	11713564081	1	11713564081	F (1, 59) = 30.49	P<0.0001
			Residual	22665903779	59	384167861
	HSL
			Control
		F	76895.2	30212.8	64566.6	8185.41	47741.5	66900.9	101167	50316.2	29319.3	19322.5	24421.5	13878.8	34261.1	76535.5	25657.4	60259.1	32537.1	37512.9	82416.3	72438.4	153761	169788	91645.3	128494
		M	37107.6	99862.8	75416.8	27456	97431.9	41311.3	60907.8	51028.2	25460.8	17705.2	28931.5	42140.7	59629.5	71790.7	64884	35740.3	30772	101097	126470	91789.1	68263.9	16133.3	112974	160128	18748.3	104815	30644.6	26723.1	36086.4	114465	125780	152597	242272	97482.2	87439.7	68483.8	94086.6	57720.4	77048.2	61023.8	81651.4	73986.8	115013	92754.2	109364	70220.7	37317.9
			Two-way ANOVA	Ordinary									Tukey's multiple comparisons test	Predicted (LS) mean diff.	95.00% CI of diff.	Below threshold?	Summary	Adjusted P Value
			Alpha	0.05
													F:Control vs. F:Gper1iΔEC	29507	6764 to 52250	Yes	**	0.0052
			Source of Variation	% of total variation	P value	P value summary	Significant?						F:Control vs. M:Control	-12933	-34482 to 8615	No	ns	0.4053
			Interaction	1.03	0.1374	ns	No						F:Control vs. M:Gper1iΔEC	33055	11435 to 54675	Yes	***	0.0006
			Row Factor	0.3341	0.3964	ns	No						F:Gper1iΔEC vs. M:Control	-42440	-61258 to -23623	Yes	****	<0.0001
			Column Factor	21.62	<0.0001	****	Yes						F:Gper1iΔEC vs. M:Gper1iΔEC	3548	-15351 to 22447	No	ns	0.9618
													M:Control vs. M:Gper1iΔEC	45988	28545 to 63431	Yes	****	<0.0001
			ANOVA table	SS (Type III)	DF	MS	F (DFn, DFd)	P value
			Interaction	2489711577	1	2489711577	F (1, 156) = 2.230	P=0.1374
			Row Factor	807356430	1	807356430	F (1, 156) = 0.7231	P=0.3964
			Column Factor	52240577704	1	52240577704	F (1, 156) = 46.79	P<0.0001
			Residual	174171668132	156	1116485052
Esr1 mutants
	ATGL
			Control
		F	47800.3	32471.6	41868.9	73651.9	25684.9	22335.2	83145.9	43184.9	65083.3	61450.4	15426.4	11540.3	37886.8	46186.8	47124.2	79090.8	76942	21610.4	10312.9	33223.3	101843	16062.7	116818	16273.4	85069.5	106581	35921.6	33092.9	70361.2	66146	47737.1	30512.5	50572.4	52473.1	77164.1	18241.3	20792.3	34190.4	33097.6	76250.6	29136.3	69869.1	46518.6	42775.2	84370.2	41178.5	37402.1
		M	105054	37462	75851.4	26488.9	25014.7	21936	25592.9	20171.4	29351.8	24216.7	79917.6	51009.9	65792.4	37142.7	99680.6	66866.1	33215.6	40566.5	25474	23419.8	27591.7	24173.8	100848	51296.2	34173.4	28839.9	21812.5	71633.3	58818.4	27858	53571	39357	35176.1	51403.9	39814.9	39888.1	23481.9	15216.9	11200.6	47034.1	45764.8	57862.2	26352.5	41257.2	22708.9	44562.2	27103.6
			Two-way ANOVA	Ordinary									Tukey's multiple comparisons test	Predicted (LS) mean diff.	95.00% CI of diff.	Below threshold?	Summary	Adjusted P Value
			Alpha	0.05
													F:Control vs. F:Esr1iΔEC	26518	16888 to 36147	Yes	****	<0.0001
			Source of Variation	% of total variation	P value	P value summary	Significant?						F:Control vs. M:Control	3678	-5619 to 12975	No	ns	0.7363
			Interaction	0.8967	0.0821	ns	No						F:Control vs. M:Esr1iΔEC	20939	11267 to 30611	Yes	****	<0.0001
			Row Factor	0.0378	0.7204	ns	No						F:Esr1iΔEC vs. M:Control	-22840	-32561 to -13119	Yes	****	<0.0001
			Column Factor	20.06	<0.0001	****	Yes						F:Esr1iΔEC vs. M:Esr1iΔEC	-5578	-15659 to 4502	No	ns	0.4813
													M:Control vs. M:Esr1iΔEC	17261	7498 to 27024	Yes	****	<0.0001
			ANOVA table	SS (Type III)	DF	MS	F (DFn, DFd)	P value
			Interaction	1446737594	1	1446737594	F (1, 268) = 3.045	P=0.0821
			Row Factor	60988349	1	60988349	F (1, 268) = 0.1284	P=0.7204
			Column Factor	32361186571	1	32361186571	F (1, 268) = 68.12	P<0.0001
			Residual	127320649675	268	475077051
	HSL
			Control
		F	54679.3	67523	57257.4	90301.9	75574.5	33880.6	62550.5	63291.5	93903.9	94222.9	47462.5	74868.1	40196.4	69197.3	123032	82571.6	55463.5	31821.8	43204	36949.2	92392.8	49864.1	19543.2	68422.8	82935.5	45716.4	99541.1	59322.7	103106	32495.6	36225.6	77892	21857.7	29318.9	23686.6	35646.5	26153.1	94052.1	94187.8	134235	39107.3	57314.1	168241	74514.9	29540.9	27245.2	115218
		M	68831.3	155701	45133.3	99717.6	188378	74994.6	78076.5	189066	48690.3	50293.7	42553.5	38944.8	72591.6	34503.1	86662.4	74916.3	28934	50805.3	103458	103694	37451.1	57572.7	39883.2	56336.7	63599	62516.4	22670.3	21141.7	130591	123184	31700.7	108068	99797.5	36144.4	51076.6	58278.7	146874	51740.3	158907	153604	126246	129861	77607.8	27849.6	112834	61038.3	35878.2
				Two-way ANOVA	Ordinary								Tukey's multiple comparisons test	Predicted (LS) mean diff.	95.00% CI of diff.	Below threshold?	Summary	Adjusted P Value
				Alpha	0.05
													F:Control vs. F:Esr1iΔEC	28419	17620 to 39218	Yes	****	<0.0001
				Source of Variation	% of total variation	P value	P value summary	Significant?					F:Control vs. M:Control	-7707	-19469 to 4055	No	ns	0.3298
				Interaction	0.1919	0.3492	ns	No					F:Control vs. M:Esr1iΔEC	27149	14291 to 40008	Yes	****	<0.0001
				Row Factor	0.3732	0.192	ns	No					F:Esr1iΔEC vs. M:Control	-36126	-48326 to -23926	Yes	****	<0.0001
				Column Factor	18.54	<0.0001	****	Yes					F:Esr1iΔEC vs. M:Esr1iΔEC	-1270	-14531 to 11991	No	ns	0.9947
													M:Control vs. M:Esr1iΔEC	34856	20800 to 48912	Yes	****	<0.0001
				ANOVA table	SS (Type III)	DF	MS	F (DFn, DFd)	P value
				Interaction	888588144	1	888588144	F (1, 368) = 0.8784	P=0.3492
				Row Factor	1728124002	1	1728124002	F (1, 368) = 1.708	P=0.1920
				Column Factor	85856907357	1	85856907357	F (1, 368) = 84.88	P<0.0001
				Residual	372249888010	368	1011548609
[truncated: 186 more columns]

## Sheet: Ext Fig8b
Tnfa transcripts																		Il6 transcripts
	E2																		E2
			Veh						E2												Veh						E2
		F	0.946922	0.801344	0.932298	1	1		2.10269	1.35874	2.74163	1.22719	1.0465							F	1.13	0.813	0.996	1	1.245		2.22	1.563	1.438	2.105	1.628
		M	1	0.630571	0.714736	0.893027	0.645104	1	1.41492	2.0596	1.80953	1.66011	0.919731							M	1.092	0.976	0.924	0.855	1.35		1.922	2.176	1.385	1.848	1.426
			Two-way ANOVA	Ordinary					Tukey's multiple comparisons test	Predicted (LS) mean diff.	95.00% CI of diff.	Below threshold?	Summary	Adjusted P Value						Two-way ANOVA	Ordinary						Tukey's multiple comparisons test	Mean Diff.	95.00% CI of diff.	Below threshold?	Summary	Adjusted P Value
			Alpha	0.05																Alpha	0.05
									F:Veh vs. F:E2	-0.7592	-1.507 to -0.01159	Yes	*	0.0459													F:Veh vs. F:E2	-0.754	-1.250 to -0.2584	Yes	**	0.0025
			Source of Variation	% of total variation	P value	P value summary	Significant?		F:Veh vs. M:Veh	0.1222	-0.5936 to 0.8380	No	ns	0.9613						Source of Variation	% of total variation	P value	P value summary	Significant?			F:Veh vs. M:Veh	-0.0026	-0.4982 to 0.4930	No	ns	>0.9999
			Interaction	2.848e-06	0.9992	ns	No		F:Veh vs. M:E2	-0.6367	-1.384 to 0.1110	No	ns	0.1107						Interaction	0.05667	0.866	ns	No			F:Veh vs. M:E2	-0.7146	-1.210 to -0.2190	Yes	**	0.004
			Row Factor	1.285	0.5105	ns	No		F:E2 vs. M:Veh	0.8814	0.1656 to 1.597	Yes	*	0.0132						Row Factor	0.04351	0.8825	ns	No			F:E2 vs. M:Veh	0.7514	0.2558 to 1.247	Yes	**	0.0026
			Column Factor	49.44	0.0006	***	Yes		F:E2 vs. M:E2	0.1226	-0.6251 to 0.8702	No	ns	0.9655						Column Factor	69.05	<0.0001	****	Yes			F:E2 vs. M:E2	0.0394	-0.4562 to 0.5350	No	ns	0.9957
									M:Veh vs. M:E2	-0.7589	-1.475 to -0.04306	Yes	*	0.0357													M:Veh vs. M:E2	-0.712	-1.208 to -0.2164	Yes	**	0.0041
			ANOVA table	SS (Type III)	DF	MS	F (DFn, DFd)	P value												ANOVA table	SS	DF	MS	F (DFn, DFd)	P value
			Interaction	1.732e-07	1	1.732e-07	F (1, 17) = 1.001e-006	P=0.9992												Interaction	0.002205	1	0.002205	F (1, 16) = 0.02939	P=0.8660
			Row Factor	0.07815	1	0.07815	F (1, 17) = 0.4519	P=0.5105												Row Factor	0.001693	1	0.001693	F (1, 16) = 0.02256	P=0.8825
			Column Factor	3.006	1	3.006	F (1, 17) = 17.38	P=0.0006												Column Factor	2.686	1	2.686	F (1, 16) = 35.81	P<0.0001
			Residual	2.94	17	0.1729														Residual	1.2	16	0.07502
	Esr1 mutants																		Esr1 mutants
				Control							Esr1iΔEC										Control							Esr1iΔEC
			F	0.816	1.126	1.145	1				0.775	0.346	0.652	0.578						F	1.325	1.524	1	0.872				0.425	0.732	0.664	0.398
			M	0.996	1.055	0.981	1.258				0.663	0.542	0.572	0.484						M	0.945	1.22	1.012	1.41				0.758	0.449	0.542	0.675
			Two-way ANOVA	Ordinary					Tukey's multiple comparisons test	Mean Diff.	95.00% CI of diff.	Below threshold?	Summary	Adjusted P Value						Two-way ANOVA	Ordinary						Tukey's multiple comparisons test	Mean Diff.	95.00% CI of diff.	Below threshold?	Summary	Adjusted P Value
			Alpha	0.05																Alpha	0.05
									F:Control vs. F:Esr1iΔEC	0.434	0.1419 to 0.7261	Yes	**	0.0041													F:Control vs. F:Esr1iΔEC	0.6255	0.1795 to 1.071	Yes	**	0.0062
			Source of Variation	% of total variation	P value	P value summary	Significant?		F:Control vs. M:Control	-0.05075	-0.3428 to 0.2413	No	ns	0.9537						Source of Variation	% of total variation	P value	P value summary	Significant?			F:Control vs. M:Control	0.0335	-0.4125 to 0.4795	No	ns	0.9959
			Interaction	0.4772	0.6081	ns	No		F:Control vs. M:Esr1iΔEC	0.4565	0.1644 to 0.7486	Yes	**	0.0028						Interaction	0.3762	0.6969	ns	No			F:Control vs. M:Esr1iΔEC	0.5743	0.1283 to 1.020	Yes	*	0.0112
			Row Factor	0.07098	0.8425	ns	No		F:Esr1iΔEC vs. M:Control	-0.4848	-0.7768 to -0.1927	Yes	**	0.0017						Row Factor	0.0165	0.9348	ns	No			F:Esr1iΔEC vs. M:Control	-0.592	-1.038 to -0.1460	Yes	**	0.0092
			Column Factor	78.79	<0.0001	****	Yes		F:Esr1iΔEC vs. M:Esr1iΔEC	0.0225	-0.2696 to 0.3146	No	ns	0.9956						Column Factor	71.24	0.0001	***	Yes			F:Esr1iΔEC vs. M:Esr1iΔEC	-0.05125	-0.4972 to 0.3947	No	ns	0.9857
									M:Control vs. M:Esr1iΔEC	0.5073	0.2152 to 0.7993	Yes	**	0.0012													M:Control vs. M:Esr1iΔEC	0.5408	0.09479 to 0.9867	Yes	*	0.0166
			ANOVA table	SS	DF	MS	F (DFn, DFd)	P value												ANOVA table	SS	DF	MS	F (DFn, DFd)	P value
			Interaction	0.005366	1	0.005366	F (1, 12) = 0.2772	P=0.6081												Interaction	0.007183	1	0.007183	F (1, 12) = 0.1592	P=0.6969
			Row Factor	0.0007981	1	0.0007981	F (1, 12) = 0.04123	P=0.8425												Row Factor	0.0003151	1	0.0003151	F (1, 12) = 0.006982	P=0.9348
			Column Factor	0.886	1	0.886	F (1, 12) = 45.77	P<0.0001												Column Factor	1.36	1	1.36	F (1, 12) = 30.14	P=0.0001
			Residual	0.2323	12	0.01936														Residual	0.5415	12	0.04513
	Gper1 mutants																		Gper1 mutants
			Control							Gper1iΔEC											Control							Gper1iΔEC
		F	1.113	1	1.226	0.952				0.544	0.623	0.458	0.481							F	0.846	0.915	1	1.273				0.692	0.418	0.537	0.556
		M	0.973	1.248	1.117	0.893				0.497	0.386	0.529	0.611							M	1.087	0.889	0.972	1.121				0.471	0.392	0.541	0.609
			Two-way ANOVA	Ordinary					Tukey's multiple comparisons test	Mean Diff.	95.00% CI of diff.	Below threshold?	Summary	Adjusted P Value						Two-way ANOVA	Ordinary						Tukey's multiple comparisons test	Mean Diff.	95.00% CI of diff.	Below threshold?	Summary	Adjusted P Value
			Alpha	0.05																Alpha	0.05
									F:Control vs. F:Gper1iΔEC	0.5463	0.3028 to 0.7897	Yes	***	0.0001													F:Control vs. F:Gper1iΔEC	0.4578	0.1846 to 0.7309	Yes	**	0.0016
			Source of Variation	% of total variation	P value	P value summary	Significant?		F:Control vs. M:Control	0.015	-0.2285 to 0.2585	No	ns	0.9977						Source of Variation	% of total variation	P value	P value summary	Significant?			F:Control vs. M:Control	-0.00875	-0.2819 to 0.2644	No	ns	0.9997
			Interaction	0.002415	0.9613	ns	No		F:Control vs. M:Gper1iΔEC	0.567	0.3235 to 0.8105	Yes	****	<0.0001						Interaction	0.2746	0.6732	ns	No			F:Control vs. M:Gper1iΔEC	0.5053	0.2321 to 0.7784	Yes	***	0.0007
			Row Factor	0.09336	0.7632	ns	No		F:Gper1iΔEC vs. M:Control	-0.5313	-0.7747 to -0.2878	Yes	***	0.0002						Row Factor	0.1303	0.7709	ns	No			F:Gper1iΔEC vs. M:Control	-0.4665	-0.7396 to -0.1934	Yes	**	0.0014
			Column Factor	88.11	<0.0001	****	Yes		F:Gper1iΔEC vs. M:Gper1iΔEC	0.02075	-0.2227 to 0.2642	No	ns	0.994						Column Factor	81.96	<0.0001	****	Yes			F:Gper1iΔEC vs. M:Gper1iΔEC	0.0475	-0.2256 to 0.3206	No	ns	0.9536
									M:Control vs. M:Gper1iΔEC	0.552	0.3085 to 0.7955	Yes	***	0.0001													M:Control vs. M:Gper1iΔEC	0.514	0.2409 to 0.7871	Yes	***	0.0006
			ANOVA table	SS	DF	MS	F (DFn, DFd)	P value												ANOVA table	SS	DF	MS	F (DFn, DFd)	P value
			Interaction	3.306e-05	1	3.306e-05	F (1, 12) = 0.002458	P=0.9613												Interaction	0.003164	1	0.003164	F (1, 12) = 0.1869	P=0.6732
			Row Factor	0.001278	1	0.001278	F (1, 12) = 0.09501	P=0.7632												Row Factor	0.001502	1	0.001502	F (1, 12) = 0.08871	P=0.7709
			Column Factor	1.206	1	1.206	F (1, 12) = 89.66	P<0.0001												Column Factor	0.9443	1	0.9443	F (1, 12) = 55.79	P<0.0001
			Residual	0.1614	12	0.01345														Residual	0.2031	12	0.01693

## Sheet: Ext fig 8c
ELISA
	Tnfa concentrations
			Veh	E2	E2+G36
			8.76211	16.683	6.72648
			6.98397	8.60737	3.34863
			7.37027	8.76211	7.48625		ANOVA summary			Tukey's multiple comparisons test	Mean Diff.	95.00% CI of diff.	Below threshold?	Summary	Adjusted P Value
			7.37027	7.83402	5.89463		F	10.63		Veh vs. E2	-3.757	-6.497 to -1.016	Yes	**	0.0058
			7.48619	11.2021	4.88945		P value	0.0004		Veh vs. E2+G36	1.974	-1.383 to 5.330	No	ns	0.3266
			7.94999	9.84588	10.1648		P value summary	***		E2 vs. E2+G36	5.73	2.374 to 9.087	Yes	***	0.0007
			10.6207	16.761			Significant diff. among means (P < 0.05)?	Yes
			11.2021	13.0648			R squared	0.4406
			6.76438	17.2875
			9.32658	12.4473
			10.2258	15.1174
			6.64255	8.17259
	Il6 concentrations
			Veh	E2	E2+G36
			41.2564	82.841	22.8156
			29.8734	85.0636	31.7283
			52.3486	87.5512	10.6614		ANOVA summary			Tukey's multiple comparisons test	Mean Diff.	95.00% CI of diff.	Below threshold?	Summary	Adjusted P Value
			35.2344	57.126	47.3925		F	19.61		Veh vs. E2	-27.47	-43.30 to -11.63	Yes	***	0.0007
			71.5238	74.884	19.5382		P value	<0.0001		Veh vs. E2+G36	15.96	-2.322 to 34.25	No	ns	0.0949
			14.8642	63.455	36.3874		P value summary	****		E2 vs. E2+G36	43.43	25.14 to 61.72	Yes	****	<0.0001
			36.6738	69.563			Significant diff. among means (P < 0.05)?	Yes
			52.0212	54.852			R squared	0.6304
			64.168	77.4627
			42.5529	62.3852
