# Supplementary material for: Oestrogen enforces the integrity of blood vessels in the bone during pregnancy and menopause
Source: Nat Cardiovasc Res. Author manuscript; Available in PMC 2022 Dec 16. (PMC7613952; doi:10.1038/s44161-022-00139-0)
Supplement: Rodrigues_SourceData_ED_Fig9 [file EMS153774-supplement-Rodrigues_SourceData_ED_Fig9.xlsx]

## Sheet: ExtFig9a
Aged E2
	Type H Vol
			Veh					E2
		F	106000	94300	124200	165100	171000	366000	276000	321000	269000	303000
		M	153000	101000	87300	114000	98000	338000	290000	304000	275000	358000
		Two-way ANOVA	Ordinary					Tukey's multiple comparisons test	Mean Diff.	95.00% CI of diff.	Below threshold?	Summary	Adjusted P Value
		Alpha	0.05
								F:Veh vs. F:E2	-174880	-235874 to -113886	Yes	****	<0.0001
		Source of Variation	% of total variation	P value	P value summary	Significant?		F:Veh vs. M:Veh	21460	-39534 to 82454	No	ns	0.7479
		Interaction	0.4778	0.3759	ns	No		F:Veh vs. M:E2	-180880	-241874 to -119886	Yes	****	<0.0001
		Row Factor	0.1514	0.6151	ns	No		F:E2 vs. M:Veh	196340	135346 to 257334	Yes	****	<0.0001
		Column Factor	90.16	<0.0001	****	Yes		F:E2 vs. M:E2	-6000	-66994 to 54994	No	ns	0.9919
								M:Veh vs. M:E2	-202340	-263334 to -141346	Yes	****	<0.0001
	Total Ecs
			Veh					E2
		F	3.29	2.55	3.62	3.51	1.87	7.05	6.5	8.57	7.41	5.25
		M	2.47	2.21	3.6	3.16	3.54	5.62	4.92	5.36	6.11	6.33
		Two-way ANOVA	Ordinary
		Alpha	0.05					Tukey's multiple comparisons test	Mean Diff.	95.00% CI of diff.	Below threshold?	Summary	Adjusted P Value
		Source of Variation	% of total variation	P value	P value summary	Significant?		F:Veh vs. F:E2	-3.988	-5.489 to -2.487	Yes	****	<0.0001
		Interaction	3.066	0.0952	ns	No		F:Veh vs. M:Veh	-0.028	-1.529 to 1.473	No	ns	>0.9999
		Row Factor	2.811	0.1089	ns	No		F:Veh vs. M:E2	-2.7	-4.201 to -1.199	Yes	***	0.0005
		Column Factor	78.53	<0.0001	****	Yes		F:E2 vs. M:Veh	3.96	2.459 to 5.461	Yes	****	<0.0001
								F:E2 vs. M:E2	1.288	-0.2133 to 2.789	No	ns	0.1064
		ANOVA table	SS	DF	MS	F (DFn, DFd)	P value	M:Veh vs. M:E2	-2.672	-4.173 to -1.171	Yes	***	0.0006
		Interaction	2.165	1	2.165	F (1, 16) = 3.145	P=0.0952
		Row Factor	1.985	1	1.985	F (1, 16) = 2.883	P=0.1089
		Column Factor	55.44	1	55.44	F (1, 16) = 80.55	P<0.0001
		Residual	11.01	16	0.6884
	Osx
			Vehicle					Oestradiol
		Female	50.55	27.47	32.97	53.85	76.92	325.27	421.98	332.97	423.08	320.88
		Male	67.03	71.43	139.56	85.71	95.68	642.49	434.07	476.92	564.78	392.54
		Two-way ANOVA	Ordinary					Tukey's multiple comparisons test	Mean Diff.	95.00% CI of diff.	Below threshold?	Summary	Adjusted P Value
		Alpha	0.05
								Female:Vehicle vs. Female:Oestradiol	-316.5	-424.4 to -208.5	Yes	****	<0.0001
		Source of Variation	% of total variation	P value	P value summary	Significant?		Female:Vehicle vs. Male:Vehicle	-43.53	-151.5 to 64.43	No	ns	0.6632
		Interaction	1.43	0.0979	ns	No		Female:Vehicle vs. Male:Oestradiol	-453.8	-561.8 to -345.8	Yes	****	<0.0001
		Row Factor	5.316	0.0037	**	Yes		Female:Oestradiol vs. Male:Vehicle	273	165.0 to 380.9	Yes	****	<0.0001
		Column Factor	85.85	<0.0001	****	Yes		Female:Oestradiol vs. Male:Oestradiol	-137.3	-245.3 to -29.36	Yes	*	0.0107
								Male:Vehicle vs. Male:Oestradiol	-410.3	-518.2 to -302.3	Yes	****	<0.0001
		ANOVA table	SS	DF	MS	F (DFn, DFd)	P value
		Interaction	10997	1	10997	F (1, 16) = 3.089	P=0.0979
		Row Factor	40885	1	40885	F (1, 16) = 11.48	P=0.0037
		Column Factor	660229	1	660229	F (1, 16) = 185.5	P<0.0001
		Residual	56960	16	3560
	Plin
			Vehicle					Oestradiol
		Female	15.56	16.06	17.39	42.14	20.71	2.53	7.57	7.99	8.08	4.38
		Male	19.78	36.01	16.25	11.19	22.38	2.91	4.95	3.83	6.98	8.46
		Two-way ANOVA	Ordinary					Tukey's multiple comparisons test	Mean Diff.	95.00% CI of diff.	Below threshold?	Summary	Adjusted P Value
		Alpha	0.05
								Female:Vehicle vs. Female:Oestradiol	16.26	2.705 to 29.82	Yes	*	0.0162
		Source of Variation	% of total variation	P value	P value summary	Significant?		Female:Vehicle vs. Male:Vehicle	1.25	-12.31 to 14.81	No	ns	0.9933
		Interaction	0.01837	0.9337	ns	No		Female:Vehicle vs. Male:Oestradiol	16.95	3.389 to 30.50	Yes	*	0.0121
		Row Factor	0.2145	0.7766	ns	No		Female:Oestradiol vs. Male:Vehicle	-15.01	-28.57 to -1.455	Yes	*	0.0275
		Column Factor	58.57	0.0002	***	Yes		Female:Oestradiol vs. Male:Oestradiol	0.684	-12.87 to 14.24	No	ns	0.9989
								Male:Vehicle vs. Male:Oestradiol	15.7	2.139 to 29.25	Yes	*	0.0206
		ANOVA table	SS	DF	MS	F (DFn, DFd)	P value
		Interaction	0.4004	1	0.4004	F (1, 16) = 0.007134	P=0.9337
		Row Factor	4.675	1	4.675	F (1, 16) = 0.08330	P=0.7766
		Column Factor	1277	1	1277	F (1, 16) = 22.74	P=0.0002
		Residual	898.1	16	56.13

## Sheet: ExtFig9b
BV subtypes
	arterioles
			Vehicle					Estradiol
		Female	3.6	2.8	1.2	2.4	2	4.8	4	5.6	4.4	5.2
		Male	2.4	0.8	2.4	2.8	2.8	4.4	5.6	2.4	4	4.8
		Two-way ANOVA	Ordinary					Tukey's multiple comparisons test	Mean Diff.	95.00% CI of diff.	Below threshold?	Summary	Adjusted P Value
		Alpha	0.05
								Female:Vehicle vs. Female:Estradiol	-2.4	-4.043 to -0.7575	Yes	**	0.0035
		Source of Variation	% of total variation	P value	P value summary	Significant?		Female:Vehicle vs. Male:Vehicle	0.16	-1.483 to 1.803	No	ns	0.9921
		Interaction	0.5231	0.6289	ns	No		Female:Vehicle vs. Male:Estradiol	-1.84	-3.483 to -0.1975	Yes	*	0.0255
		Row Factor	1.695	0.3883	ns	No		Female:Estradiol vs. Male:Vehicle	2.56	0.9175 to 4.203	Yes	**	0.002
		Column Factor	63.3	<0.0001	****	Yes		Female:Estradiol vs. Male:Estradiol	0.56	-1.083 to 2.203	No	ns	0.7651
								Male:Vehicle vs. Male:Estradiol	-2	-3.643 to -0.3575	Yes	*	0.0146
		ANOVA table	SS	DF	MS	F (DFn, DFd)	P value
		Interaction	0.2	1	0.2	F (1, 16) = 0.2427	P=0.6289
		Row Factor	0.648	1	0.648	F (1, 16) = 0.7864	P=0.3883
		Column Factor	24.2	1	24.2	F (1, 16) = 29.37	P<0.0001
		Residual	13.18	16	0.824
	Rel TCVs
			Vehicle					Estradiol
		Female	0.9	1.1	1.2	1	0.9	1.4	1.2	1.3	1.5	1.8
		Male	1.1	1.1	0.9	1.2	1	1.5	1.6	1.2	1.2	1.4
		Two-way ANOVA	Ordinary					Tukey's multiple comparisons test	Mean Diff.	95.00% CI of diff.	Below threshold?	Summary	Adjusted P Value
		Alpha	0.05
								Female:Vehicle vs. Female:Estradiol	-0.42	-0.7268 to -0.1132	Yes	**	0.0061
		Source of Variation	% of total variation	P value	P value summary	Significant?		Female:Vehicle vs. Male:Vehicle	-0.04	-0.3468 to 0.2668	No	ns	0.9817
		Interaction	1.08	0.519	ns	No		Female:Vehicle vs. Male:Estradiol	-0.36	-0.6668 to -0.05319	Yes	*	0.0189
		Row Factor	0.0432	0.8967	ns	No		Female:Estradiol vs. Male:Vehicle	0.38	0.07319 to 0.6868	Yes	*	0.013
		Column Factor	59.14	0.0002	***	Yes		Female:Estradiol vs. Male:Estradiol	0.06	-0.2468 to 0.3668	No	ns	0.9426
								Male:Vehicle vs. Male:Estradiol	-0.32	-0.6268 to -0.01319	Yes	*	0.0394
		ANOVA table	SS	DF	MS	F (DFn, DFd)	P value
		Interaction	0.0125	1	0.0125	F (1, 16) = 0.4348	P=0.5190
		Row Factor	0.0005	1	0.0005	F (1, 16) = 0.01739	P=0.8967
		Column Factor	0.6845	1	0.6845	F (1, 16) = 23.81	P=0.0002
		Residual	0.46	16	0.02875

## Sheet: ExtFig9d
VCD 4HNE
	Veh	VCD
	9330	9504.33
	5220	8814
	6020	10900
	6360	12140
	4430	11078
	Unpaired t test
	P value	0.0033
	P value summary	**
	Significantly different (P < 0.05)?	Yes
	One- or two-tailed P value?	Two-tailed
	t, df	t=4.120, df=8
