# Supplementary material for: Oestrogen enforces the integrity of blood vessels in the bone during pregnancy and menopause
Source: Nat Cardiovasc Res. Author manuscript; Available in PMC 2022 Dec 16. (PMC7613952; doi:10.1038/s44161-022-00139-0)
Supplement: Rodrigues_SourceData_ED_Fig10 [file EMS153774-supplement-Rodrigues_SourceData_ED_Fig10.xlsx]

## Sheet: Ext Fig 10a
Aged bone
	Fabp4 MFI
			Veh					E2
		F	4700	3300	2490	2085	4150	5400	4800	5900	6200	7600
		M	4480	2500	3890	2100	3045	7500	6800	7300	5600	6400
		Two-way ANOVA	Ordinary					Tukey's multiple comparisons test	Mean Diff.	95.00% CI of diff.	Below threshold?	Summary	Adjusted P Value
		Alpha	0.05
								F:Veh vs. F:E2	-2635	-4408 to -862.1	Yes	**	0.0031
		Source of Variation	% of total variation	P value	P value summary	Significant?		F:Veh vs. M:Veh	142	-1631 to 1915	No	ns	0.9956
		Interaction	1.517	0.3292	ns	No		F:Veh vs. M:E2	-3375	-5148 to -1602	Yes	***	0.0003
		Row Factor	0.6975	0.5048	ns	No		F:E2 vs. M:Veh	2777	1004 to 4550	Yes	**	0.0019
		Column Factor	73.82	<0.0001	****	Yes		F:E2 vs. M:E2	-740	-2513 to 1033	No	ns	0.639
								M:Veh vs. M:E2	-3517	-5290 to -1744	Yes	***	0.0002
		ANOVA table	SS	DF	MS	F (DFn, DFd)	P value
		Interaction	972405	1	972405	F (1, 16) = 1.013	P=0.3292
		Row Factor	447005	1	447005	F (1, 16) = 0.4657	P=0.5048
		Column Factor	47308880	1	47308880	F (1, 16) = 49.28	P<0.0001
		Residual	15359180	16	959949

## Sheet: Ext fig 10b
4HNE
E2 + BMS
		Control						BMS
	Vehicle	20738.5	27758.9	25514	19023.2	14541.7	32809.7	55427.4	49784.2	44856.8	52983.5	50536.5	59672.8
	E2	14375.5	15128.8	7768.33	12243.4	9128.67	2356.47	40874.8	37554.3	52673.7	46452.4	55765.9	39941.4
	Two-way ANOVA	Ordinary					Tukey's multiple comparisons test	Mean Diff.	95.00% CI of diff.	Below threshold?	Summary	Adjusted P Value
	Alpha	0.05
							Vehicle:Control vs. Vehicle:BMS	-28813	-38601 to -19024	Yes	****	<0.0001
	Source of Variation	% of total variation	P value	P value summary	Significant?		Vehicle:Control vs. E2:Control	13231	3443 to 23019	Yes	**	0.0059
	Interaction	0.8535	0.1994	ns	No		Vehicle:Control vs. E2:BMS	-22146	-31934 to -12358	Yes	****	<0.0001
	Row Factor	7.842	0.0007	***	Yes		Vehicle:BMS vs. E2:Control	42043	32255 to 51831	Yes	****	<0.0001
	Column Factor	81.61	<0.0001	****	Yes		Vehicle:BMS vs. E2:BMS	6666	-3122 to 16455	No	ns	0.257
							E2:Control vs. E2:BMS	-35377	-45165 to -25589	Yes	****	<0.0001
	ANOVA table	SS	DF	MS	F (DFn, DFd)	P value
	Interaction	64636285	1	64636285	F (1, 20) = 1.762	P=0.1994
	Row Factor	593851206	1	593851206	F (1, 20) = 16.19	P=0.0007
	Column Factor	6180418910	1	6180418910	F (1, 20) = 168.5	P<0.0001
	Residual	733767467	20	36688373

## Sheet: Ext Fig 10c
4HNE in BECs
	Control																													DFM
Vehicle	40585.4	28374.6	12453.2	18625.1	17750.7	27344.9	30928.7	42485.7	12410.4	38360.5	22937.2	9393.09	27579	30580.5	3871.21	20477	20556.4	13986.6	8461.79	41326.6	11615.4	14653.5	10158.6	17144.5						6170.99	11325.9	6319.87	11152.5	26219.4	6070.74	35318	10061.5	12743.8	26078.5	16264.6	29634.2	16955.1	4375.48	4262.43	2445.09	3607.96	15540.5	9737.63	21113.4
E2	10278.9	12127	3696.43	4928.91	7143.69	27856.8	12628.8	13210.6	12125.1	2446.15	12506.1	6603.18	14820.7	8368.14	13261.5	4402.79	21815.7	17856.8	34842.3	17125	8988.06	8202.83	14166.7	25955.6	2597.32	25522.7				548.155	3673.69	887.148	2405.37	2195.37	2940.14	2306.33	3029.49	3863.25	5163.84	3477.31	1712.26	9466.88	10095.9	11764	4708.28	7910.86	17304.3	5525.51	7892.43
Two-way ANOVA	Ordinary
Alpha	0.05
Source of Variation	% of total variation	P value	P value summary	Significant?
Interaction	7.215	0.0002	***	Yes
Row Factor	23.71	<0.0001	****	Yes
Column Factor	15.68	<0.0001	****	Yes
Tukey's multiple comparisons test	Predicted (LS) mean diff.	95.00% CI of diff.	Below threshold?	Summary	Adjusted P Value
Vehicle:Control vs. Vehicle:DFM	10006	2387 to 17626	Yes	**	0.0029
Vehicle:Control vs. Vehicle:Artemisinin	-8599	-16643 to -556.0	Yes	*	0.0286
Vehicle:Control vs. E2:Control	8542	922.2 to 16161	Yes	*	0.0183
Vehicle:Control vs. E2:DFM	15971	8419 to 23522	Yes	****	<0.0001
Vehicle:Control vs. E2:Artemisinin	12404	4976 to 19832	Yes	****	<0.0001
Vehicle:DFM vs. Vehicle:Artemisinin	-18605	-26503 to -10708	Yes	****	<0.0001
Vehicle:DFM vs. E2:Control	-1464	-8930 to 6001	No	ns	0.993
Vehicle:DFM vs. E2:DFM	5965	-1432 to 13361	No	ns	0.1893
Vehicle:DFM vs. E2:Artemisinin	2397	-4873 to 9667	No	ns	0.932
Vehicle:Artemisinin vs. E2:Control	17141	9244 to 25039	Yes	****	<0.0001
Vehicle:Artemisinin vs. E2:DFM	24570	16738 to 32402	Yes	****	<0.0001
Vehicle:Artemisinin vs. E2:Artemisinin	21003	13290 to 28716	Yes	****	<0.0001
E2:Control vs. E2:DFM	7429	32.78 to 14825	Yes	*	0.0483
E2:Control vs. E2:Artemisinin	3862	-3408 to 11132	No	ns	0.643
E2:DFM vs. E2:Artemisinin	-3567	-10766 to 3631	No	ns	0.7081
[truncated: 36 more columns]

## Sheet: Ext fig 10d
4HNE
DFM mice
			Veh						DFM
		F	7354.5	7428	9990.5	8365	8972		3737.33	2459	4374.5	3917	2802
		M	9079	6669.33	9660	8843	8053		5123.25	5958	7168	6734.08	5952.92	6174
		Two-way ANOVA	Ordinary						Tukey's multiple comparisons test	Predicted (LS) mean diff.	95.00% CI of diff.	Below threshold?	Summary	Adjusted P Value
		Alpha	0.05
									F:Veh vs. F:DFM	4964	3259 to 6669	Yes	****	<0.0001
		Source of Variation	% of total variation	P value	P value summary	Significant?			F:Veh vs. M:Veh	-38.87	-1744 to 1666	No	ns	0.9999
		Interaction	9.464	0.0048	**	Yes			F:Veh vs. M:DFM	2237	604.4 to 3870	Yes	**	0.0058
		Row Factor	10.02	0.004	**	Yes			F:DFM vs. M:Veh	-5003	-6708 to -3298	Yes	****	<0.0001
		Column Factor	68.64	<0.0001	****	Yes			F:DFM vs. M:DFM	-2727	-4360 to -1095	Yes	***	0.001
									M:Veh vs. M:DFM	2276	643.3 to 3908	Yes	**	0.005
		ANOVA table	SS (Type III)	DF	MS	F (DFn, DFd)	P value
		Interaction	9425823	1	9425823	F (1, 17) = 10.48	P=0.0048
		Row Factor	9978826	1	9978826	F (1, 17) = 11.09	P=0.0040
		Column Factor	68368107	1	68368107	F (1, 17) = 76.00	P<0.0001
		Residual	15293140	17	899596

## Sheet: Ext Fig 10e
Artemisinin
	TypeH vol
			Veh						Art
		F	232000	232000	213000	181000			126000	146000	156000	149000
		M	220000	235000	215000	217000	274000		88400	100000	89100	118000	107000	112000
			Two-way ANOVA	Ordinary					Tukey's multiple comparisons test	Predicted (LS) mean diff.	95.00% CI of diff.	Below threshold?	Summary	Adjusted P Value
			Alpha	0.05
									F:Veh vs. F:Art	70250	31582 to 108918	Yes	***	0.0005
			Source of Variation	% of total variation	P value	P value summary	Significant?		F:Veh vs. M:Veh	-17700	-54383 to 18983	No	ns	0.5237
			Interaction	6.522	0.0042	**	Yes		F:Veh vs. M:Art	112083	76785 to 147382	Yes	****	<0.0001
			Row Factor	1.072	0.192	ns	No		F:Art vs. M:Veh	-87950	-124633 to -51267	Yes	****	<0.0001
			Column Factor	73.63	<0.0001	****	Yes		F:Art vs. M:Art	41833	6535 to 77132	Yes	*	0.0179
									M:Veh vs. M:Art	129783	96670 to 162896	Yes	****	<0.0001
			ANOVA table	SS (Type III)	DF	MS	F (DFn, DFd)	P value
			Interaction	4089482051	1	4089482051	F (1, 15) = 11.36	P=0.0042
			Row Factor	672020513	1	672020513	F (1, 15) = 1.867	P=0.1920
			Column Factor	46169232051	1	46169232051	F (1, 15) = 128.3	P<0.0001
			Residual	5399878333	15	359991889
	Osx
			Veh							Art
		F	351.65	400	432.97	425.64	468.13			383.883	362.637	356.044	325.275	310.487
		M	358.24	327.47	347.25	373.63	366.3	437.36	429.67	279.853	293.773	276.19	306.96	294.505	318.681
			Two-way ANOVA	Ordinary					Tukey's multiple comparisons test	Predicted (LS) mean diff.	95.00% CI of diff.	Below threshold?	Summary	Adjusted P Value
			Alpha	0.05
									F:Veh vs. F:Art	68.01	6.806 to 129.2	Yes	*	0.0262
			Source of Variation	% of total variation	P value	P value summary	Significant?		F:Veh vs. M:Veh	38.55	-18.12 to 95.21	No	ns	0.256
			Interaction	0.4257	0.6317	ns	No		F:Veh vs. M:Art	120.7	62.08 to 179.3	Yes	****	<0.0001
			Row Factor	17.75	0.0053	**	Yes		F:Art vs. M:Veh	-29.47	-86.13 to 27.20	No	ns	0.4784
			Column Factor	48.11	<0.0001	****	Yes		F:Art vs. M:Art	52.67	-5.930 to 111.3	No	ns	0.0874
									M:Veh vs. M:Art	82.14	28.30 to 136.0	Yes	**	0.0021
			ANOVA table	SS (Type III)	DF	MS	F (DFn, DFd)	P value
			Interaction	281.2	1	281.2	F (1, 19) = 0.2374	P=0.6317
			Row Factor	11727	1	11727	F (1, 19) = 9.900	P=0.0053
			Column Factor	31775	1	31775	F (1, 19) = 26.82	P<0.0001
			Residual	22507	19	1185
	Plin
			Veh						Art
		F	1.38	3.13	3.88	1.49362	4.26		1.09718	3.39	1.27401	1.43544	2.75168
		M	1.94	1.85	2.2823	1.02	4.42		2.89352	1.68385	1.99745	1.14255	2.76376	2.08046
			Two-way ANOVA	Ordinary					Tukey's multiple comparisons test	Predicted (LS) mean diff.	95.00% CI of diff.	Below threshold?	Summary	Adjusted P Value
			Alpha	0.05
									F:Veh vs. F:Art	0.8391	-1.107 to 2.785	No	ns	0.6198
			Source of Variation	% of total variation	P value	P value summary	Significant?		F:Veh vs. M:Veh	0.5263	-1.420 to 2.472	No	ns	0.8674
			Interaction	2.349	0.515	ns	No		F:Veh vs. M:Art	0.7351	-1.128 to 2.598	No	ns	0.6817
			Row Factor	1.055	0.6615	ns	No		F:Art vs. M:Veh	-0.3128	-2.259 to 1.633	No	ns	0.9674
			Column Factor	6.495	0.2843	ns	No		F:Art vs. M:Art	-0.1039	-1.967 to 1.759	No	ns	0.9985
									M:Veh vs. M:Art	0.2089	-1.654 to 2.072	No	ns	0.9884
			ANOVA table	SS (Type III)	DF	MS	F (DFn, DFd)	P value
			Interaction	0.518	1	0.518	F (1, 17) = 0.4421	P=0.5150
			Row Factor	0.2326	1	0.2326	F (1, 17) = 0.1985	P=0.6615
			Column Factor	1.432	1	1.432	F (1, 17) = 1.222	P=0.2843
			Residual	19.92	17	1.172

## Sheet: Ext Fig 10f
Liproxstatin
	CtTh
			Control				Cpt1aiΔEC
		F	0.123	0.126	0.158	0.135	0.189	0.138	0.128	0.152
		M	0.165	0.177	0.191	0.182	0.12	0.135	0.138	0.171
		Two-way ANOVA	Ordinary					Tukey's multiple comparisons test	Mean Diff.	95.00% CI of diff.	Below threshold?	Summary	Adjusted P Value
		Alpha	0.05
								F:Control vs. F:Cpt1aiΔEC	-0.01625	-0.05750 to 0.02500	No	ns	0.656
		Source of Variation	% of total variation	P value	P value summary	Significant?		F:Control vs. M:Control	-0.04325	-0.08450 to -0.002002	Yes	*	0.0389
		Interaction	32.16	0.0177	*	Yes		F:Control vs. M:Cpt1aiΔEC	-0.0055	-0.04675 to 0.03575	No	ns	0.978
		Row Factor	11.65	0.124	ns	No		F:Cpt1aiΔEC vs. M:Control	-0.027	-0.06825 to 0.01425	No	ns	0.2618
		Column Factor	5.098	0.2953	ns	No		F:Cpt1aiΔEC vs. M:Cpt1aiΔEC	0.01075	-0.03050 to 0.05200	No	ns	0.8648
								M:Control vs. M:Cpt1aiΔEC	0.03775	-0.003498 to 0.07900	No	ns	0.0769
		ANOVA table	SS	DF	MS	F (DFn, DFd)	P value
		Interaction	0.002916	1	0.002916	F (1, 12) = 7.554	P=0.0177
		Row Factor	0.001056	1	0.001056	F (1, 12) = 2.736	P=0.1240
		Column Factor	0.0004623	1	0.0004623	F (1, 12) = 1.197	P=0.2953
		Residual	0.004633	12	0.000386
	Ct Area
			Control				Cpt1aiΔEC
		F	0.734	0.842	0.893	0.849	1.009	0.725	0.719	0.775
		M	0.707	0.693	0.994	0.795	0.688	0.816	0.785	0.946
		Two-way ANOVA	Ordinary					Tukey's multiple comparisons test	Mean Diff.	95.00% CI of diff.	Below threshold?	Summary	Adjusted P Value
		Alpha	0.05
								F:Control vs. F:Cpt1aiΔEC	0.0225	-0.2212 to 0.2662	No	ns	0.9924
		Source of Variation	% of total variation	P value	P value summary	Significant?		F:Control vs. M:Control	0.03225	-0.2115 to 0.2760	No	ns	0.9785
		Interaction	0.7051	0.7746	ns	No		F:Control vs. M:Cpt1aiΔEC	0.02075	-0.2230 to 0.2645	No	ns	0.994
		Row Factor	0.5674	0.7972	ns	No		F:Cpt1aiΔEC vs. M:Control	0.00975	-0.2340 to 0.2535	No	ns	0.9994
		Column Factor	0.0738	0.9261	ns	No		F:Cpt1aiΔEC vs. M:Cpt1aiΔEC	-0.00175	-0.2455 to 0.2420	No	ns	>0.9999
								M:Control vs. M:Cpt1aiΔEC	-0.0115	-0.2552 to 0.2322	No	ns	0.999
		ANOVA table	SS	DF	MS	F (DFn, DFd)	P value
		Interaction	0.001156	1	0.001156	F (1, 12) = 0.08576	P=0.7746
		Row Factor	0.0009302	1	0.0009302	F (1, 12) = 0.06901	P=0.7972
		Column Factor	0.000121	1	0.000121	F (1, 12) = 0.008977	P=0.9261
		Residual	0.1617	12	0.01348
