# Supplementary material for: Oestrogen enforces the integrity of blood vessels in the bone during pregnancy and menopause
Source: Nat Cardiovasc Res. Author manuscript; Available in PMC 2022 Dec 16. (PMC7613952; doi:10.1038/s44161-022-00139-0)
Supplement: Rodrigues_SourceData_Fig1 [file EMS153774-supplement-Rodrigues_SourceData_Fig1.xlsx]

## Sheet: 1b
Type H area	Male	Virgin F	dpc 5.5	dpc 10.5	dpc 17.5	dpp 0	dpp 7				Total EC	Male	Virgin F	dpc 5.5	dpc 10.5	dpc 17.5	dpp 0	dpp 7				Type H	Male	virgin F	dpc 5.5	dpc 10.5	dpc 17.5	dpp 0	dpp 7
	3.71	2.06	2.81	18.33	8.39	6.44	1.76				FACS	1.5	1.29	1.68	2.99	1.75	1.48	1.18				FACS	1.88	1.82	1.45	2.19	1.67	1.3	1.18
	4.63	3.4	5.32	12.9	9.75	2.59	2.26				CD31+CD45-Ter119-	1.34	1.99	1.48	2.5	1.28	1.46	1.07				CD31high Emcnhigh Cd45- Ter119-	2	1.98	1.39	3.29	1.51	1.39	1.1
	6.35	5.32	2.67	15.11	6.74	4.8	3.56					1.27	1.22	1.6	2.81	1.78	1.3	1.13					1.81	1.83	1.66	2.85	1.29	1.36	0.69
	7.37	3.53	5.48	16.42	8.61	4.5	1.92					1.35	1.77	1.36	2.55	1.54	1.25	1.1					1.69	1.71	1.85	3.18	1.72	1.2	0.95
	4.88	4.63	4.78	13.45	7.82	5.61	3.84					1.2	1.15	1.54	2.67	1.88	1.4	0.97					1.52	1.61	1.97	2.91	1.58	1.26	1.22
	ANOVA summary											ANOVA summary											ANOVA summary
	F	43.96										F	33.8										F	31.44
	P value	<0.0001										P value	<0.0001										P value	<0.0001
	P value summary	****										P value summary	****										P value summary	****
	Significant diff. among means (P < 0.05)?	Yes										Significant diff. among means (P < 0.05)?	Yes										Significant diff. among means (P < 0.05)?	Yes
	R squared	0.904										R squared	0.8787										R squared	0.8708
	Tukey's multiple comparisons test	Mean Diff.	95.00% CI of diff.	Below threshold?	Summary	Adjusted P Value						Tukey's multiple comparisons test	Mean Diff.	95.00% CI of diff.	Below threshold?	Summary	Adjusted P Value						Tukey's multiple comparisons test	Mean Diff.	95.00% CI of diff.	Below threshold?	Summary	Adjusted P Value
	Male vs. Virgin F	1.6	-1.307 to 4.507	No	ns	0.593	A-B					Male vs. Virgin F	-0.152	-0.5530 to 0.2490	No	ns	0.8873	A-B					Male vs. virgin F	-0.01	-0.4774 to 0.4574	No	ns	>0.9999	A-B
	Male vs. dpc 5.5	1.176	-1.731 to 4.083	No	ns	0.8538	A-C					Male vs. dpc 5.5	-0.2	-0.6010 to 0.2010	No	ns	0.6941	A-C					Male vs. dpc 5.5	0.116	-0.3514 to 0.5834	No	ns	0.9844	A-C
	Male vs. dpc 10.5	-9.854	-12.76 to -6.947	Yes	****	<0.0001	A-D					Male vs. dpc 10.5	-1.372	-1.773 to -0.9710	Yes	****	<0.0001	A-D					Male vs. dpc 10.5	-1.104	-1.571 to -0.6366	Yes	****	<0.0001	A-D
	Male vs. dpc 17.5	-2.874	-5.781 to 0.03335	No	ns	0.0542	A-E					Male vs. dpc 17.5	-0.314	-0.7150 to 0.08696	No	ns	0.2033	A-E					Male vs. dpc 17.5	0.226	-0.2414 to 0.6934	No	ns	0.7228	A-E
	Male vs. dpp 0	0.6	-2.307 to 3.507	No	ns	0.9941	A-F					Male vs. dpp 0	-0.046	-0.4470 to 0.3550	No	ns	0.9998	A-F					Male vs. dpp 0	0.478	0.01064 to 0.9454	Yes	*	0.0425	A-F
	Male vs. dpp 7	2.72	-0.1874 to 5.627	No	ns	0.0782	A-G					Male vs. dpp 7	0.242	-0.1590 to 0.6430	No	ns	0.4879	A-G					Male vs. dpp 7	0.752	0.2846 to 1.219	Yes	***	0.0004	A-G
	Virgin F vs. dpc 5.5	-0.424	-3.331 to 2.483	No	ns	0.9991	B-C					Virgin F vs. dpc 5.5	-0.048	-0.4490 to 0.3530	No	ns	0.9997	B-C					virgin F vs. dpc 5.5	0.126	-0.3414 to 0.5934	No	ns	0.9763	B-C
	Virgin F vs. dpc 10.5	-11.45	-14.36 to -8.547	Yes	****	<0.0001	B-D					Virgin F vs. dpc 10.5	-1.22	-1.621 to -0.8190	Yes	****	<0.0001	B-D					virgin F vs. dpc 10.5	-1.094	-1.561 to -0.6266	Yes	****	<0.0001	B-D
	Virgin F vs. dpc 17.5	-4.474	-7.381 to -1.567	Yes	***	0.0007	B-E					Virgin F vs. dpc 17.5	-0.162	-0.5630 to 0.2390	No	ns	0.8545	B-E					virgin F vs. dpc 17.5	0.236	-0.2314 to 0.7034	No	ns	0.6823	B-E
	Virgin F vs. dpp 0	-1	-3.907 to 1.907	No	ns	0.9255	B-F					Virgin F vs. dpp 0	0.106	-0.2950 to 0.5070	No	ns	0.9785	B-F					virgin F vs. dpp 0	0.488	0.02064 to 0.9554	Yes	*	0.0363	B-F
	Virgin F vs. dpp 7	1.12	-1.787 to 4.027	No	ns	0.8797	B-G					Virgin F vs. dpp 7	0.394	-0.006960 to 0.7950	No	ns	0.0565	B-G					virgin F vs. dpp 7	0.762	0.2946 to 1.229	Yes	***	0.0003	B-G
	dpc 5.5 vs. dpc 10.5	-11.03	-13.94 to -8.123	Yes	****	<0.0001	C-D					dpc 5.5 vs. dpc 10.5	-1.172	-1.573 to -0.7710	Yes	****	<0.0001	C-D					dpc 5.5 vs. dpc 10.5	-1.22	-1.687 to -0.7526	Yes	****	<0.0001	C-D
	dpc 5.5 vs. dpc 17.5	-4.05	-6.957 to -1.143	Yes	**	0.0023	C-E					dpc 5.5 vs. dpc 17.5	-0.114	-0.5150 to 0.2870	No	ns	0.9692	C-E					dpc 5.5 vs. dpc 17.5	0.11	-0.3574 to 0.5774	No	ns	0.9881	C-E
	dpc 5.5 vs. dpp 0	-0.576	-3.483 to 2.331	No	ns	0.9952	C-F					dpc 5.5 vs. dpp 0	0.154	-0.2470 to 0.5550	No	ns	0.8811	C-F					dpc 5.5 vs. dpp 0	0.362	-0.1054 to 0.8294	No	ns	0.2134	C-F
	dpc 5.5 vs. dpp 7	1.544	-1.363 to 4.451	No	ns	0.6312	C-G					dpc 5.5 vs. dpp 7	0.442	0.04104 to 0.8430	Yes	*	0.0236	C-G					dpc 5.5 vs. dpp 7	0.636	0.1686 to 1.103	Yes	**	0.003	C-G
	dpc 10.5 vs. dpc 17.5	6.98	4.073 to 9.887	Yes	****	<0.0001	D-E					dpc 10.5 vs. dpc 17.5	1.058	0.6570 to 1.459	Yes	****	<0.0001	D-E					dpc 10.5 vs. dpc 17.5	1.33	0.8626 to 1.797	Yes	****	<0.0001	D-E
	dpc 10.5 vs. dpp 0	10.45	7.547 to 13.36	Yes	****	<0.0001	D-F					dpc 10.5 vs. dpp 0	1.326	0.9250 to 1.727	Yes	****	<0.0001	D-F					dpc 10.5 vs. dpp 0	1.582	1.115 to 2.049	Yes	****	<0.0001	D-F
	dpc 10.5 vs. dpp 7	12.57	9.667 to 15.48	Yes	****	<0.0001	D-G					dpc 10.5 vs. dpp 7	1.614	1.213 to 2.015	Yes	****	<0.0001	D-G					dpc 10.5 vs. dpp 7	1.856	1.389 to 2.323	Yes	****	<0.0001	D-G
	dpc 17.5 vs. dpp 0	3.474	0.5666 to 6.381	Yes	*	0.0115	E-F					dpc 17.5 vs. dpp 0	0.268	-0.1330 to 0.6690	No	ns	0.3689	E-F					dpc 17.5 vs. dpp 0	0.252	-0.2154 to 0.7194	No	ns	0.6151	E-F
	dpc 17.5 vs. dpp 7	5.594	2.687 to 8.501	Yes	****	<0.0001	E-G					dpc 17.5 vs. dpp 7	0.556	0.1550 to 0.9570	Yes	**	0.0024	E-G					dpc 17.5 vs. dpp 7	0.526	0.05864 to 0.9934	Yes	*	0.0198	E-G
	dpp 0 vs. dpp 7	2.12	-0.7874 to 5.027	No	ns	0.2731	F-G					dpp 0 vs. dpp 7	0.288	-0.1130 to 0.6890	No	ns	0.289	F-G					dpp 0 vs. dpp 7	0.274	-0.1934 to 0.7414	No	ns	0.5216	F-G

## Sheet: 1c
Type H	Veh	VCD			Total EC	Veh	VCD
area	4.58	2.36			FACS	2.64	1.91
	3.24	1.68				2.26	1.36
	3.09	2.4				3.04	1.41
	4.32	2.17				2.31	1.27
	4.81	1.95				2.54	2.12
	Unpaired t test				Table Analyzed	CD31
	P value	0.001
	P value summary	**			Column B	VCD
	Significantly different (P < 0.05)?	Yes			vs.	vs.
	One- or two-tailed P value?	Two-tailed			Column A	Veh
	t, df	t=5.013, df=8
					Unpaired t test
					P value	0.0026
					P value summary	**
					Significantly different (P < 0.05)?	Yes
					One- or two-tailed P value?	Two-tailed
					t, df	t=4.314, df=8

## Sheet: 1d
Type H area
		Veh					E2					P4					DHT
	F	14.39	11.5	14.2743	12.1177	15.35	16.85	24.84	29.44	20.76	18.94	8.94	14.58	5.09	11.16	16.63	14.07	10.7	15.59	15.25	16.27
	M	13.67	11.22	13.4555	13.9745	14.62	21.53	23.9	22.44	20.52	18.61	8.23	11.56	17.6	12.87	15.57	17.08	17.21	17.94	18.19	11.93
											Tukey's multiple comparisons test	Mean Diff.	95.00% CI of diff.	Below threshold?	Summary	Adjusted P Value
											F:Veh vs. F:E2	-8.64	-15.08 to -2.203	Yes	**	0.0029
											F:Veh vs. F:P4	2.246	-4.190 to 8.683	No	ns	0.945
											F:Veh vs. F:DHT	-0.8496	-7.286 to 5.587	No	ns	0.9999
											F:Veh vs. M:Veh	0.1384	-6.298 to 6.575	No	ns	>0.9999
											F:Veh vs. M:E2	-7.874	-14.31 to -1.437	Yes	**	0.0082
											F:Veh vs. M:P4	0.3604	-6.076 to 6.797	No	ns	>0.9999
											F:Veh vs. M:DHT	-2.944	-9.380 to 3.493	No	ns	0.8113
											F:E2 vs. F:P4	10.89	4.450 to 17.32	Yes	***	0.0001
											F:E2 vs. F:DHT	7.79	1.354 to 14.23	Yes	**	0.0092
											F:E2 vs. M:Veh	8.778	2.342 to 15.21	Yes	**	0.0024
											F:E2 vs. M:E2	0.766	-5.670 to 7.202	No	ns	>0.9999
											F:E2 vs. M:P4	9	2.564 to 15.44	Yes	**	0.0018
											F:E2 vs. M:DHT	5.696	-0.7405 to 12.13	No	ns	0.1138
											F:P4 vs. F:DHT	-3.096	-9.532 to 3.340	No	ns	0.7705
											F:P4 vs. M:Veh	-2.108	-8.544 to 4.328	No	ns	0.9604
											F:P4 vs. M:E2	-10.12	-16.56 to -3.684	Yes	***	0.0004
											F:P4 vs. M:P4	-1.886	-8.322 to 4.550	No	ns	0.9783
											F:P4 vs. M:DHT	-5.19	-11.63 to 1.246	No	ns	0.1887
											F:DHT vs. M:Veh	0.988	-5.448 to 7.424	No	ns	0.9996
											F:DHT vs. M:E2	-7.024	-13.46 to -0.5875	Yes	*	0.0246
											F:DHT vs. M:P4	1.21	-5.226 to 7.646	No	ns	0.9985
											F:DHT vs. M:DHT	-2.094	-8.530 to 4.342	No	ns	0.9617
											M:Veh vs. M:E2	-8.012	-14.45 to -1.576	Yes	**	0.0069
											M:Veh vs. M:P4	0.222	-6.214 to 6.658	No	ns	>0.9999
											M:Veh vs. M:DHT	-3.082	-9.518 to 3.354	No	ns	0.7744
											M:E2 vs. M:P4	8.234	1.798 to 14.67	Yes	**	0.0051
											M:E2 vs. M:DHT	4.93	-1.506 to 11.37	No	ns	0.2395
											M:P4 vs. M:DHT	-3.304	-9.740 to 3.132	No	ns	0.7098
Total EC FACS																									DHT
		Veh								E2								P4								DHT
	F	6.11	1.7	4.11	3.29	2.73				6.17	9.23	9.26	7.67	4.79	5.87	5.48	6.1	2.7	3.04	3.7	2.51	3.36				2.18	2.87	3.84	2.75	3.89
	M	3.71	3.79	3.74	3.32	3.26	2.62	4.81		7.53	5.77	5.66	5.86	5.81	8.54	8.49		3.96	2.9	3.6	2.32	2.47				2.11	2.94	2.28	2.44	3.75
		Two-way ANOVA	Ordinary							Tukey's multiple comparisons test	Predicted (LS) mean diff.	95.00% CI of diff.	Below threshold?	Summary	Adjusted P Value
		Alpha	0.05
										F:Veh vs. F:E2	-3.233	-5.330 to -1.136	Yes	***	0.0004
		Source of Variation	% of total variation	P value	P value summary	Significant?				F:Veh vs. F:P4	0.526	-1.800 to 2.852	No	ns	0.9957
		Interaction	0.1684	0.9707	ns	No				F:Veh vs. F:DHT	0.482	-1.844 to 2.808	No	ns	0.9975
		Row Factor	0.06281	0.7668	ns	No				F:Veh vs. M:Veh	-0.01914	-2.173 to 2.134	No	ns	>0.9999
		Column Factor	71.99	<0.0001	****	Yes				F:Veh vs. M:E2	-3.221	-5.374 to -1.067	Yes	***	0.0006
										F:Veh vs. M:P4	0.538	-1.788 to 2.864	No	ns	0.9951
		ANOVA table	SS (Type III)	DF	MS	F (DFn, DFd)	P value			F:Veh vs. M:DHT	0.884	-1.442 to 3.210	No	ns	0.9221
		Interaction	0.3156	3	0.1052	F (3, 39) = 0.07968	P=0.9707			F:E2 vs. F:P4	3.759	1.662 to 5.856	Yes	****	<0.0001
		Row Factor	0.1177	1	0.1177	F (1, 39) = 0.08917	P=0.7668			F:E2 vs. F:DHT	3.715	1.618 to 5.812	Yes	****	<0.0001
		Column Factor	135	3	44.98	F (3, 39) = 34.07	P<0.0001			F:E2 vs. M:Veh	3.214	1.311 to 5.118	Yes	****	<0.0001
		Residual	51.49	39	1.32					F:E2 vs. M:E2	0.01268	-1.891 to 1.916	No	ns	>0.9999
										F:E2 vs. M:P4	3.771	1.674 to 5.868	Yes	****	<0.0001
										F:E2 vs. M:DHT	4.117	2.020 to 6.214	Yes	****	<0.0001
										F:P4 vs. F:DHT	-0.044	-2.370 to 2.282	No	ns	>0.9999
										F:P4 vs. M:Veh	-0.5451	-2.699 to 1.608	No	ns	0.9915
										F:P4 vs. M:E2	-3.747	-5.900 to -1.593	Yes	****	<0.0001
										F:P4 vs. M:P4	0.012	-2.314 to 2.338	No	ns	>0.9999
										F:P4 vs. M:DHT	0.358	-1.968 to 2.684	No	ns	0.9996
										F:DHT vs. M:Veh	-0.5011	-2.655 to 1.652	No	ns	0.9949
										F:DHT vs. M:E2	-3.703	-5.856 to -1.549	Yes	****	<0.0001
										F:DHT vs. M:P4	0.056	-2.270 to 2.382	No	ns	>0.9999
										F:DHT vs. M:DHT	0.402	-1.924 to 2.728	No	ns	0.9992
										M:Veh vs. M:E2	-3.201	-5.167 to -1.235	Yes	***	0.0002
										M:Veh vs. M:P4	0.5571	-1.596 to 2.711	No	ns	0.9903
										M:Veh vs. M:DHT	0.9031	-1.250 to 3.057	No	ns	0.8767
										M:E2 vs. M:P4	3.759	1.605 to 5.912	Yes	****	<0.0001
										M:E2 vs. M:DHT	4.105	1.951 to 6.258	Yes	****	<0.0001
										M:P4 vs. M:DHT	0.346	-1.980 to 2.672	No	ns	0.9997
