# Supplementary material for: Oestrogen enforces the integrity of blood vessels in the bone during pregnancy and menopause
Source: Nat Cardiovasc Res. Author manuscript; Available in PMC 2022 Dec 16. (PMC7613952; doi:10.1038/s44161-022-00139-0)
Supplement: Rodrigues_SourceData_Fig2 [file EMS153774-supplement-Rodrigues_SourceData_Fig2.xlsx]

## Sheet: 2
Total EC	Esr1	p/p cre-											p/p cre+
FACS	F	2.08	2.91	2.14	3.19	2.43	2.25	3.23	2.65	3.26	2.72	2.64	1.9	1.86	0.92	1.08	1.05	0.96	1.19	1.56	2.11
	M	2.37	2.35	3.23	3.4	1.99	3.69	2.08					0.88	1.05	1.31	1.76	2.79	1.32
			Two-way ANOVA	Ordinary									Tukey's multiple comparisons test	Predicted (LS) mean diff.	95.00% CI of diff.	Below threshold?	Summary	Adjusted P Value
			Alpha	0.05
													F:p/p cre- vs. F:p/p cre+	1.278	0.6043 to 1.953	Yes	****	<0.0001
			Source of Variation	% of total variation	P value	P value summary	Significant?						F:p/p cre- vs. M:p/p cre-	-0.04818	-0.7734 to 0.6770	No	ns	0.9978
			Interaction	0.0403	0.8664	ns	No						F:p/p cre- vs. M:p/p cre+	1.163	0.4023 to 1.925	Yes	**	0.0014
			Row Factor	0.2404	0.6816	ns	No						F:p/p cre+ vs. M:p/p cre-	-1.327	-2.083 to -0.5708	Yes	***	0.0003
			Column Factor	55.98	<0.0001	****	Yes						F:p/p cre+ vs. M:p/p cre+	-0.115	-0.9055 to 0.6755	No	ns	0.9785
													M:p/p cre- vs. M:p/p cre+	1.212	0.3772 to 2.046	Yes	**	0.0024
			ANOVA table	SS (Type III)	DF	MS	F (DFn, DFd)	P value
			Interaction	0.008728	1	0.008728	F (1, 29) = 0.02880	P=0.8664
			Row Factor	0.05205	1	0.05205	F (1, 29) = 0.1718	P=0.6816
			Column Factor	12.12	1	12.12	F (1, 29) = 40.00	P<0.0001
			Residual	8.789	29	0.3031
Total EC	Esr2	p/p cre-						p/p cre+
FACS	F	5.49	3.28	1.61	4.87			3.79	3.7	4.11	4.54	2.96	1.96
	M	2.86	2.35	1.72	3.81			4.1	3.26	3.68	2.19	4.75
				Two-way ANOVA	Ordinary								Tukey's multiple comparisons test	Predicted (LS) mean diff.	95.00% CI of diff.	Below threshold?	Summary	Adjusted P Value
				Alpha	0.05
													F:p/p cre- vs. F:p/p cre+	0.3025	-1.809 to 2.414	No	ns	0.9754
				Source of Variation	% of total variation	P value	P value summary	Significant?					F:p/p cre- vs. M:p/p cre-	1.128	-1.186 to 3.441	No	ns	0.5156
				Interaction	7.616	0.2688	ns	No					F:p/p cre- vs. M:p/p cre+	0.2165	-1.978 to 2.411	No	ns	0.9916
				Row Factor	5.61	0.34	ns	No					F:p/p cre+ vs. M:p/p cre-	0.825	-1.287 to 2.937	No	ns	0.6798
				Column Factor	1.915	0.5733	ns	No					F:p/p cre+ vs. M:p/p cre+	-0.086	-2.067 to 1.895	No	ns	0.9993
													M:p/p cre- vs. M:p/p cre+	-0.911	-3.106 to 1.284	No	ns	0.6383
				ANOVA table	SS (Type III)	DF	MS	F (DFn, DFd)	P value
				Interaction	1.699	1	1.699	F (1, 15) = 1.319	P=0.2688
				Row Factor	1.252	1	1.252	F (1, 15) = 0.9713	P=0.3400
				Column Factor	0.4272	1	0.4272	F (1, 15) = 0.3315	P=0.5733
				Residual	19.33	15	1.289
Total EC	Gper1	p/p cre-								p/p cre+
FACS	F	2.93	3.12	3.04	2.83	3.03	2.96			2.16	1.01	1.86	2.03	1.01	1.94
	M	3.67	3.58	3.11	3.38	3.14	1.98	2.62	2.43	2.16	1.39	1.62	1.22	2	1.34	1.7
				Two-way ANOVA	Ordinary						Tukey's multiple comparisons test	Predicted (LS) mean diff.	95.00% CI of diff.	Below threshold?	Summary	Adjusted P Value
				Alpha	0.05
											F:p/p cre- vs. F:p/p cre+	1.317	0.6019 to 2.031	Yes	***	0.0002
				Source of Variation	% of total variation	P value	P value summary	Significant?			F:p/p cre- vs. M:p/p cre-	-0.00375	-0.6724 to 0.6649	No	ns	>0.9999
				Interaction	0.01535	0.9109	ns	No			F:p/p cre- vs. M:p/p cre+	1.352	0.6634 to 2.041	Yes	****	<0.0001
				Row Factor	0.01004	0.9279	ns	No			F:p/p cre+ vs. M:p/p cre-	-1.32	-1.989 to -0.6518	Yes	****	<0.0001
				Column Factor	71.25	<0.0001	****	Yes			F:p/p cre+ vs. M:p/p cre+	0.03548	-0.6533 to 0.7243	No	ns	0.9989
											M:p/p cre- vs. M:p/p cre+	1.356	0.7151 to 1.997	Yes	****	<0.0001
				ANOVA table	SS (Type III)	DF	MS	F (DFn, DFd)	P value
				Interaction	0.002559	1	0.002559	F (1, 23) = 0.01279	P=0.9109
				Row Factor	0.001674	1	0.001674	F (1, 23) = 0.008365	P=0.9279
				Column Factor	11.88	1	11.88	F (1, 23) = 59.36	P<0.0001
				Residual	4.603	23	0.2002
Total H	Esr1	cre-											cre+
Volume	F	425000	481000	378000	481000	353000	498000	382000	461000	372000	456000	443000	280000	267000	174000	291000	209000	269000	288000	298000	247000
	M	402000	344000	448000	518000	433000	366000	399000					253000	285000	260000	276000	253000	270000
			Two-way ANOVA	Ordinary							Tukey's multiple comparisons test	Predicted (LS) mean diff.	95.00% CI of diff.	Below threshold?	Summary	Adjusted P Value
			Alpha	0.05
											F:cre- vs. F:cre+	171889	115935 to 227843	Yes	****	<0.0001
			Source of Variation	% of total variation	P value	P value summary	Significant?				F:cre- vs. M:cre-	14286	-45905 to 74476	No	ns	0.9159
			Interaction	0.3493	0.4996	ns	No				F:cre- vs. M:cre+	163833	100652 to 227015	Yes	****	<0.0001
			Row Factor	0.02716	0.8501	ns	No				F:cre+ vs. M:cre-	-157603	-220340 to -94866	Yes	****	<0.0001
			Column Factor	72.31	<0.0001	****	Yes				F:cre+ vs. M:cre+	-8056	-73668 to 57557	No	ns	0.9868
											M:cre- vs. M:cre+	149548	80288 to 218808	Yes	****	<0.0001
			ANOVA table	SS (Type III)	DF	MS	F (DFn, DFd)	P value
			Interaction	975736842	1	975736842	F (1, 29) = 0.4673	P=0.4996
			Row Factor	75877885	1	75877885	F (1, 29) = 0.03634	P=0.8501
			Column Factor	201979548783	1	201979548783	F (1, 29) = 96.74	P<0.0001
			Residual	60547150794	29	2087832786
Total H
Volume	Esr2	cre-						cre+
	F	334000	342000	288000	349000			335000	207000	203000	295000	305000	254000
	M	263000	263000	392000	276000			477000	405000	291000	310000	319000
			Two-way ANOVA	Ordinary							Tukey's multiple comparisons test	Predicted (LS) mean diff.	95.00% CI of diff.	Below threshold?	Summary	Adjusted P Value
			Alpha	0.05
											F:cre- vs. F:cre+	61750	-49266 to 172766	No	ns	0.4063
			Source of Variation	% of total variation	P value	P value summary	Significant?				F:cre- vs. M:cre-	29750	-91862 to 151362	No	ns	0.8935
			Interaction	22.24	0.0418	*	Yes				F:cre- vs. M:cre+	-32150	-147521 to 83221	No	ns	0.8519
			Row Factor	5.987	0.2663	ns	No				F:cre+ vs. M:cre-	-32000	-143016 to 79016	No	ns	0.8391
			Column Factor	3.273e-05	0.9979	ns	No				F:cre+ vs. M:cre+	-93900	-198042 to 10242	No	ns	0.0843
											M:cre- vs. M:cre+	-61900	-177271 to 53471	No	ns	0.4364
			ANOVA table	SS (Type III)	DF	MS	F (DFn, DFd)	P value
			Interaction	17641525962	1	17641525962	F (1, 15) = 4.954	P=0.0418
			Row Factor	4748333654	1	4748333654	F (1, 15) = 1.333	P=0.2663
			Column Factor	25962	1	25962	F (1, 15) = 7.291e-006	P=0.9979
			Residual	53412450000	15	3560830000
Total H	Gper1	Control										Gper1i△EC
Volume	F	449000	332000	396000	341000	429000	400000					281000	247000	207000	246000	123000	266000	281000
	M	464000	495000	300000	460000	274000	285000	391000	380000			266000	264000	250000	340000	191000	197000	142000	313000	191000	201000
			Two-way ANOVA	Ordinary							Tukey's multiple comparisons test	Predicted (LS) mean diff.	95.00% CI of diff.	Below threshold?	Summary	Adjusted P Value
			Alpha	0.05
											F:Control vs. F:Gper1i△EC	155310	54923 to 255696	Yes	**	0.0013
			Source of Variation	% of total variation	P value	P value summary	Significant?				F:Control vs. M:Control	10042	-87406 to 107489	No	ns	0.992
			Interaction	0.06051	0.8423	ns	No				F:Control vs. M:Gper1i△EC	155667	62489 to 248844	Yes	***	0.0005
			Row Factor	0.06977	0.8308	ns	No				F:Gper1i△EC vs. M:Control	-145268	-238653 to -51883	Yes	**	0.0012
			Column Factor	58.43	<0.0001	****	Yes				F:Gper1i△EC vs. M:Gper1i△EC	357.1	-88563 to 89278	No	ns	>0.9999
											M:Control vs. M:Gper1i△EC	145625	60036 to 231214	Yes	***	0.0004
			ANOVA table	SS (Type III)	DF	MS	F (DFn, DFd)	P value
			Interaction	175464591	1	175464591	F (1, 27) = 0.04036	P=0.8423
			Row Factor	202302007	1	202302007	F (1, 27) = 0.04653	P=0.8308
			Column Factor	169424796439	1	169424796439	F (1, 27) = 38.97	P<0.0001
			Residual	117383065476	27	4347520944
Total H	Esr1	Control											Esr1i△EC
Area	F	17.82	13.77	18.68	18.69	15.76	19.63	18.09	18.59	19.81	17.55	17.71	8.98	8.78	7.21	15.62	9.48	8.23	10.79	11.67	9.94
	M	16.74	14.66	17.82	19.46	16.6	17.37	16.78					11.73	9.57	9.91	11.52	10.06	12.43
		Two-way ANOVA	Ordinary								Tukey's multiple comparisons test	Predicted (LS) mean diff.	95.00% CI of diff.	Below threshold?	Summary	Adjusted P Value
		Alpha	0.05
											F:Control vs. F:Esr1i△EC	7.749	5.496 to 10.00	Yes	****	<0.0001
		Source of Variation	% of total variation	P value	P value summary	Significant?					F:Control vs. M:Control	0.7658	-1.659 to 3.190	No	ns	0.8249
		Interaction	0.9135	0.2462	ns	No					F:Control vs. M:Esr1i△EC	6.957	4.412 to 9.502	Yes	****	<0.0001
		Row Factor	0.0002618	0.9842	ns	No					F:Esr1i△EC vs. M:Control	-6.984	-9.511 to -4.457	Yes	****	<0.0001
		Column Factor	73.13	<0.0001	****	Yes					F:Esr1i△EC vs. M:Esr1i△EC	-0.7922	-3.435 to 1.851	No	ns	0.8461
											M:Control vs. M:Esr1i△EC	6.191	3.402 to 8.981	Yes	****	<0.0001
Total H	Esr2	p/p cre-						p/p cre+
Area	F	14.16	16.46	15.29	15.5			18.7	12.53	12.32	13.99	15.99	18.03
	M	14.02	10.93	16.14	15.33			22.19	16.2	16.14	15.17	15.86
			Two-way ANOVA	Ordinary						Tukey's multiple comparisons test	Predicted (LS) mean diff.	95.00% CI of diff.	Below threshold?	Summary	Adjusted P Value
			Alpha	0.05
										F:p/p cre- vs. F:p/p cre+	0.0925	-4.441 to 4.626	No	ns	>0.9999
			Source of Variation	% of total variation	P value	P value summary	Significant?			F:p/p cre- vs. M:p/p cre-	1.248	-3.718 to 6.213	No	ns	0.886
			Interaction	10.05	0.1919	ns	No			F:p/p cre- vs. M:p/p cre+	-1.76	-6.470 to 2.951	No	ns	0.7085
			Row Factor	0.3824	0.7935	ns	No			F:p/p cre+ vs. M:p/p cre-	1.155	-3.378 to 5.688	No	ns	0.8818
			Column Factor	8.89	0.2183	ns	No			F:p/p cre+ vs. M:p/p cre+	-1.852	-6.104 to 2.400	No	ns	0.6034
										M:p/p cre- vs. M:p/p cre+	-3.007	-7.718 to 1.704	No	ns	0.2941
Total H	Gper1	p/p cre-									p/p cre+
Area	F	18.97	13.16	12.07	15.91	19.85	17.78				9.93	9.72	6.81	10.32	5.46	5.76
	M	19.3	19.65	18.14	15.54	13.87	16.83				11.11	9.52	12.86	11.52	12.3	9.86	6.22	7.15	8.14
			Two-way ANOVA	Ordinary						Tukey's multiple comparisons test	Predicted (LS) mean diff.	95.00% CI of diff.	Below threshold?	Summary	Adjusted P Value
			Alpha	0.05
										F:p/p cre- vs. F:p/p cre+	8.29	4.306 to 12.27	Yes	****	<0.0001
			Source of Variation	% of total variation	P value	P value summary	Significant?			F:p/p cre- vs. M:p/p cre-	-0.9317	-4.915 to 3.052	No	ns	0.9154
			Interaction	0.2539	0.6408	ns	No			F:p/p cre- vs. M:p/p cre+	6.437	2.800 to 10.07	Yes	***	0.0003
			Row Factor	2.318	0.1665	ns	No			F:p/p cre+ vs. M:p/p cre-	-9.222	-13.21 to -5.238	Yes	****	<0.0001
			Column Factor	73.28	<0.0001	****	Yes			F:p/p cre+ vs. M:p/p cre+	-1.853	-5.490 to 1.783	No	ns	0.5059
										M:p/p cre- vs. M:p/p cre+	7.368	3.732 to 11.00	Yes	****	<0.0001
