# Supplementary material for: Oestrogen enforces the integrity of blood vessels in the bone during pregnancy and menopause
Source: Nat Cardiovasc Res. Author manuscript; Available in PMC 2022 Dec 16. (PMC7613952; doi:10.1038/s44161-022-00139-0)
Supplement: Rodrigues_SourceData_Fig3 [file EMS153774-supplement-Rodrigues_SourceData_Fig3.xlsx]

## Sheet: 3d
Kegg term
Upregulated	p.val
mmu01100 Metabolic pathways	0.000926522171467
mmu03030 DNA replication	0.02865824187564
mmu04110 Cell cycle	0.045993080573158
downregulated
mmu05340 Primary immunodeficiency	0.02091746

## Sheet: 3e
		control															Glucose															Glutamine															Fatty Acids
	vehicle	15.14	7.27	14.29	17.78	9.71	11.9	9.52	9.09	8.89	15.86	12.46					6.25	2.15	1.92	7.84	5.71	4.44	14.47	15	15.79	9.3	8.42					14.2857	8.33333	16.6667	15	3.84615	14.2857	11.1111	9.09091	0	9.09091	10	10	9.09091	15.7895	0	11	15.6341	17.9811
	E2	10.26	14.08	8.98	11.46	12.82	12.26	14.4	10.32	11.54	16.82	17.46					8.2	10.04	6.48	11.72	10.84	14.18	9.46	5.72	10.24	12.62	7.38					10.28	16.82	12.44	10.68	11.72	9.8	14.76	15.32	10.66	14.18	12.94	8.76	9.52			14.42	20.8	18.76
	ANOVA summary				Tukey's multiple comparisons test	Mean Diff.	95.00% CI of diff.	Below threshold?	Summary	Adjusted P Value
	F	26.32			control vs. Glucose	3.37	-1.969 to 8.709	No	ns	0.186
	P value	0.0043			control vs. Glutamine	1.419	-3.920 to 6.758	No	ns	0.7177
	P value summary	**			control vs. Fatty Acids	-7.51	-12.85 to -2.171	Yes	*	0.0157
	Significant diff. among means (P < 0.05)?	Yes			Glucose vs. Glutamine	-1.951	-7.290 to 3.388	No	ns	0.5188
	R squared	0.9518			Glucose vs. Fatty Acids	-10.88	-16.22 to -5.541	Yes	**	0.004
					Glutamine vs. Fatty Acids	-8.929	-14.27 to -3.590	Yes	**	0.0084
[truncated: 9 more columns]

## Sheet: 3f
	Vehicle					Etomoxir					Estradiol					Estradiol+Etomoxir
	40.23	37.14	44.81	48.36	42.58	24.78	18.18	32.17	26.7	22.64	53.05	58.29	61.88	48.88	57.24	18.18	31.54	20.73	26.28	21.86
		ANOVA summary				Tukey's multiple comparisons test	Mean Diff.	95.00% CI of diff.	Below threshold?	Summary	Adjusted P Value
		F	48.41			Vehicle vs. Etomoxir	17.73	8.781 to 26.68	Yes	***	0.0002
		P value	<0.0001			Vehicle vs. Estradiol	-13.24	-22.19 to -4.295	Yes	**	0.0032
		P value summary	****			Vehicle vs. Estradiol+Etomoxir	18.91	9.957 to 27.85	Yes	****	<0.0001
		Significant diff. among means (P < 0.05)?	Yes			Etomoxir vs. Estradiol	-30.97	-39.92 to -22.03	Yes	****	<0.0001
		R squared	0.9008			Etomoxir vs. Estradiol+Etomoxir	1.176	-7.773 to 10.12	No	ns	0.9812
						Estradiol vs. Estradiol+Etomoxir	32.15	23.20 to 41.10	Yes	****	<0.0001

## Sheet: 3g
Total Ecs		Control					Etomoxir
	Female	2.75	3.6	3.85	3.22	2.55	2.2	1.65	1.9	1.75	2.41
	Male	3.1	2.8	3.5	2.9	3.75	1.85	2.1	1.6	2.73	1.54
	Two-way ANOVA	Ordinary				Tukey's multiple comparisons test	Mean Diff.	95.00% CI of diff.	Below threshold?	Summary	Adjusted P Value
	Alpha	0.05
						Female:Control vs. Female:Etomoxir	1.212	0.4038 to 2.020	Yes	**	0.0028
	Source of Variation	% of total variation	P value	P value summary	Significant?	Female:Control vs. Male:Control	-0.016	-0.8242 to 0.7922	No	ns	>0.9999
	Interaction	0.01345	0.9332	ns	No	Female:Control vs. Male:Etomoxir	1.23	0.4218 to 2.038	Yes	**	0.0025
	Row Factor	4.653e-05	0.9961	ns	No	Female:Etomoxir vs. Male:Control	-1.228	-2.036 to -0.4198	Yes	**	0.0025
	Column Factor	70.28	<0.0001	****	Yes	Female:Etomoxir vs. Male:Etomoxir	0.018	-0.7902 to 0.8262	No	ns	>0.9999
						Male:Control vs. Male:Etomoxir	1.246	0.4378 to 2.054	Yes	**	0.0022
TypeH area
		Control					Etomoxir
	Female	19.65	21.37	20.44	17.86	16.92	16.28	9.54	10.62	8.77	12.31
	Male	15.49	18.67	17.21	20.38	16.35	10.85	8.53	7.33	6.45	7.82
		Tukey's multiple comparisons test	Mean Diff.	95.00% CI of diff.	Below threshold?	Summary	Adjusted P Value			Two-way ANOVA	Ordinary
										Alpha	0.05
		Female:Control vs. Female:Etomoxir	7.744	3.823 to 11.67	Yes	***	0.0002
		Female:Control vs. Male:Control	1.628	-2.293 to 5.549	No	ns	0.6428			Source of Variation	% of total variation	P value	P value summary	Significant?
		Female:Control vs. Male:Etomoxir	11.05	7.131 to 14.97	Yes	****	<0.0001			Interaction	0.7388	0.3989	ns	No
		Female:Etomoxir vs. Male:Control	-6.116	-10.04 to -2.195	Yes	**	0.002			Row Factor	6.377	0.0216	*	Yes
		Female:Etomoxir vs. Male:Etomoxir	3.308	-0.6132 to 7.229	No	ns	0.1144			Column Factor	77.15	<0.0001	****	Yes
		Male:Control vs. Male:Etomoxir	9.424	5.503 to 13.35	Yes	****	<0.0001
