# Supplementary material for: Oestrogen enforces the integrity of blood vessels in the bone during pregnancy and menopause
Source: Nat Cardiovasc Res. Author manuscript; Available in PMC 2022 Dec 16. (PMC7613952; doi:10.1038/s44161-022-00139-0)
Supplement: Rodrigues_SourceData_Fig4 [file EMS153774-supplement-Rodrigues_SourceData_Fig4.xlsx]

## Sheet: 4a
3H Palmitate
		Vehicle					Cpt1aiΔEC
		52128	60788	56824	73426	65913	40147	26795	22984	34716	38465
		Unpaired t test
		P value	0.0004
		P value summary	***
		Significantly different (P < 0.05)?	Yes
		One- or two-tailed P value?	Two-tailed
		t, df	t=5.878, df=8
Total Ecs		Cpt1a mutants	p/p cre-										p/p cre+
		F	2.03	4.08	3.69	3.12	2.78	3.14					2.41	2.33	1.32	1.52	1.96
		M	3.81	5.22	3.91	3.21	4.38	4.59	3.12	3.13	2.86	3.04	1.79	2.98	1.87	2.54	1.4
			Tukey's multiple comparisons test	Predicted (LS) mean diff.	95.00% CI of diff.	Below threshold?	Summary	Adjusted P Value
											Two-way ANOVA	Ordinary
			F:p/p cre- vs. F:p/p cre+	1.232	0.05720 to 2.407	Yes	*	0.0376			Alpha	0.05
			F:p/p cre- vs. M:p/p cre-	-0.587	-1.589 to 0.4149	No	ns	0.3848
			F:p/p cre- vs. M:p/p cre+	1.024	-0.1508 to 2.199	No	ns	0.1024			Source of Variation	% of total variation	P value	P value summary	Significant?
			F:p/p cre+ vs. M:p/p cre-	-1.819	-2.882 to -0.7564	Yes	***	0.0005			Interaction	0.8322	0.5134	ns	No
			F:p/p cre+ vs. M:p/p cre+	-0.208	-1.435 to 1.019	No	ns	0.9647			Row Factor	3.662	0.1774	ns	No
			M:p/p cre- vs. M:p/p cre+	1.611	0.5484 to 2.674	Yes	**	0.0019			Column Factor	46.83	<0.0001	****	Yes
TypeH Volume
	Cpt1a mutants		Control								Cpt1a i△EC
		F	354000	394000	314000	301000	285000	259000			284000	298000	173000	160000	208000	185000
		M	419000	322000	349000	250000	344000	257000	291000	413000	178000	235000	113000	175000	193000
			Tukey's multiple comparisons test	Predicted (LS) mean diff.	95.00% CI of diff.	Below threshold?	Summary	Adjusted P Value
			F:Control vs. F:Cpt1a i△EC	99833	9846 to 189820	Yes	*	0.0262			Two-way ANOVA	Ordinary
			F:Control vs. M:Control	-12792	-96967 to 71383	No	ns	0.9738			Alpha	0.05
			F:Control vs. M:Cpt1a i△EC	139033	44654 to 233413	Yes	**	0.0026
			F:Cpt1a i△EC vs. M:Control	-112625	-196800 to -28450	Yes	**	0.0063			Source of Variation	% of total variation	P value	P value summary	Significant?
			F:Cpt1a i△EC vs. M:Cpt1a i△EC	39200	-55179 to 133579	No	ns	0.6591			Interaction	2.465	0.2647	ns	No
			M:Control vs. M:Cpt1a i△EC	151825	62970 to 240680	Yes	***	0.0006			Row Factor	0.6358	0.5667	ns	No
											Column Factor	57.74	<0.0001	****	Yes
Cpt1a transcripts
			cre-								cre+
		F	1	0.934715	1.12623	1.21919					0.379346	0.549643	0.373298	0.565518	0.670586
		M	1	1.12659	0.915239	0.958172	0.877889	1.12211	1.1538	0.846203	0.39101	0.913476	0.75427	0.466494
			Tukey's multiple comparisons test	Predicted (LS) mean diff.	95.00% CI of diff.	Below threshold?	Summary	Adjusted P Value			Two-way ANOVA	Ordinary
											Alpha	0.05
			F:cre- vs. F:cre+	0.5624	0.2711 to 0.8536	Yes	***	0.0002
			F:cre- vs. M:cre-	0.07003	-0.1958 to 0.3359	No	ns	0.8759			Source of Variation	% of total variation	P value	P value summary	Significant?
			F:cre- vs. M:cre+	0.4387	0.1317 to 0.7457	Yes	**	0.0041			Interaction	2.961	0.1807	ns	No
			F:cre+ vs. M:cre-	-0.4923	-0.7398 to -0.2448	Yes	***	0.0002			Row Factor	0.2269	0.704	ns	No
			F:cre+ vs. M:cre+	-0.1236	-0.4149 to 0.1676	No	ns	0.631			Column Factor	68.44	<0.0001	****	Yes
			M:cre- vs. M:cre+	0.3687	0.1028 to 0.6345	Yes	**	0.0053

## Sheet: 4b
Radioactive assays
	13C Glucose
			Veh	E2
			20533	12201		Unpaired t test
			14587	21176		P value	0.5951
			17592	14597		P value summary	ns
			27511	20039		Significantly different (P < 0.05)?	No
			11653	24718		One- or two-tailed P value?	Two-tailed
			6630			t, df	t=0.5510, df=9
	13C Glutamine
			Veh	E2
			23753	12844		Unpaired t test
			21380	26038		P value	0.6415
			33681	8741		P value summary	ns
			4628	20977		Significantly different (P < 0.05)?	No
			14184	15150		One- or two-tailed P value?	Two-tailed
						t, df	t=0.4837, df=8
	3H-Palmitate
			Veh	E2
			61532	114704		Unpaired t test
			58926	358680		P value	0.0243
			41318	384536		P value summary	*
			36132	352210		Significantly different (P < 0.05)?	Yes
			83782	45011		One- or two-tailed P value?	Two-tailed
			40010	89429		t, df	t=2.651, df=10

## Sheet: 4c
	Vehicle					Etomoxir					Estradiol					Estradiol+Etomoxir
	48082	54166	64138	71482	68362	24164	18942	30508	26112	22648	281128	349280	321642	359824	304828	20892	32146	28662	30824	28246
		ANOVA summary					Tukey's multiple comparisons test	Mean Diff.	95.00% CI of diff.	Below threshold?	Summary	Adjusted P Value
		F	353.6				Vehicle vs. Etomoxir	36771	5865 to 67677	Yes	*	0.0172	A-B
		P value	<0.0001				Vehicle vs. Estradiol	-262094	-293001 to -231188	Yes	****	<0.0001	A-C
		P value summary	****				Vehicle vs. Estradiol+Etomoxir	33092	2186 to 63998	Yes	*	0.0338	A-D
		Significant diff. among means (P < 0.05)?	Yes				Etomoxir vs. Estradiol	-298866	-329772 to -267959	Yes	****	<0.0001	B-C
		R squared	0.9851				Etomoxir vs. Estradiol+Etomoxir	-3679	-34585 to 27227	No	ns	0.9859	B-D
							Estradiol vs. Estradiol+Etomoxir	295186	264280 to 326093	Yes	****	<0.0001	C-D

## Sheet: 4d
	TypeH area
		Vehicle	Cpt1aiΔEC	Vehicle+ E2	Cpt1aiΔEC +E2
		9.2	7.8	18.64	6.48
		12.1	4.8	20.82	7.8
		9.8	3.6	22.16	5.2
		11.8	6	19.48	9.4
		10.2	5.8	15.88	9.2
		Tukey's multiple comparisons test	Mean Diff.	95.00% CI of diff.	Below threshold?	Summary	Adjusted P Value
		Vehicle vs. Cpt1aiΔEC	5.02	1.771 to 8.269	Yes	**	0.0022		ANOVA summary
		Vehicle vs. Vehicle+ E2	-8.776	-12.03 to -5.527	Yes	****	<0.0001		F	57.43
		Vehicle vs. Cpt1aiΔEC +E2	3.004	-0.2452 to 6.253	No	ns	0.0752		P value	<0.0001
		Cpt1aiΔEC vs. Vehicle+ E2	-13.8	-17.05 to -10.55	Yes	****	<0.0001		P value summary	****
		Cpt1aiΔEC vs. Cpt1aiΔEC +E2	-2.016	-5.265 to 1.233	No	ns	0.3203		Significant diff. among means (P < 0.05)?	Yes
		Vehicle+ E2 vs. Cpt1aiΔEC +E2	11.78	8.531 to 15.03	Yes	****	<0.0001		R squared	0.915
	Total Ecs
		Vehicle	Cpt1aiΔEC	Vehicle+ E2	Cpt1aiΔEC +E2
		2.4	1.26	3.6	1.24
		2.26	0.92	4.22	2.72
		2.22	1.3	3.84	2.2
		1.8	0.8	4.18	1.45
		2.1	1.56	2.88	1.32
		Tukey's multiple comparisons test	Mean Diff.	95.00% CI of diff.	Below threshold?	Summary	Adjusted P Value
		Vehicle vs. Cpt1aiΔEC	0.988	0.1483 to 1.828	Yes	*	0.0185
		Vehicle vs. Vehicle+ E2	-1.588	-2.428 to -0.7483	Yes	***	0.0003		ANOVA summary
		Vehicle vs. Cpt1aiΔEC +E2	0.37	-0.4697 to 1.210	No	ns	0.5994		F	28.03
		Cpt1aiΔEC vs. Vehicle+ E2	-2.576	-3.416 to -1.736	Yes	****	<0.0001		P value	<0.0001
		Cpt1aiΔEC vs. Cpt1aiΔEC +E2	-0.618	-1.458 to 0.2217	No	ns	0.1933		P value summary	****
		Vehicle+ E2 vs. Cpt1aiΔEC +E2	1.958	1.118 to 2.798	Yes	****	<0.0001		Significant diff. among means (P < 0.05)?	Yes
									R squared	0.8401
