# Supplementary material for: Oestrogen enforces the integrity of blood vessels in the bone during pregnancy and menopause
Source: Nat Cardiovasc Res. Author manuscript; Available in PMC 2022 Dec 16. (PMC7613952; doi:10.1038/s44161-022-00139-0)
Supplement: Rodrigues_SourceData_Fig5 [file EMS153774-supplement-Rodrigues_SourceData_Fig5.xlsx]

## Sheet: 5b
Fabp4 FU
		Veh					E2
	F	8037.5	8685.75	6112	7645	9123	13777	14800	14600	11584	12744
	M	7250	6910	7480	8726	8235	12300	17500	13200	14058	11976
					Tukey's multiple comparisons test	Mean Diff.	95.00% CI of diff.	Below threshold?	Summary	Adjusted P Value
	Two-way ANOVA	Ordinary
	Alpha	0.05			F:Veh vs. F:E2	-5580	-8238 to -2923	Yes	****	<0.0001
					F:Veh vs. M:Veh	200.5	-2457 to 2858	No	ns	0.9963
					F:Veh vs. M:E2	-5886	-8544 to -3228	Yes	****	<0.0001
					F:E2 vs. M:Veh	5781	3123 to 8438	Yes	****	<0.0001
					F:E2 vs. M:E2	-305.8	-2963 to 2352	No	ns	0.9872
					M:Veh vs. M:E2	-6087	-8744 to -3429	Yes	****	<0.0001
Fabp4 transcripts
			Vehicle				E2
		F	1	1.124	1.372	0.984	1.468	1.832	1.659	1.554
		M	1.0904	0.881	0.778	0.902	1.336	1.248	1.446	1.52
						Tukey's multiple comparisons test	Mean Diff.	95.00% CI of diff.	Below threshold?	Summary	Adjusted P Value
		Two-way ANOVA	Ordinary
		Alpha	0.05			F:Vehicle vs. F:E2	-0.5083	-0.8196 to -0.1969	Yes	**	0.002
						F:Vehicle vs. M:Vehicle	0.2072	-0.1042 to 0.5185	No	ns	0.2501
						F:Vehicle vs. M:E2	-0.2675	-0.5789 to 0.04388	No	ns	0.1016
						F:E2 vs. M:Vehicle	0.7154	0.4040 to 1.027	Yes	****	<0.0001
						F:E2 vs. M:E2	0.2408	-0.07063 to 0.5521	No	ns	0.1536
						M:Vehicle vs. M:E2	-0.4747	-0.7860 to -0.1633	Yes	**	0.0034

## Sheet: 5c
		Control																																										BMS-309403
	Vehicle	791.047	571.582	998.962	1172.98	2033.85	938.155	840.611	496.695	499.529	850.646	509.271	704.632	3407.85	2384.18	4639.22	938.433	565.901	870.552	1014.39	771.793	583.393	633.013	982.603	1069.96	2287.38	1338.87	2486.28	1131.94	529.109	1784.1	511.605	2160.3	1186.29	1060.46	1638.95	629.307	1462.31						464.299	329.105	212.503	1178.58	57.2106	689.815
	E2	1063	664.736	2245.11	2548.56	558.822	5222.95	995.982	3011.84	3992.38	5001.66	2143.18	1927.09	897.393	2366.35	1539.81	1934.99	845.487	753.52	2562.83	3107.98	683.993	1992.83	1590.44	2067.75	589.166	1407.41	2512.46	1591.56	2452.45	857.815	4727.16	1074.81	3659.76	2699.02	1161.33	1306.2	1503.39	3009.09	1787.51	2115.06	1057.86		123.968	493.79	142.101	432.389	1084.42	20.504
			Two-way ANOVA	Ordinary				Tukey's multiple comparisons test	Predicted (LS) mean diff.	95.00% CI of diff.	Below threshold?	Summary	Adjusted P Value
			Alpha	0.05
								Vehicle:Control vs. Vehicle:BMS-309403	606.3	101.7 to 1111	Yes	*	0.0115
								Vehicle:Control vs. E2:Control	-773.9	-1263 to -285.2	Yes	***	0.0004
								Vehicle:Control vs. E2:BMS-309403	721.7	235.8 to 1208	Yes	***	0.001
								Vehicle:BMS-309403 vs. E2:Control	-1380	-1872 to -887.9	Yes	****	<0.0001
								Vehicle:BMS-309403 vs. E2:BMS-309403	115.5	-374.0 to 605.0	No	ns	0.9279
								E2:Control vs. E2:BMS-309403	1496	1022 to 1969	Yes	****	<0.0001
[truncated: 36 more columns]

## Sheet: 5d
Average adipocyte cells
	Young	Old
	4	20
	5	28
	7	18
	8	25
	5	16		Unpaired t test
	4	21		P value	<0.0001
	6	22		P value summary	****
	10	16		Significantly different (P < 0.05)?	Yes
	6	18		One- or two-tailed P value?	Two-tailed
	7	20		t, df	t=11.89, df=32
	8	25
	7	23
	6	16
	6	15
	5	14
	4	26
	6	30
Adipocyte size
	Young	Old
	16.9604	50
	2.34424	59.2826
	8.84204	50.2517
	6.43486	36.7841
	14.0655	57.1586
	21.8376	47.2782		Unpaired t test
	14.8364	55.8999		P value	<0.0001
	15.9377	65.2612		P value summary	****
	13.9459	74.6696		Significantly different (P < 0.05)?	Yes
	18.3606	79.5784		One- or two-tailed P value?	Two-tailed
	18.9333	47.1208		t, df	t=13.31, df=28
	12.0831	66.2838
	13.09	57.7722
	14.4902	64.7892
	9.92763	79.2952
ATGL
		P28
	F	71384.8	33030.2	31026.7	67140.5	124066	90206.2	46432.9	30186.1	17764.5	58930	56342.1	22062.2	51360.2	19426.4	15518.6	90636.9	37540.8	23129.2	30502.3	29171.8	37194.1	106702	21129.7	53607.7	22917.3	33596.4	42056.5	52332.9	41891.1	46339.4	71565.2	27018.6	29612.3	85363.5	94572.7	67619.1	66666.8	61880.1	59478.4	55120	42923.5	89267.1	90601.3	97068.3	57810.1	118125	40281.9	25275.3
	M	38631.6	39019.9	29288.6	39234	67816	53478.5	29292.1	48579.8	59521.9	55921.2	92983.6	86656.9	71839.1	23770.1	13127.2	86110	41858.2	15601.8	45619.7	44594.9	52904.8	44564.9	28879.8	14035	59342	33496.5	16565.9	20012.9	27116.6	15306	19226	38690.5	19394.6	28848.9	16525.8	20015.2	18881.4	28016	28770.2	49161	71420.4	14592.6	40765.3	18060	32269	21384.1	53199.6	24514.5
								Tukey's multiple comparisons test	Predicted (LS) mean diff.	95.00% CI of diff.	Below threshold?	Summary	Adjusted P Value
			Two-way ANOVA	Ordinary
			Alpha	0.05				F:P28 vs. F:Aged	40006	30834 to 49179	Yes	****	<0.0001
								F:P28 vs. M:P28	14601	4690 to 24511	Yes	**	0.001
								F:P28 vs. M:Aged	44496	34324 to 54667	Yes	****	<0.0001
								F:Aged vs. M:P28	-25406	-34173 to -16639	Yes	****	<0.0001
								F:Aged vs. M:Aged	4489	-4572 to 13551	No	ns	0.5754
								M:P28 vs. M:Aged	29895	20088 to 39702	Yes	****	<0.0001
HSL
		P28
	F	50428.7	44226.6	42105.9	83353.5	101627	79295.8	83406.9	14208.7	17519.1	38062.4	72922.9	56638.2	35842.5	74024.8	34113.9	13618.1	140166	30416.1	69601.1	91822.8	59369.9	28302	61376.7	36997.4	52480.4	61868.5	70315.4	53318.8	70799.3	91404.2	30638.4	32425.2	9344.23	46586.3	63282.7	55008.1	63219.8	29800.9	103413	41700	66120	19666.3	13305	11874.9	32186.6	76757.8	115054	32624.4
	M	17157.2	28422.4	13401.2	45847.2	14612.9	20872.4	56212.5	109776	62058.9	47642.3	42381.2	15553	73815.5	122933	45481.8	82759.5	20601.9	145940	42011.2	15360.8	32104.3	53659	68789.7	71377.8	107867	33495.6	76134.2	63548.3	12712.5	14926.6	59635.2	54373.6	33405.4	34630.3	62296.9	98196.4	90385.1	26719.7	65016.8	83497.4	32004.8	36777.8	22605.4	22819.8	11274.2	9237.08	43465	95964.2
			Two-way ANOVA	Ordinary			Tukey's multiple comparisons test	Predicted (LS) mean diff.	95.00% CI of diff.	Below threshold?	Summary	Adjusted P Value
			Alpha	0.05
							F:P28 vs. F:Aged	39107	28244 to 49969	Yes	****	<0.0001
							F:P28 vs. M:P28	6359	-5256 to 17973	No	ns	0.4926
							F:P28 vs. M:Aged	16810	6577 to 27043	Yes	***	0.0002
							F:Aged vs. M:P28	-32748	-43230 to -22266	Yes	****	<0.0001
							F:Aged vs. M:Aged	-22296	-31223 to -13369	Yes	****	<0.0001
							M:P28 vs. M:Aged	10452	623.7 to 20280	Yes	*	0.0321
[truncated: 208 more columns]
