# Supplementary material for: Oestrogen enforces the integrity of blood vessels in the bone during pregnancy and menopause
Source: Nat Cardiovasc Res. Author manuscript; Available in PMC 2022 Dec 16. (PMC7613952; doi:10.1038/s44161-022-00139-0)
Supplement: Rodrigues_SourceData_Fig6 [file EMS153774-supplement-Rodrigues_SourceData_Fig6.xlsx]

## Sheet: 6a
		Veh								E2
	F	52.9	44.6	45.2	50.5	45.1	38	55.6	44.4	37.9	36.9	40	33	28.3	30.3	40.3
	M	41	35.3	35.4	36.4	41.9	48.8	43.7	41.3	32.5	38	31.1	30.5	37.9	33.8	33.3
							Tukey's multiple comparisons test	Predicted (LS) mean diff.	95.00% CI of diff.	Below threshold?	Summary	Adjusted P Value
			Two-way ANOVA	Ordinary
			Alpha	0.05			F:Veh vs. F:E2	11.79	5.185 to 18.40	Yes	***	0.0002
							F:Veh vs. M:Veh	6.563	0.1773 to 12.95	Yes	*	0.0423
							F:Veh vs. M:E2	13.17	6.557 to 19.78	Yes	****	<0.0001
							F:E2 vs. M:Veh	-5.232	-11.84 to 1.377	No	ns	0.1578
							F:E2 vs. M:E2	1.371	-5.455 to 8.198	No	ns	0.9454
							M:Veh vs. M:E2	6.604	-0.005790 to 13.21	No	ns	0.0503

## Sheet: 6b
			Young Vehicle					Young E2					Aged Vehicle					Aged E2
		F	7354.5	7428	9990.5	8264	8632	2885.5	5599	5657	4523	4765	24900	28300	21600	26700	23800	5520	4200	3590	5042	4683
		M	9079	6669.33	9660	7751	8465	4710	3451	5589.33	4294	3996	19600	15500	15100	22300	18700	3880	3302.5	4683	4527	4892
								Tukey's multiple comparisons test	Mean Diff.	95.00% CI of diff.	Below threshold?	Summary	Adjusted P Value
				Two-way ANOVA	Ordinary			F:Young Vehicle vs. F:Young E2	3648	322.3 to 6973	Yes	*	0.0235
				Alpha	0.05			F:Young Vehicle vs. F:Aged Vehicle	-16726	-20052 to -13401	Yes	****	<0.0001
								F:Young Vehicle vs. F:Aged E2	3727	401.2 to 7052	Yes	*	0.0194
								F:Young Vehicle vs. M:Young Vehicle	8.933	-3317 to 3335	No	ns	>0.9999
								F:Young Vehicle vs. M:Young E2	3926	600.1 to 7251	Yes	*	0.0118
								F:Young Vehicle vs. M:Aged Vehicle	-9906	-13232 to -6581	Yes	****	<0.0001
								F:Young Vehicle vs. M:Aged E2	4077	751.3 to 7402	Yes	**	0.0081
								F:Young E2 vs. F:Aged Vehicle	-20374	-23700 to -17049	Yes	****	<0.0001
								F:Young E2 vs. F:Aged E2	78.9	-3247 to 3404	No	ns	>0.9999
								F:Young E2 vs. M:Young Vehicle	-3639	-6965 to -313.4	Yes	*	0.024
								F:Young E2 vs. M:Young E2	277.8	-3048 to 3603	No	ns	>0.9999
								F:Young E2 vs. M:Aged Vehicle	-13554	-16880 to -10229	Yes	****	<0.0001
								F:Young E2 vs. M:Aged E2	429	-2897 to 3755	No	ns	0.9999
								F:Aged Vehicle vs. F:Aged E2	20453	17127 to 23779	Yes	****	<0.0001
								F:Aged Vehicle vs. M:Young Vehicle	16735	13410 to 20061	Yes	****	<0.0001
								F:Aged Vehicle vs. M:Young E2	20652	17326 to 23978	Yes	****	<0.0001
								F:Aged Vehicle vs. M:Aged Vehicle	6820	3494 to 10146	Yes	****	<0.0001
								F:Aged Vehicle vs. M:Aged E2	20803	17478 to 24129	Yes	****	<0.0001
								F:Aged E2 vs. M:Young Vehicle	-3718	-7043 to -392.3	Yes	*	0.0198
								F:Aged E2 vs. M:Young E2	198.9	-3127 to 3525	No	ns	>0.9999
								F:Aged E2 vs. M:Aged Vehicle	-13633	-16959 to -10307	Yes	****	<0.0001
								F:Aged E2 vs. M:Aged E2	350.1	-2975 to 3676	No	ns	>0.9999
								M:Young Vehicle vs. M:Young E2	3917	591.2 to 7242	Yes	*	0.0121
								M:Young Vehicle vs. M:Aged Vehicle	-9915	-13241 to -6590	Yes	****	<0.0001
								M:Young Vehicle vs. M:Aged E2	4068	742.4 to 7394	Yes	**	0.0082
								M:Young E2 vs. M:Aged Vehicle	-13832	-17158 to -10506	Yes	****	<0.0001
								M:Young E2 vs. M:Aged E2	151.2	-3174 to 3477	No	ns	>0.9999
								M:Aged Vehicle vs. M:Aged E2	13983	10658 to 17309	Yes	****	<0.0001

## Sheet: 6c
P28
			Veh					E2
		Female	34.5	37.7	40.5	42.1	43.6	19.4	20.7	16	26.6	33.4
		Male	44.1	37.8	40.1	46.3	33.2	21.6	30.5	17.8	25.5	29.7
						Tukey's multiple comparisons test	Mean Diff.	95.00% CI of diff.	Below threshold?	Summary	Adjusted P Value
			Two-way ANOVA	Ordinary
			Alpha	0.05		Female:Veh vs. Female:E2	16.46	6.717 to 26.20	Yes	***	0.0009
						Female:Veh vs. Male:Veh	-0.62	-10.36 to 9.123	No	ns	0.9978
						Female:Veh vs. Male:E2	14.66	4.917 to 24.40	Yes	**	0.0028
						Female:E2 vs. Male:Veh	-17.08	-26.82 to -7.337	Yes	***	0.0007
						Female:E2 vs. Male:E2	-1.8	-11.54 to 7.943	No	ns	0.9509
						Male:Veh vs. Male:E2	15.28	5.537 to 25.02	Yes	**	0.0019
Aged
			Vehicle						E2
		Female	72.4	81.2	86.5	77.3	85.8	90.1	33.9	34.5	29.7	33.9	41.6
		Male	86.8	84.7	78.2	72.9	88.5		35.6	23.1	23.6	24.6	40.4
							Tukey's multiple comparisons test	Predicted (LS) mean diff.	95.00% CI of diff.	Below threshold?	Summary	Adjusted P Value
			Two-way ANOVA	Ordinary			Female:Vehicle vs. Female:E2	47.5	36.34 to 58.65	Yes	****	<0.0001
			Alpha	0.05			Female:Vehicle vs. Male:Vehicle	-0.003333	-11.16 to 11.15	No	ns	>0.9999
							Female:Vehicle vs. Male:E2	52.76	41.60 to 63.91	Yes	****	<0.0001
							Female:E2 vs. Male:Vehicle	-47.5	-59.15 to -35.85	Yes	****	<0.0001
							Female:E2 vs. Male:E2	5.26	-6.393 to 16.91	No	ns	0.5854
							Male:Vehicle vs. Male:E2	52.76	41.11 to 64.41	Yes	****	<0.0001

## Sheet: 6d
	Veh				E2
F	0.547297	0.304054	0.398649	0.236486	0.385135	0.209459	0.222973	0.222973
M	0.641892	0.695946	0.533784	0.614865	0.763514	0.709459	0.641892	0.668919
	Table Analyzed	Fe BEC						Tukey's multiple comparisons test	Mean Diff.	95.00% CI of diff.	Below threshold?	Summary	Adjusted P Value
	Two-way ANOVA	Ordinary						F:Veh vs. F:E2	0.1115	-0.07772 to 0.3007	No	ns	0.3423
	Alpha	0.05						F:Veh vs. M:Veh	-0.25	-0.4392 to -0.06080	Yes	**	0.0094
								F:Veh vs. M:E2	-0.3243	-0.5135 to -0.1351	Yes	**	0.0013
	Source of Variation	% of total variation	P value	P value summary	Significant?			F:E2 vs. M:Veh	-0.3615	-0.5507 to -0.1723	Yes	***	0.0005
	Interaction	5.719	0.0616	ns	No			F:E2 vs. M:E2	-0.4358	-0.6250 to -0.2466	Yes	****	<0.0001
	Row Factor	77.91	<0.0001	****	Yes			M:Veh vs. M:E2	-0.07432	-0.2635 to 0.1149	No	ns	0.658
	Column Factor	0.2288	0.6874	ns	No
								Test details	Mean 1	Mean 2	Mean Diff.	SE of diff.	N1	N2	q	DF
	ANOVA table	SS	DF	MS	F (DFn, DFd)	P value
	Interaction	0.03453	1	0.03453	F (1, 12) = 4.251	P=0.0616		F:Veh vs. F:E2	0.3716	0.2601	0.1115	0.06373	4	4	2.474	12
	Row Factor	0.4703	1	0.4703	F (1, 12) = 57.90	P<0.0001		F:Veh vs. M:Veh	0.3716	0.6216	-0.25	0.06373	4	4	5.548	12
	Column Factor	0.001381	1	0.001381	F (1, 12) = 0.1700	P=0.6874		F:Veh vs. M:E2	0.3716	0.6959	-0.3243	0.06373	4	4	7.197	12
	Residual	0.09747	12	0.008123				F:E2 vs. M:Veh	0.2601	0.6216	-0.3615	0.06373	4	4	8.022	12
								F:E2 vs. M:E2	0.2601	0.6959	-0.4358	0.06373	4	4	9.671	12
								M:Veh vs. M:E2	0.6216	0.6959	-0.07432	0.06373	4	4	1.649	12

## Sheet: 6e
P10	Female	Male		Aged	Female	Male
	40.2	47.3			53.5	49.7
	35.5	40.4			73.3	55.6
	25.4	51.3			73.8	49.1
	33.9	34.9			75	59.4
	39.7	43.8			61.1
	34.3	51.6			58.3
		41.5
		50.8
	Table Analyzed	P10			Table Analyzed	Aged
	Column B	Male			Column B	M
	vs.	vs.			vs.	vs.
	Column A	Female			Column A	F
	Unpaired t test				Unpaired t test
	P value	0.0061			P value	0.0426
	P value summary	**			P value summary	*
	Significantly different (P < 0.05)?	Yes			Significantly different (P < 0.05)?	Yes
	One- or two-tailed P value?	Two-tailed			One- or two-tailed P value?	Two-tailed
	t, df	t=3.317, df=12			t, df	t=2.409, df=8

## Sheet: 6f
		Veh						Lip-1
	F	0.83	0.85	1	0.91	1.19	1.18	1.95	1.3	1.37	1.33	1.46
	M	0.99	1.3	1.16	1.22	0.93		1.37	1.55	2.18	1.49	1.42
			Tukey's multiple comparisons test	Predicted (LS) mean diff.	95.00% CI of diff.	Below threshold?	Summary	Adjusted P Value
			F:Veh vs. F:Lip-1	-0.4887	-0.8954 to -0.08192	Yes	*	0.0158		Two-way ANOVA	Ordinary
			F:Veh vs. M:Veh	-0.1267	-0.5334 to 0.2801	No	ns	0.8125		Alpha	0.05
			F:Veh vs. M:Lip-1	-0.6087	-1.015 to -0.2019	Yes	**	0.0027
			F:Lip-1 vs. M:Veh	0.362	-0.06283 to 0.7868	No	ns	0.1104
			F:Lip-1 vs. M:Lip-1	-0.12	-0.5448 to 0.3048	No	ns	0.8521
			M:Veh vs. M:Lip-1	-0.482	-0.9068 to -0.05717	Yes	*	0.0233

## Sheet: 6g
		Veh						Lip-1
	F	63.9	80.4	86.3	90.4	70.3	88.2	23.1	31.9	40.9	29.6
	M	57.4	69.1	85.9	86.7			12.5	21.1	29.2	36.3
					Tukey's multiple comparisons test	Predicted (LS) mean diff.	95.00% CI of diff.	Below threshold?	Summary	Adjusted P Value
		Two-way ANOVA	Ordinary
		Alpha	0.05		F:Veh vs. F:Lip-1	48.54	28.19 to 68.90	Yes	****	<0.0001
					F:Veh vs. M:Veh	5.142	-15.21 to 25.50	No	ns	0.8817
					F:Veh vs. M:Lip-1	55.14	34.79 to 75.50	Yes	****	<0.0001
					F:Lip-1 vs. M:Veh	-43.4	-65.70 to -21.10	Yes	***	0.0003
					F:Lip-1 vs. M:Lip-1	6.6	-15.70 to 28.90	No	ns	0.8248
					M:Veh vs. M:Lip-1	50	27.70 to 72.30	Yes	****	<0.0001
