# Supplementary material for: Oestrogen enforces the integrity of blood vessels in the bone during pregnancy and menopause
Source: Nat Cardiovasc Res. Author manuscript; Available in PMC 2022 Dec 16. (PMC7613952; doi:10.1038/s44161-022-00139-0)
Supplement: Rodrigues_SourceData_Fig7 [file EMS153774-supplement-Rodrigues_SourceData_Fig7.xlsx]

## Sheet: 7a
Liproxstatin1
	TypeH volume
				Veh					Lip-1
			F	106000	94300	94200	65100	171000	192000	245000	254000	244000	186000
			M	153000	121000	82300	114000	13800	248000	234000	179000	269000	227000
								Tukey's multiple comparisons test	Mean Diff.	95.00% CI of diff.	Below threshold?	Summary	Adjusted P Value
				Two-way ANOVA	Ordinary
				Alpha	0.05			F:Veh vs. F:Lip-1	-118080	-190998 to -45162	Yes	**	0.0014
								F:Veh vs. M:Veh	9300	-63618 to 82218	No	ns	0.9828
								F:Veh vs. M:Lip-1	-125280	-198198 to -52362	Yes	***	0.0008
								F:Lip-1 vs. M:Veh	127380	54462 to 200298	Yes	***	0.0007
								F:Lip-1 vs. M:Lip-1	-7200	-80118 to 65718	No	ns	0.9918
								M:Veh vs. M:Lip-1	-134580	-207498 to -61662	Yes	***	0.0004
	Osx
				Veh					Lip-1
			F	50.55	27.47	32.97	53.85	76.92	219.048	323.077	314.286	214.652	187.54
			M	67.03	71.43	139.56	85.71	95.34	202.198	270.33	243.956	368.498	225.67
								Tukey's multiple comparisons test	Mean Diff.	95.00% CI of diff.	Below threshold?	Summary	Adjusted P Value
				Two-way ANOVA	Ordinary
				Alpha	0.05			F:Veh vs. F:Lip-1	-203.4	-290.5 to -116.3	Yes	****	<0.0001
								F:Veh vs. M:Veh	-43.46	-130.6 to 43.65	No	ns	0.5013
								F:Veh vs. M:Lip-1	-213.8	-300.9 to -126.7	Yes	****	<0.0001
								F:Lip-1 vs. M:Veh	159.9	72.79 to 247.0	Yes	***	0.0004
								F:Lip-1 vs. M:Lip-1	-10.41	-97.52 to 76.70	No	ns	0.9857
								M:Veh vs. M:Lip-1	-170.3	-257.4 to -83.20	Yes	***	0.0002
	Plin
				Veh					Lip-1
			Female	15.56	16.06	17.39	42.14	22.46	4.94344	8.88805	4.10936	6.90492	7.64433
			Male	19.78	36.01	16.25	11.19	26.75	0.386785	0.903055	0.38388	2.24238	4.26736
								Tukey's multiple comparisons test	Mean Diff.	95.00% CI of diff.	Below threshold?	Summary	Adjusted P Value
				Two-way ANOVA	Ordinary
				Alpha	0.05			Female:Veh vs. Female:Lip-1	16.22	2.644 to 29.80	Yes	*	0.0167
								Female:Veh vs. Male:Veh	0.726	-12.85 to 14.31	No	ns	0.9987
								Female:Veh vs. Male:Lip-1	21.09	7.505 to 34.67	Yes	**	0.0021
								Female:Lip-1 vs. Male:Veh	-15.5	-29.08 to -1.918	Yes	*	0.0227
								Female:Lip-1 vs. Male:Lip-1	4.861	-8.719 to 18.44	No	ns	0.7381
								Male:Veh vs. Male:Lip-1	20.36	6.779 to 33.94	Yes	**	0.0028

## Sheet: 7b
microCT
Liproxstatin1
	BV/TV
			Control				Liprx
		Female	0.016	0.019	0.028	0.017	0.04	0.05	0.03	0.048
		Male	0.044	0.045	0.03	0.034	0.063	0.065	0.052	0.074
				Tukey's multiple comparisons test	Mean Diff.	95.00% CI of diff.	Below threshold?	Summary	Adjusted P Value
				Female:Control vs. Female:Liprx	-0.022	-0.03857 to -0.005428	Yes	**	0.0091
				Female:Control vs. Male:Control	-0.01825	-0.03482 to -0.001678	Yes	*	0.0296
				Female:Control vs. Male:Liprx	-0.0435	-0.06007 to -0.02693	Yes	****	<0.0001
				Female:Liprx vs. Male:Control	0.00375	-0.01282 to 0.02032	No	ns	0.9057
				Female:Liprx vs. Male:Liprx	-0.0215	-0.03807 to -0.004928	Yes	*	0.0107
				Male:Control vs. Male:Liprx	-0.02525	-0.04182 to -0.008678	Yes	**	0.0034
	Tb N
			Control				Liprx
		Female	0.072	0.16	0.092	0.066	1.55	1.031	1.263	0.645
		Male	0.578	0.676	1.011	0.826	2.328	2.4	2.775	1.9447
				Tukey's multiple comparisons test	Mean Diff.	95.00% CI of diff.	Below threshold?	Summary	Adjusted P Value
				Female:Control vs. Female:Liprx	-1.025	-1.599 to -0.4503	Yes	***	0.0009
				Female:Control vs. Male:Control	-0.6753	-1.250 to -0.1008	Yes	*	0.0202
				Female:Control vs. Male:Liprx	-2.264	-2.839 to -1.690	Yes	****	<0.0001
				Female:Liprx vs. Male:Control	0.3495	-0.2250 to 0.9240	No	ns	0.3172
				Female:Liprx vs. Male:Liprx	-1.24	-1.814 to -0.6652	Yes	***	0.0002
				Male:Control vs. Male:Liprx	-1.589	-2.164 to -1.015	Yes	****	<0.0001
	Tb Th
			Control				Liprx
		Female	0.016	0.02	0.015	0.014	0.027	0.028	0.027	0.025
		Male	0.019	0.014	0.014	0.021	0.027	0.027	0.037	0.03
				Tukey's multiple comparisons test	Mean Diff.	95.00% CI of diff.	Below threshold?	Summary	Adjusted P Value
				Female:Control vs. Female:Liprx	-0.0105	-0.01742 to -0.003584	Yes	**	0.0035
				Female:Control vs. Male:Control	-0.00075	-0.007666 to 0.006166	No	ns	0.9879
				Female:Control vs. Male:Liprx	-0.014	-0.02092 to -0.007084	Yes	***	0.0003
				Female:Liprx vs. Male:Control	0.00975	0.002834 to 0.01667	Yes	**	0.006
				Female:Liprx vs. Male:Liprx	-0.0035	-0.01042 to 0.003416	No	ns	0.4659
				Male:Control vs. Male:Liprx	-0.01325	-0.02017 to -0.006334	Yes	***	0.0005
	Tb Sp
			Control				Liprx
		Female	2.853	2.6204	2.818	2.707	1.704	1.451	0.963	0.815
		Male	1.632	1.947	1.768	1.537	0.403	0.39	0.323	0.661
				Tukey's multiple comparisons test	Mean Diff.	95.00% CI of diff.	Below threshold?	Summary	Adjusted P Value
				Female:Control vs. Female:Liprx	1.516	1.005 to 2.028	Yes	****	<0.0001
				Female:Control vs. Male:Control	1.029	0.5171 to 1.540	Yes	***	0.0003
				Female:Control vs. Male:Liprx	2.305	1.794 to 2.817	Yes	****	<0.0001
				Female:Liprx vs. Male:Control	-0.4878	-0.9992 to 0.02371	No	ns	0.0633
				Female:Liprx vs. Male:Liprx	0.789	0.2775 to 1.300	Yes	**	0.0031
				Male:Control vs. Male:Liprx	1.277	0.7653 to 1.788	Yes	****	<0.0001
	AdV/TV
			Control				Liprx
		Female	0.0574	0.0735	0.0489	0.0625	0.0101	0.0056	0.0281	0.0097
		Male	0.0587	0.0649	0.039	0.0565	0.0149	0.0061	0.0098	0.0112
				Tukey's multiple comparisons test	Mean Diff.	95.00% CI of diff.	Below threshold?	Summary	Adjusted P Value
				Female:Control vs. Female:Liprx	0.0472	0.02777 to 0.06663	Yes	****	<0.0001
				Female:Control vs. Male:Control	0.0058	-0.01363 to 0.02523	No	ns	0.8121
				Female:Control vs. Male:Liprx	0.05008	0.03064 to 0.06951	Yes	****	<0.0001
				Female:Liprx vs. Male:Control	-0.0414	-0.06083 to -0.02197	Yes	***	0.0002
				Female:Liprx vs. Male:Liprx	0.002875	-0.01656 to 0.02231	No	ns	0.9704
				Male:Control vs. Male:Liprx	0.04428	0.02484 to 0.06371	Yes	***	0.0001
