# Supplementary material for: Oestrogen enforces the integrity of blood vessels in the bone during pregnancy and menopause
Source: Nat Cardiovasc Res. Author manuscript; Available in PMC 2022 Dec 16. (PMC7613952; doi:10.1038/s44161-022-00139-0)
Supplement: Supplementary Data Set 1 [file EMS153774-supplement-Supplementary_Data_Set_1.xlsx]

## Sheet: 2weeks
Ensembl_ID	baseMean	log2FoldChange	lfcSE	stat	pvalue	padj	ensembl	name	gene	gene_biotype
ENSMUSG00000069045	534.251	8.56183	0.525057	16.3065	8.8771e-60	1.08469e-55	ENSMUSG00000069045	Ddx3y	26900	protein_coding
ENSMUSG00000069049	395.07	9.12702	0.733728	12.4392	1.60015e-35	9.77612e-32	ENSMUSG00000069049	Eif2s3y	26908	protein_coding
ENSMUSG00000068457	247.523	8.45241	0.738648	11.4431	2.54661e-30	1.03723e-26	ENSMUSG00000068457	Uty	22290	protein_coding
ENSMUSG00000056673	172.349	8.92978	1.03221	8.65115	5.09833e-18	1.24593e-14	ENSMUSG00000056673	Kdm5d	20592	protein_coding
ENSMUSG00000037369	1422.35	-0.988508	0.13096	-7.54819	4.41333e-14	8.98774e-11	ENSMUSG00000037369	Kdm6a	22289	protein_coding
ENSMUSG00000035150	1498.16	-0.633324	0.0965023	-6.56279	5.28107e-11	9.21848e-08	ENSMUSG00000035150	Eif2s3x	26905	protein_coding
ENSMUSG00000041642	728.822	-0.715291	0.120664	-5.92798	3.06693e-09	4.68435e-06	ENSMUSG00000041642	Kif21b		protein_coding
ENSMUSG00000028859	1303.41	-0.794147	0.145482	-5.45873	4.79539e-08	6.51055e-05	ENSMUSG00000028859	Csf3r	12986	protein_coding
ENSMUSG00000019726	939.597	-0.652352	0.121121	-5.38596	7.20584e-08	8.80482e-05	ENSMUSG00000019726	Lyst	17101	protein_coding
ENSMUSG00000096054	709.963	-0.965359	0.1864	-5.17896	2.23128e-07	0.000247854	ENSMUSG00000096054	Syne1	64009	protein_coding
ENSMUSG00000042453	278.434	-0.999262	0.194253	-5.14412	2.68773e-07	0.000273678	ENSMUSG00000042453	Reln	19699	protein_coding
ENSMUSG00000021068	1039.72	-0.5928	0.121034	-4.89778	9.69238e-07	0.000911009	ENSMUSG00000021068	Nin	18080	protein_coding
ENSMUSG00000024011	314.973	-0.791566	0.164203	-4.82066	1.43084e-06	0.00124882	ENSMUSG00000024011	Pi16	74116	protein_coding
ENSMUSG00000024066	1039.76	-0.513427	0.108902	-4.71459	2.42199e-06	0.00194845	ENSMUSG00000024066	Xdh	22436	protein_coding
ENSMUSG00000028649	2678.88	-0.581872	0.124243	-4.68332	2.82265e-06	0.00194845	ENSMUSG00000028649	Macf1	11426	protein_coding
ENSMUSG00000049313	1842.21	-0.686194	0.146626	-4.67989	2.8703e-06	0.00194845	ENSMUSG00000049313	Sorl1	20660	protein_coding
ENSMUSG00000018168	215.892	-0.811943	0.173467	-4.68068	2.85929e-06	0.00194845	ENSMUSG00000018168	Ikzf3	22780	protein_coding
ENSMUSG00000030413	1343.77	-0.554981	0.119053	-4.66162	3.13724e-06	0.00201757	ENSMUSG00000030413	Pglyrp1		protein_coding
ENSMUSG00000022026	732.041	-0.643038	0.139238	-4.61827	3.86951e-06	0.00236408	ENSMUSG00000022026	Olfm4	380924	protein_coding
ENSMUSG00000047798	230.656	-0.781497	0.170644	-4.57968	4.65692e-06	0.00270966	ENSMUSG00000047798	Cd300lf	246746	protein_coding
ENSMUSG00000006005	2318.59	-0.620736	0.136687	-4.54128	5.59132e-06	0.00297045	ENSMUSG00000006005	Tpr	108989	protein_coding
ENSMUSG00000025332	2576.4	-0.523028	0.11593	-4.51159	6.43429e-06	0.00327586	ENSMUSG00000025332	Kdm5c	20591	protein_coding
ENSMUSG00000028064	761.838	-0.763473	0.170517	-4.4774	7.55561e-06	0.00355085	ENSMUSG00000028064	Sema4a	20351	protein_coding
ENSMUSG00000019971	114.329	-1.13679	0.25376	-4.47979	7.47156e-06	0.00355085	ENSMUSG00000019971	Cep290	216274	protein_coding
ENSMUSG00000002489	413.566	-0.663607	0.1495	-4.43886	9.04387e-06	0.00402753	ENSMUSG00000002489	Tiam1	21844	protein_coding
ENSMUSG00000039158	1340.36	-0.753039	0.169814	-4.43449	9.22913e-06	0.00402753	ENSMUSG00000039158	Akna	100182	protein_coding
ENSMUSG00000020901	316.591	-0.595283	0.135544	-4.39181	1.12409e-05	0.00466532	ENSMUSG00000020901	Pik3r5	320207	protein_coding
ENSMUSG00000038241	644.364	-0.66939	0.152742	-4.3825	1.17327e-05	0.00466532	ENSMUSG00000038241	Cep250	16328	protein_coding
ENSMUSG00000014030	509.862	-0.754787	0.172359	-4.37915	1.19142e-05	0.00466532	ENSMUSG00000014030	Pax5	18507	protein_coding
ENSMUSG00000032289	750.55	-0.507963	0.117519	-4.3224	1.54338e-05	0.00554664	ENSMUSG00000032289	Thsd4	207596	protein_coding
ENSMUSG00000026605	1638.61	-1.02656	0.23719	-4.32802	1.50458e-05	0.00554664	ENSMUSG00000026605	Cenpf	108000	protein_coding
ENSMUSG00000064373	52087.5	0.540705	0.125771	4.29912	1.71476e-05	0.00598649	ENSMUSG00000064373	Selenop	20363	protein_coding
ENSMUSG00000035569	1703.48	-0.608033	0.141831	-4.28701	1.81094e-05	0.00614662	ENSMUSG00000035569	Ankrd11	77087	protein_coding
ENSMUSG00000001588	306.922	-0.576532	0.135462	-4.25606	2.08063e-05	0.00669033	ENSMUSG00000001588	Acap1	216859	protein_coding
ENSMUSG00000038708	510.648	-0.642536	0.15086	-4.25916	2.052e-05	0.00669033	ENSMUSG00000038708	Golga4	54214	protein_coding
ENSMUSG00000052212	1625.29	-0.626065	0.147429	-4.24655	2.1709e-05	0.00680159	ENSMUSG00000052212	Cd177	68891	protein_coding
ENSMUSG00000049658	498.2	-0.591666	0.141031	-4.1953	2.72512e-05	0.00812152	ENSMUSG00000049658	Bdp1	544971	protein_coding
ENSMUSG00000041147	676.122	-0.732512	0.174511	-4.1975	2.69875e-05	0.00812152	ENSMUSG00000041147	Brca2	12190	protein_coding
ENSMUSG00000027580	804.607	-0.64262	0.154221	-4.16687	3.0881e-05	0.00877522	ENSMUSG00000027580	Helz2	229003	protein_coding
ENSMUSG00000027533	1401.07	0.440414	0.107037	4.11461	3.8784e-05	0.00969345	ENSMUSG00000027533	Fabp5	16592	protein_coding
ENSMUSG00000047417	804.301	-0.627542	0.152397	-4.11781	3.82486e-05	0.00969345	ENSMUSG00000047417	Rexo1	66932	protein_coding
ENSMUSG00000040225	1767.42	-0.68366	0.166176	-4.11408	3.88722e-05	0.00969345	ENSMUSG00000040225	Prrc2c	226562	protein_coding
ENSMUSG00000052435	341.528	-0.704256	0.171027	-4.11781	3.82498e-05	0.00969345	ENSMUSG00000052435	Cebpe	110794	protein_coding
ENSMUSG00000026835	577.461	-0.731168	0.177546	-4.11819	3.81865e-05	0.00969345	ENSMUSG00000026835	Fcnb	14134	protein_coding
ENSMUSG00000030589	276.511	-0.855471	0.20776	-4.1176	3.82841e-05	0.00969345	ENSMUSG00000030589	Rasgrp4	233046	protein_coding
ENSMUSG00000022132	168.561	0.813553	0.198298	4.10267	4.08412e-05	0.00978507	ENSMUSG00000022132	Cldn10	58187	protein_coding
ENSMUSG00000036273	467.172	-0.507257	0.123637	-4.10281	4.08166e-05	0.00978507	ENSMUSG00000036273	Lrrk2	66725	protein_coding
ENSMUSG00000027339	569.613	-0.504721	0.123177	-4.09753	4.17577e-05	0.00981226	ENSMUSG00000027339	Rassf2	215653	protein_coding
ENSMUSG00000064147	169.22	-0.953785	0.233402	-4.08645	4.38015e-05	0.0100983	ENSMUSG00000064147	Rab44	442827	protein_coding
ENSMUSG00000000058	532.922	0.526714	0.129466	4.06836	4.73444e-05	0.0101492	ENSMUSG00000000058	Cav2	12390	protein_coding
ENSMUSG00000003948	1036.65	0.473989	0.116495	4.06876	4.72635e-05	0.0101492	ENSMUSG00000003948	Mmd	67468	protein_coding
ENSMUSG00000055805	1946.61	-0.595941	0.14647	-4.06869	4.72782e-05	0.0101492	ENSMUSG00000055805	Fmnl1	57778	protein_coding
ENSMUSG00000061755	491.328	-0.859289	0.211046	-4.07158	4.66954e-05	0.0101492	ENSMUSG00000061755	Bod1l	665775	protein_coding
ENSMUSG00000031517	1715.21	0.557745	0.137487	4.05671	4.97679e-05	0.0104847	ENSMUSG00000031517	Gpm6a	234267	protein_coding
ENSMUSG00000026822	4161.44	-0.605976	0.149873	-4.04325	5.27144e-05	0.0107353	ENSMUSG00000026822	Lcn2	16819	protein_coding
ENSMUSG00000040407	272.905	-0.785071	0.193993	-4.0469	5.18995e-05	0.0107353	ENSMUSG00000040407	Akap9	100986	protein_coding
ENSMUSG00000024236	1993.44	-0.356817	0.0886774	-4.02376	5.72753e-05	0.0114729	ENSMUSG00000024236	Svil	225115	protein_coding
ENSMUSG00000056071	34790.9	-0.4613	0.115024	-4.01048	6.05948e-05	0.0119421	ENSMUSG00000056071	S100a9	20202	protein_coding
ENSMUSG00000074604	88.5226	-0.861868	0.215609	-3.99737	6.40503e-05	0.0124227	ENSMUSG00000074604	Mgst2	211666	protein_coding
ENSMUSG00000040363	1046.97	-0.428115	0.108053	-3.96209	7.42975e-05	0.0136921	ENSMUSG00000040363	Bcor	71458	protein_coding
ENSMUSG00000066406	2347.11	-0.638727	0.161311	-3.95959	7.50774e-05	0.0136921	ENSMUSG00000066406	Akap13	75547	protein_coding
ENSMUSG00000027068	163.698	-0.747051	0.188601	-3.96101	7.46328e-05	0.0136921	ENSMUSG00000027068	Dhrs9	241452	protein_coding
ENSMUSG00000029516	1069.03	-0.764892	0.193073	-3.96168	7.44245e-05	0.0136921	ENSMUSG00000029516	Cit	12704	protein_coding
ENSMUSG00000001151	807.588	-0.678329	0.171488	-3.95555	7.63575e-05	0.0137208	ENSMUSG00000001151	Pcnt	18541	protein_coding
ENSMUSG00000031246	3213.03	0.316363	0.080261	3.94167	8.09158e-05	0.0143083	ENSMUSG00000031246	Sh3bgrl	56726	protein_coding
ENSMUSG00000033671	1127.79	-0.561127	0.142499	-3.93775	8.22497e-05	0.0143083	ENSMUSG00000033671	Cep350	74081	protein_coding
ENSMUSG00000032484	12516.9	-0.583291	0.148225	-3.93516	8.314e-05	0.0143083	ENSMUSG00000032484	Ngp	18054	protein_coding
ENSMUSG00000018501	2973.09	-0.416168	0.106403	-3.91124	9.18224e-05	0.0154416	ENSMUSG00000018501	Ncor1	20185	protein_coding
ENSMUSG00000048154	852.237	-0.68977	0.176407	-3.91011	9.22527e-05	0.0154416	ENSMUSG00000048154	Kmt2d	381022	protein_coding
ENSMUSG00000040061	401.404	-0.563689	0.144707	-3.89537	9.80471e-05	0.0161897	ENSMUSG00000040061	Plcb2	18796	protein_coding
ENSMUSG00000020272	1485.32	-0.412988	0.106407	-3.88123	0.000103931	0.0169324	ENSMUSG00000020272	Stk10	20868	protein_coding
ENSMUSG00000026987	550.97	-0.476394	0.122945	-3.87485	0.000106692	0.0171536	ENSMUSG00000026987	Baz2b	407823	protein_coding
ENSMUSG00000019841	546.806	-0.523428	0.135343	-3.86741	0.000109999	0.0174555	ENSMUSG00000019841	Rev3l	19714	protein_coding
ENSMUSG00000056870	169.034	0.617964	0.160185	3.8578	0.000114412	0.0179231	ENSMUSG00000056870	Gulp1	70676	protein_coding
ENSMUSG00000002944	6947.24	0.317768	0.0824618	3.85351	0.000116435	0.0180091	ENSMUSG00000002944	Cd36	12491	protein_coding
ENSMUSG00000031488	247.485	-0.623893	0.162098	-3.84886	0.000118669	0.0181252	ENSMUSG00000031488	Rab11fip1	75767	protein_coding
ENSMUSG00000047810	420.657	-0.604069	0.157104	-3.84503	0.000120538	0.0181834	ENSMUSG00000047810	Ccdc88b	78317	protein_coding
ENSMUSG00000034243	571.358	-0.649779	0.169184	-3.84066	0.000122706	0.0182148	ENSMUSG00000034243	Golgb1	224139	protein_coding
ENSMUSG00000020900	1867.9	-0.677208	0.17642	-3.83862	0.000123728	0.0182148	ENSMUSG00000020900	Myh10	77579	protein_coding
ENSMUSG00000006362	823.404	-0.386021	0.100699	-3.8334	0.000126383	0.0182836	ENSMUSG00000006362	Cbfa2t3	12398	protein_coding
ENSMUSG00000032496	7171.43	-0.62231	0.162527	-3.82896	0.000128684	0.0182836	ENSMUSG00000032496	Ltf	17002	protein_coding
ENSMUSG00000029004	1639.76	-0.414776	0.108555	-3.82088	0.000132977	0.0184642	ENSMUSG00000029004	Kmt2e	69188	protein_coding
ENSMUSG00000034641	319.186	-0.67581	0.176854	-3.82129	0.000132754	0.0184642	ENSMUSG00000034641	Cd300ld	217305	protein_coding
ENSMUSG00000044791	1537.91	-0.4055	0.10621	-3.8179	0.000134593	0.0184786	ENSMUSG00000044791	Setd2	235626	protein_coding
ENSMUSG00000026581	1868.39	-0.548911	0.144046	-3.81065	0.0001386	0.0188173	ENSMUSG00000026581	Sell	20343	protein_coding
ENSMUSG00000036295	177.388	0.668248	0.175967	3.79758	0.000146118	0.0189938	ENSMUSG00000036295	Lrrn3	16981	protein_coding
ENSMUSG00000029505	2305.5	-0.549137	0.144585	-3.79801	0.000145863	0.0189938	ENSMUSG00000029505	Ep400	75560	protein_coding
ENSMUSG00000045328	1135.33	-0.896128	0.235655	-3.80271	0.000143123	0.0189938	ENSMUSG00000045328	Cenpe	229841	protein_coding
ENSMUSG00000014905	662.222	0.404725	0.106874	3.78694	0.000152516	0.0195464	ENSMUSG00000014905	Dnajb9	27362	protein_coding
ENSMUSG00000000157	570.797	-0.504836	0.13337	-3.78523	0.000153569	0.0195464	ENSMUSG00000000157	Itgb2l	16415	protein_coding
ENSMUSG00000024393	5796.69	-0.348561	0.0925211	-3.76736	0.00016498	0.0195717	ENSMUSG00000024393	Prrc2a	53761	protein_coding
ENSMUSG00000048874	1268.77	-0.424415	0.112538	-3.77132	0.000162389	0.0195717	ENSMUSG00000048874	Phf3	213109	protein_coding
ENSMUSG00000002257	470.307	-0.469579	0.124418	-3.7742	0.000160519	0.0195717	ENSMUSG00000002257	Def6	23853	protein_coding
ENSMUSG00000003134	338.531	-0.545123	0.144603	-3.76979	0.000163382	0.0195717	ENSMUSG00000003134	Tbc1d8	54610	protein_coding
ENSMUSG00000031825	185.586	-0.714888	0.189559	-3.77132	0.000162389	0.0195717	ENSMUSG00000031825	Crispld2	78892	protein_coding
ENSMUSG00000057110	443.838	-0.745664	0.197474	-3.77601	0.000159363	0.0195717	ENSMUSG00000057110	Cntrl	26920	protein_coding
ENSMUSG00000050966	79.6279	-0.945453	0.250692	-3.77137	0.000162356	0.0195717	ENSMUSG00000050966	Lin28a	83557	protein_coding
ENSMUSG00000024613	772.038	-0.539369	0.143483	-3.75911	0.000170516	0.020034	ENSMUSG00000024613	Tcof1	21453	protein_coding
ENSMUSG00000048534	299.921	-0.615097	0.163789	-3.75541	0.000173058	0.020139	ENSMUSG00000048534	Jaml	270152	protein_coding
ENSMUSG00000056498	487.656	-0.568917	0.15171	-3.75003	0.000176817	0.0203823	ENSMUSG00000056498	Tmem154	320782	protein_coding
ENSMUSG00000053754	1371.96	-0.41242	0.110297	-3.73918	0.00018462	0.020995	ENSMUSG00000053754	Chd8	67772	protein_coding
ENSMUSG00000035697	1978.9	-0.474762	0.127092	-3.73558	0.000187286	0.020995	ENSMUSG00000035697	Arhgap45	70719	protein_coding
ENSMUSG00000068587	133.652	-0.680056	0.182036	-3.73582	0.000187101	0.020995	ENSMUSG00000068587	Mgam	232714	protein_coding
ENSMUSG00000004568	604.215	-0.439502	0.117766	-3.73199	0.000189976	0.0210189	ENSMUSG00000004568	Arhgef18	102098	protein_coding
ENSMUSG00000037185	374.505	-0.722179	0.193694	-3.72845	0.000192661	0.0210189	ENSMUSG00000037185	Krt80	74127	protein_coding
ENSMUSG00000052749	133.892	-0.85021	0.227933	-3.73009	0.000191414	0.0210189	ENSMUSG00000052749	Trim30b	244183	protein_coding
ENSMUSG00000040481	1209.84	-0.492459	0.132523	-3.71604	0.000202372	0.0216911	ENSMUSG00000040481	Bptf	207165	protein_coding
ENSMUSG00000041235	292.467	-0.526567	0.141626	-3.71802	0.000200788	0.0216911	ENSMUSG00000041235	Chd7	320790	protein_coding
ENSMUSG00000026979	927.216	-0.388255	0.104821	-3.70397	0.000212252	0.0225522	ENSMUSG00000026979	Psd4	215632	protein_coding
ENSMUSG00000038807	390.845	-0.690329	0.186907	-3.69343	0.000221252	0.0233059	ENSMUSG00000038807	Rap1gap2	380711	protein_coding
ENSMUSG00000053062	225.587	0.593462	0.160784	3.69106	0.000223325	0.0233231	ENSMUSG00000053062	Jam2	67374	protein_coding
ENSMUSG00000044456	1606.96	-0.330448	0.0897011	-3.68388	0.000229708	0.0234427	ENSMUSG00000044456	Rin3	217835	protein_coding
ENSMUSG00000078763	357.988	-0.613279	0.166502	-3.68331	0.000230225	0.0234427	ENSMUSG00000078763	Slfn1	20555	protein_coding
ENSMUSG00000039218	4779.37	-0.621686	0.16859	-3.68756	0.000226414	0.0234427	ENSMUSG00000039218	Srrm2	75956	protein_coding
ENSMUSG00000020125	1127.73	-0.590435	0.160598	-3.67648	0.000236474	0.0238799	ENSMUSG00000020125	Elane	50701	protein_coding
ENSMUSG00000078671	977.349	-0.4825	0.131559	-3.66756	0.000244875	0.0243355	ENSMUSG00000078671	Chd2	244059	protein_coding
ENSMUSG00000028337	356.014	-0.67238	0.183336	-3.66746	0.000244968	0.0243355	ENSMUSG00000028337	Coro2a	107684	protein_coding
ENSMUSG00000057729	1111.37	-0.594979	0.162428	-3.66303	0.000249252	0.0245614	ENSMUSG00000057729	Prtn3	19152	protein_coding
ENSMUSG00000030830	1926.63	-0.559332	0.152927	-3.65752	0.00025467	0.0248945	ENSMUSG00000030830	Itgal	16408	protein_coding
ENSMUSG00000066000	107.648	0.704474	0.193297	3.64451	0.000267905	0.0259042	ENSMUSG00000066000	Zfp979	112422	protein_coding
ENSMUSG00000004668	109.487	-0.98862	0.271386	-3.64285	0.000269635	0.0259042	ENSMUSG00000004668	Abca13	268379	protein_coding
ENSMUSG00000033004	1357.98	-0.442686	0.121937	-3.63046	0.000282921	0.0266133	ENSMUSG00000033004	Mycbp2	105689	protein_coding
ENSMUSG00000030786	507.106	-0.679457	0.187165	-3.63025	0.000283144	0.0266133	ENSMUSG00000030786	Itgam	16409	protein_coding
ENSMUSG00000040761	1132.77	-0.75015	0.207582	-3.61375	0.000301799	0.0281503	ENSMUSG00000040761	Spen	56381	protein_coding
ENSMUSG00000000682	1948.26	-0.447294	0.124049	-3.6058	0.000311194	0.0288066	ENSMUSG00000000682	Cd52	23833	protein_coding
ENSMUSG00000038002	804.25	-0.521697	0.144777	-3.60345	0.000314017	0.0288494	ENSMUSG00000038002	Cramp1	57354	protein_coding
ENSMUSG00000027360	394.528	-0.669935	0.186078	-3.6003	0.000317855	0.0289841	ENSMUSG00000027360	Hdc	15186	protein_coding
ENSMUSG00000060703	1579.71	0.440854	0.122806	3.58985	0.000330874	0.0293589	ENSMUSG00000060703	Cd302	66205	protein_coding
ENSMUSG00000038369	889.544	-0.403239	0.112233	-3.59288	0.000327042	0.0293589	ENSMUSG00000038369	Ncoa6	56406	protein_coding
ENSMUSG00000038357	5761.43	-0.515708	0.14358	-3.59179	0.000328414	0.0293589	ENSMUSG00000038357	Camp	12796	protein_coding
ENSMUSG00000046908	592.01	-0.542574	0.151244	-3.58741	0.000333978	0.0293589	ENSMUSG00000046908	Ltb4r1	16995	protein_coding
ENSMUSG00000040693	56.1288	-0.940218	0.262007	-3.58852	0.000332558	0.0293589	ENSMUSG00000040693	Slco4c1	227394	protein_coding
ENSMUSG00000032724	140.869	-0.686832	0.191703	-3.5828	0.000339933	0.0294585	ENSMUSG00000032724	Abtb2	99382	protein_coding
ENSMUSG00000005540	71.8406	-0.872818	0.243594	-3.58309	0.000339552	0.0294585	ENSMUSG00000005540	Fcer2a	14128	protein_coding
ENSMUSG00000069662	7910	0.375455	0.105114	3.57188	0.000354421	0.0304977	ENSMUSG00000069662	Marcks	17118	protein_coding
ENSMUSG00000051748	438.966	-0.532638	0.149785	-3.55602	0.000376509	0.0321717	ENSMUSG00000051748	Wfdc21	66107	protein_coding
ENSMUSG00000038056	1102.17	-0.640691	0.18047	-3.55013	0.000385047	0.0326729	ENSMUSG00000038056	Kmt2c	231051	protein_coding
ENSMUSG00000039007	1517.42	0.44148	0.124509	3.54576	0.000391481	0.0327637	ENSMUSG00000039007	Cpq	54381	protein_coding
ENSMUSG00000027947	1017.77	-0.43498	0.122637	-3.54688	0.000389817	0.0327637	ENSMUSG00000027947	Il6ra	16194	protein_coding
ENSMUSG00000024597	983.905	0.43402	0.122483	3.54352	0.000394822	0.0328186	ENSMUSG00000024597	Slc12a2	20496	protein_coding
ENSMUSG00000031540	1714.29	-0.394405	0.111592	-3.53435	0.000408785	0.0337496	ENSMUSG00000031540	Kat6a	244349	protein_coding
ENSMUSG00000020585	8736.12	0.345137	0.0978156	3.52844	0.000418016	0.0342801	ENSMUSG00000020585	Laptm4a	17775	protein_coding
ENSMUSG00000051586	1023.59	-0.575831	0.163309	-3.52603	0.000421844	0.0343634	ENSMUSG00000051586	Mical3	194401	protein_coding
ENSMUSG00000029669	546.732	0.629348	0.178963	3.51664	0.00043704	0.0353655	ENSMUSG00000029669	Tspan12	269831	protein_coding
ENSMUSG00000005442	2650.27	-0.388454	0.110526	-3.51458	0.000440452	0.0354071	ENSMUSG00000005442	Cic	71722	protein_coding
ENSMUSG00000025473	381.83	-0.56407	0.160777	-3.5084	0.000450815	0.0357695	ENSMUSG00000025473	Adam8	11501	protein_coding
ENSMUSG00000006307	1180.17	-0.600741	0.171176	-3.50949	0.000448962	0.0357695	ENSMUSG00000006307	Kmt2b	75410	protein_coding
ENSMUSG00000070923	2052.47	0.356065	0.101585	3.50508	0.000456465	0.0359842	ENSMUSG00000070923	Klhl9	242521	protein_coding
ENSMUSG00000026532	6969.78	-0.869054	0.248936	-3.49108	0.00048108	0.0376815	ENSMUSG00000026532	Spta1	20739	protein_coding
ENSMUSG00000053101	409.602	-0.648809	0.185999	-3.48825	0.0004862	0.03784	ENSMUSG00000053101	Gpr141	353346	protein_coding
ENSMUSG00000038811	714.008	0.360922	0.103541	3.4858	0.000490664	0.0378775	ENSMUSG00000038811	Gngt2	14710	protein_coding
ENSMUSG00000025261	3589.63	-0.376141	0.107944	-3.4846	0.000492881	0.0378775	ENSMUSG00000025261	Huwe1	59026	protein_coding
ENSMUSG00000021182	1224.52	-0.619322	0.177854	-3.4822	0.000497318	0.0379796	ENSMUSG00000021182	Ccdc88c	68339	protein_coding
ENSMUSG00000021877	3620.52	0.285076	0.081908	3.48045	0.000500576	0.0379909	ENSMUSG00000021877	Arf4	11843	protein_coding
ENSMUSG00000022504	145.88	-0.662804	0.190689	-3.47583	0.000509276	0.0384126	ENSMUSG00000022504	Ciita	12265	protein_coding
ENSMUSG00000030427	198.978	-0.740404	0.213162	-3.47343	0.000513856	0.0385203	ENSMUSG00000030427	Lilra6	18726	protein_coding
ENSMUSG00000027900	1018.16	0.43614	0.125886	3.46456	0.000531095	0.03933	ENSMUSG00000027900	Dram2	67171	protein_coding
ENSMUSG00000015950	2103.87	-0.482425	0.13924	-3.4647	0.000530826	0.03933	ENSMUSG00000015950	Ncf1	17969	protein_coding
ENSMUSG00000019564	658.682	-0.504731	0.146045	-3.456	0.000548265	0.040357	ENSMUSG00000019564	Arid3a	13496	protein_coding
ENSMUSG00000048489	1992.24	0.604908	0.175807	3.44075	0.000580095	0.040766	ENSMUSG00000048489	Depp1	213393	protein_coding
ENSMUSG00000041378	2542.1	0.524296	0.152253	3.44358	0.000574067	0.040766	ENSMUSG00000041378	Cldn5	12741	protein_coding
ENSMUSG00000029084	2159.38	0.439551	0.127662	3.44308	0.000575128	0.040766	ENSMUSG00000029084	Cd38		protein_coding
ENSMUSG00000032261	763.376	0.425095	0.12339	3.44513	0.000570781	0.040766	ENSMUSG00000032261	Sh3bgrl2	212531	protein_coding
ENSMUSG00000069729	847.113	-0.369745	0.107466	-3.44056	0.000580513	0.040766	ENSMUSG00000069729	Arid1b	239985	protein_coding
ENSMUSG00000041852	671.121	-0.440708	0.127731	-3.45028	0.000559995	0.040766	ENSMUSG00000041852	Tcf20	21411	protein_coding
ENSMUSG00000004100	385.423	-0.484057	0.140342	-3.44913	0.000562396	0.040766	ENSMUSG00000004100	Ppan	235036	protein_coding
ENSMUSG00000047888	1609.71	-0.598018	0.173734	-3.44214	0.000577135	0.040766	ENSMUSG00000047888	Tnrc6b	213988	protein_coding
ENSMUSG00000040314	407.749	-0.613479	0.178502	-3.43681	0.000588608	0.0410983	ENSMUSG00000040314	Ctsg	13035	protein_coding
ENSMUSG00000005533	787.664	-0.38807	0.113061	-3.4324	0.000598267	0.0413007	ENSMUSG00000005533	Igf1r	16001	protein_coding
ENSMUSG00000071561	2654.16	-0.520663	0.15163	-3.43377	0.000595253	0.0413007	ENSMUSG00000071561	Cstdc5	100034684	protein_coding
ENSMUSG00000008193	1235.5	-0.472034	0.137897	-3.42309	0.000619135	0.0418912	ENSMUSG00000008193	Spib	272382	protein_coding
ENSMUSG00000026068	330.294	-0.50786	0.148455	-3.42098	0.000623962	0.0418912	ENSMUSG00000026068	Il18rap	16174	protein_coding
ENSMUSG00000069873	163.553	-0.623947	0.182111	-3.42619	0.00061211	0.0418912	ENSMUSG00000069873	4930438A08Rik	73988	protein_coding
ENSMUSG00000028438	330.906	-0.685835	0.200361	-3.423	0.000619332	0.0418912	ENSMUSG00000028438	Kif24	109242	protein_coding
ENSMUSG00000026131	640.037	-0.691627	0.202424	-3.41672	0.00063381	0.0423198	ENSMUSG00000026131	Dst	13518	protein_coding
ENSMUSG00000044783	2526.85	-0.479938	0.140802	-3.40861	0.000652954	0.0433611	ENSMUSG00000044783	Hjurp	381280	protein_coding
ENSMUSG00000042292	1002.91	-0.365597	0.107371	-3.40499	0.00066166	0.0436545	ENSMUSG00000042292	Mrtfa	223701	protein_coding
ENSMUSG00000033508	909.497	-0.568075	0.166894	-3.40381	0.000664518	0.0436545	ENSMUSG00000033508	Asprv1		protein_coding
ENSMUSG00000018199	742.024	0.499086	0.147034	3.39434	0.000687933	0.0440104	ENSMUSG00000018199	Ro60	20822	protein_coding
ENSMUSG00000059588	1432.38	0.447997	0.132095	3.39149	0.000695148	0.0440104	ENSMUSG00000059588	Calcrl	54598	protein_coding
ENSMUSG00000025648	573.646	-0.489191	0.144211	-3.39219	0.000693373	0.0440104	ENSMUSG00000025648	Pfkfb4	270198	protein_coding
ENSMUSG00000066306	2838.56	-0.506228	0.149231	-3.39225	0.000693207	0.0440104	ENSMUSG00000066306	Numa1	101706	protein_coding
ENSMUSG00000046111	469.494	-0.715665	0.210679	-3.39695	0.000681413	0.0440104	ENSMUSG00000046111	Cep295	319675	protein_coding
ENSMUSG00000041827	185.309	-0.931681	0.274575	-3.39317	0.000690889	0.0440104	ENSMUSG00000041827	Oasl1	231655	protein_coding
ENSMUSG00000027514	152.19	-0.979051	0.288232	-3.39675	0.000681922	0.0440104	ENSMUSG00000027514	Zbp1	58203	protein_coding
ENSMUSG00000037946	496.35	-0.424689	0.125348	-3.38807	0.000703858	0.0441048	ENSMUSG00000037946	Fgd3	30938	protein_coding
ENSMUSG00000020024	346.822	-0.536158	0.158202	-3.38908	0.00070128	0.0441048	ENSMUSG00000020024	Cep83	77048	protein_coding
ENSMUSG00000042684	836.853	0.482751	0.142711	3.38272	0.000717713	0.0444545	ENSMUSG00000042684	Npl	74091	protein_coding
ENSMUSG00000024014	2244.99	-0.526052	0.155558	-3.38171	0.000720352	0.0444545	ENSMUSG00000024014	Pim1	18712	protein_coding
ENSMUSG00000000915	333.233	-0.531283	0.157044	-3.38302	0.00071693	0.0444545	ENSMUSG00000000915	Hip1r	29816	protein_coding
ENSMUSG00000001891	1400.3	0.313257	0.0926978	3.37934	0.0007266	0.0446147	ENSMUSG00000001891	Ugp2	216558	protein_coding
ENSMUSG00000030655	1425.05	-0.43478	0.128912	-3.37269	0.000744382	0.045478	ENSMUSG00000030655	Smg1	233789	protein_coding
ENSMUSG00000064246	612.993	-0.531783	0.157878	-3.36832	0.000756281	0.0458554	ENSMUSG00000064246	Chil1	12654	protein_coding
ENSMUSG00000022185	2111.73	-0.591531	0.17565	-3.36767	0.000758065	0.0458554	ENSMUSG00000022185	Acin1	56215	protein_coding
ENSMUSG00000025330	439.44	-0.56754	0.16879	-3.36241	0.000772658	0.0465079	ENSMUSG00000025330	Padi4		protein_coding
ENSMUSG00000016534	5983.59	0.335921	0.100051	3.35748	0.000786552	0.0466548	ENSMUSG00000016534	Lamp2	16784	protein_coding
ENSMUSG00000024610	6758.33	-0.366202	0.109041	-3.35837	0.000784024	0.0466548	ENSMUSG00000024610	Cd74	16149	protein_coding
ENSMUSG00000031506	735.078	-0.401303	0.119491	-3.35843	0.000783869	0.0466548	ENSMUSG00000031506	Ptpn7	320139	protein_coding
ENSMUSG00000032475	928.305	0.383602	0.114632	3.34638	0.000818735	0.0471893	ENSMUSG00000032475	Nck1	17973	protein_coding
ENSMUSG00000056054	23483.1	-0.400235	0.119444	-3.35082	0.000805731	0.0471893	ENSMUSG00000056054	S100a8	20201	protein_coding
ENSMUSG00000013974	625.556	-0.555555	0.165831	-3.35013	0.000807743	0.0471893	ENSMUSG00000013974	Mcemp1	69189	protein_coding
ENSMUSG00000033253	534.018	-0.628447	0.187758	-3.34711	0.000816594	0.0471893	ENSMUSG00000033253	Szt2	230676	protein_coding
ENSMUSG00000040907	813.781	-0.660699	0.197189	-3.35059	0.000806404	0.0471893	ENSMUSG00000040907	Atp1a3	232975	protein_coding
ENSMUSG00000002028	741.113	-0.677928	0.202498	-3.34782	0.00081451	0.0471893	ENSMUSG00000002028	Kmt2a	214162	protein_coding
ENSMUSG00000021277	424.343	-0.403242	0.12068	-3.34141	0.000833551	0.0478176	ENSMUSG00000021277	Traf3	22031	protein_coding
ENSMUSG00000063870	5789.72	-0.281076	0.0842177	-3.3375	0.000845369	0.048269	ENSMUSG00000063870	Chd4	107932	protein_coding
ENSMUSG00000004677	1501.69	-0.404722	0.12167	-3.32639	0.000879775	0.0499999	ENSMUSG00000004677	Myo9b	17925	protein_coding

## Sheet: 12weeks
ensembl_id	baseMean	log2FoldChange	lfcSE	stat	pvalue	padj	ensembl	name	gene	gene_biotype
ENSMUSG00000069049	1424.38	5.62945	0.216143	26.045	1.53298e-149	2.22312e-145	ENSMUSG00000069049	Eif2s3y	26908	protein_coding
ENSMUSG00000069045	1499.41	6.15505	0.254742	24.1619	5.59748e-129	4.05873e-125	ENSMUSG00000069045	Ddx3y	26900	protein_coding
ENSMUSG00000056673	477.615	6.37741	0.350582	18.1909	6.09103e-74	2.94441e-70	ENSMUSG00000056673	Kdm5d	20592	protein_coding
ENSMUSG00000068457	325.221	6.5675	0.374132	17.554	5.54762e-69	2.01129e-65	ENSMUSG00000068457	Uty	22290	protein_coding
ENSMUSG00000013584	1958.69	-2.69837	0.157849	-17.0946	1.62821e-65	4.72246e-62	ENSMUSG00000013584	Aldh1a2	19378	protein_coding
ENSMUSG00000021253	697.046	-1.93928	0.207004	-9.36829	7.37158e-21	1.52718e-17	ENSMUSG00000021253	Tgfb3	21809	protein_coding
ENSMUSG00000026390	264.246	-1.93924	0.269853	-7.1863	6.65718e-13	1.20678e-09	ENSMUSG00000026390	Marco	17167	protein_coding
ENSMUSG00000027559	607.748	-1.81554	0.257981	-7.0375	1.95725e-12	3.15379e-09	ENSMUSG00000027559	Car3	12350	protein_coding
ENSMUSG00000040037	213.576	-1.97208	0.296951	-6.6411	3.11341e-11	4.51506e-08	ENSMUSG00000040037	Negr1	320840	protein_coding
ENSMUSG00000022651	51933.8	1.04417	0.157944	6.611	3.81723e-11	5.03249e-08	ENSMUSG00000022651	Retnlg	245195	protein_coding
ENSMUSG00000051748	11524.1	1.06648	0.164936	6.46602	1.00614e-10	1.00471e-07	ENSMUSG00000051748	Wfdc21	66107	protein_coding
ENSMUSG00000026180	7618.2	0.947119	0.146529	6.4637	1.02175e-10	1.00471e-07	ENSMUSG00000026180	Cxcr2	12765	protein_coding
ENSMUSG00000032796	60.1148	-3.25974	0.504514	-6.46113	1.03921e-10	1.00471e-07	ENSMUSG00000032796	Lama1	16772	protein_coding
ENSMUSG00000033508	2121.1	1.2864	0.202037	6.36716	1.92558e-10	1.7453e-07	ENSMUSG00000033508	Asprv1		protein_coding
ENSMUSG00000079597	933.617	1.28857	0.205492	6.27065	3.59553e-10	2.83909e-07	ENSMUSG00000079597	Cstdc4	433016	protein_coding
ENSMUSG00000001025	13773.9	1.05483	0.16836	6.26536	3.71967e-10	2.83909e-07	ENSMUSG00000001025	S100a6	20200	protein_coding
ENSMUSG00000086564	1450.02	0.908278	0.144921	6.26738	3.67171e-10	2.83909e-07	ENSMUSG00000086564	Cd101	630146	protein_coding
ENSMUSG00000056071	571051	1.00861	0.16493	6.11537	9.63334e-10	6.65251e-07	ENSMUSG00000056071	S100a9	20202	protein_coding
ENSMUSG00000056054	387955	1.09951	0.180431	6.0938	1.10263e-09	7.26837e-07	ENSMUSG00000056054	S100a8	20201	protein_coding
ENSMUSG00000028859	10347.4	1.07126	0.17793	6.02068	1.73686e-09	1.09513e-06	ENSMUSG00000028859	Csf3r	12986	protein_coding
ENSMUSG00000021986	681.256	1.26106	0.211556	5.96089	2.50865e-09	1.45522e-06	ENSMUSG00000021986	Amer2	72125	protein_coding
ENSMUSG00000038357	113201	0.905742	0.151892	5.96305	2.47571e-09	1.45522e-06	ENSMUSG00000038357	Camp	12796	protein_coding
ENSMUSG00000025804	3244.4	1.04112	0.175595	5.92909	3.04614e-09	1.66733e-06	ENSMUSG00000025804	Ccr1	12768	protein_coding
ENSMUSG00000054169	1001.56	0.957502	0.16174	5.92001	3.21923e-09	1.66733e-06	ENSMUSG00000054169	Ceacam10	26366	protein_coding
ENSMUSG00000058624	10486	0.918068	0.154971	5.92413	3.13958e-09	1.66733e-06	ENSMUSG00000058624	Gda	14544	protein_coding
ENSMUSG00000024529	1086.25	-1.43839	0.243828	-5.89918	3.65321e-09	1.80122e-06	ENSMUSG00000024529	Lox	16948	protein_coding
ENSMUSG00000027996	90.4715	-3.03582	0.514903	-5.89591	3.72616e-09	1.80122e-06	ENSMUSG00000027996	Sfrp2	20319	protein_coding
ENSMUSG00000030340	541.852	1.03504	0.175923	5.88351	4.01658e-09	1.87898e-06	ENSMUSG00000030340	Scnn1a	20276	protein_coding
ENSMUSG00000030144	2605.27	1.00227	0.172302	5.81697	5.9924e-09	2.68028e-06	ENSMUSG00000030144	Clec4d	17474	protein_coding
ENSMUSG00000005474	98.3269	-3.05633	0.525683	-5.81402	6.0991e-09	2.68028e-06	ENSMUSG00000005474	Myl10	59310	protein_coding
ENSMUSG00000063193	3063.96	0.885814	0.153494	5.77099	7.88091e-09	3.36144e-06	ENSMUSG00000063193	Cd300lb	217304	protein_coding
ENSMUSG00000021125	628.85	1.12195	0.194703	5.76238	8.2938e-09	3.43648e-06	ENSMUSG00000021125	Arg2	11847	protein_coding
ENSMUSG00000004609	6350.58	0.888133	0.154273	5.75688	8.56808e-09	3.45151e-06	ENSMUSG00000004609	Cd33	12489	protein_coding
ENSMUSG00000041754	4114.14	0.925429	0.162094	5.70922	1.13492e-08	4.18608e-06	ENSMUSG00000041754	Trem3	58218	protein_coding
ENSMUSG00000038156	497.815	-1.32823	0.232766	-5.70629	1.15462e-08	4.18608e-06	ENSMUSG00000038156	Spon1	233744	protein_coding
ENSMUSG00000051920	380.302	-1.88344	0.329925	-5.70867	1.13861e-08	4.18608e-06	ENSMUSG00000051920	Rspo2	239405	protein_coding
ENSMUSG00000030546	42.1321	-3.92445	0.686895	-5.71332	1.10794e-08	4.18608e-06	ENSMUSG00000030546	Plin1	103968	protein_coding
ENSMUSG00000020467	241.693	-1.70505	0.301319	-5.65861	1.52606e-08	5.39779e-06	ENSMUSG00000020467	Efemp1	216616	protein_coding
ENSMUSG00000029821	1307.77	0.869709	0.154482	5.62985	1.80367e-08	6.2278e-06	ENSMUSG00000029821	Gsdme	54722	protein_coding
ENSMUSG00000059657	979.905	1.09059	0.193861	5.62562	1.84844e-08	6.23397e-06	ENSMUSG00000059657	Stfa2l1	268885	protein_coding
ENSMUSG00000005800	18331.7	0.730145	0.129894	5.62109	1.89758e-08	6.25425e-06	ENSMUSG00000005800	Mmp8	17394	protein_coding
ENSMUSG00000001156	10484.3	0.882133	0.157185	5.61207	1.99921e-08	6.30271e-06	ENSMUSG00000001156	Mxd1	17119	protein_coding
ENSMUSG00000022582	4291.38	0.875838	0.156015	5.61381	1.97914e-08	6.30271e-06	ENSMUSG00000022582	Ly6g	546644	protein_coding
ENSMUSG00000078817	1082.43	0.909124	0.162744	5.58621	2.32073e-08	7.16068e-06	ENSMUSG00000078817	Nlrp12	378425	protein_coding
ENSMUSG00000044103	1568.64	1.0606	0.190072	5.57998	2.40548e-08	7.26755e-06	ENSMUSG00000044103	Il36g	215257	protein_coding
ENSMUSG00000033213	1607.95	1.03761	0.18812	5.51565	3.475e-08	1.02846e-05	ENSMUSG00000033213	AA467197	433470	protein_coding
ENSMUSG00000059108	9743.35	1.0311	0.187699	5.49339	3.94293e-08	1.12118e-05	ENSMUSG00000059108	Ifitm6	213002	protein_coding
ENSMUSG00000013974	4660.89	0.890565	0.162027	5.4964	3.87619e-08	1.12118e-05	ENSMUSG00000013974	Mcemp1	69189	protein_coding
ENSMUSG00000030142	1296.32	1.06826	0.195035	5.47728	4.31924e-08	1.18074e-05	ENSMUSG00000030142	Clec4e	56619	protein_coding
ENSMUSG00000017639	1079.07	0.940853	0.171873	5.47413	4.39665e-08	1.18074e-05	ENSMUSG00000017639	Rab11fip4	268451	protein_coding
ENSMUSG00000024011	2542.49	0.834516	0.153194	5.44745	5.10976e-08	1.3473e-05	ENSMUSG00000024011	Pi16	74116	protein_coding
ENSMUSG00000032289	238.881	-1.73929	0.319894	-5.43708	5.41602e-08	1.40256e-05	ENSMUSG00000032289	Thsd4	207596	protein_coding
ENSMUSG00000029915	2612	0.870483	0.161453	5.39157	6.98458e-08	1.74639e-05	ENSMUSG00000029915	Clec5a	23845	protein_coding
ENSMUSG00000029096	194.049	-1.62678	0.301558	-5.39457	6.86863e-08	1.74639e-05	ENSMUSG00000029096	Htra3	78558	protein_coding
ENSMUSG00000078763	3951.94	0.995831	0.186791	5.33126	9.75332e-08	2.39733e-05	ENSMUSG00000078763	Slfn1	20555	protein_coding
ENSMUSG00000017002	7674.89	0.80427	0.151011	5.3259	1.00457e-07	2.42804e-05	ENSMUSG00000017002	Slpi	20568	protein_coding
ENSMUSG00000027068	1015.58	0.817269	0.153573	5.3217	1.02803e-07	2.444e-05	ENSMUSG00000027068	Dhrs9	241452	protein_coding
ENSMUSG00000024659	35413.8	0.766297	0.145216	5.27695	1.31353e-07	3.07238e-05	ENSMUSG00000024659	Anxa1	16952	protein_coding
ENSMUSG00000060063	11096.5	0.845714	0.160559	5.26733	1.38424e-07	3.18638e-05	ENSMUSG00000060063	Alox5ap	11690	protein_coding
ENSMUSG00000025330	5127.69	0.860482	0.164214	5.23999	1.60584e-07	3.58274e-05	ENSMUSG00000025330	Padi4		protein_coding
ENSMUSG00000029082	2324.62	0.901399	0.172785	5.21688	1.81963e-07	3.99823e-05	ENSMUSG00000029082	Bst1	12182	protein_coding
ENSMUSG00000031610	489.862	1.01901	0.196229	5.19297	2.0696e-07	4.4796e-05	ENSMUSG00000031610	Scrg1	20284	protein_coding
ENSMUSG00000061780	256.174	-3.42318	0.659986	-5.18675	2.13998e-07	4.56382e-05	ENSMUSG00000061780	Cfd		protein_coding
ENSMUSG00000055546	1338.06	-0.9533	0.184644	-5.16291	2.43141e-07	5.1102e-05	ENSMUSG00000055546	Timd4	276891	protein_coding
ENSMUSG00000019326	87.883	-2.18254	0.424546	-5.14089	2.73444e-07	5.66497e-05	ENSMUSG00000019326	Aoc3	11754	protein_coding
ENSMUSG00000049130	3455.6	0.757533	0.147926	5.12103	3.03863e-07	6.13571e-05	ENSMUSG00000049130	C5ar1	12273	protein_coding
ENSMUSG00000064246	5611.51	0.731595	0.142874	5.12056	3.04628e-07	6.13571e-05	ENSMUSG00000064246	Chil1	12654	protein_coding
ENSMUSG00000021091	201.237	4.65089	0.909798	5.112	3.18764e-07	6.33248e-05	ENSMUSG00000021091	Serpina3n	20716	protein_coding
ENSMUSG00000024600	57.3582	-2.67882	0.525489	-5.09777	3.43675e-07	6.73511e-05	ENSMUSG00000024600	Slc27a6	225579	protein_coding
ENSMUSG00000029304	2882.23	1.26311	0.25244	5.00359	5.62729e-07	0.000107378	ENSMUSG00000029304	Spp1	20750	protein_coding
ENSMUSG00000025433	185.473	-1.36801	0.273391	-5.00384	5.62e-07	0.000107378	ENSMUSG00000025433	Crisp3	11572	protein_coding
ENSMUSG00000026068	2664.89	0.822099	0.166334	4.94247	7.71402e-07	0.000139836	ENSMUSG00000026068	Il18rap	16174	protein_coding
ENSMUSG00000025701	4428.16	0.692574	0.140076	4.94427	7.6431e-07	0.000139836	ENSMUSG00000025701	Alox5	11689	protein_coding
ENSMUSG00000031734	143.508	-1.62716	0.328947	-4.94657	7.55334e-07	0.000139836	ENSMUSG00000031734	Irx3	16373	protein_coding
ENSMUSG00000024140	3199.22	-0.930203	0.188644	-4.93101	8.18062e-07	0.000146463	ENSMUSG00000024140	Epas1	13819	protein_coding
ENSMUSG00000032085	205.563	-1.63903	0.334659	-4.8976	9.70134e-07	0.000171572	ENSMUSG00000032085	Tagln	21345	protein_coding
ENSMUSG00000023809	743.637	0.807175	0.165623	4.87358	1.09593e-06	0.000189204	ENSMUSG00000023809	Rps6ka2	20112	protein_coding
ENSMUSG00000053101	1395.34	0.707879	0.145223	4.87443	1.09121e-06	0.000189204	ENSMUSG00000053101	Gpr141	353346	protein_coding
ENSMUSG00000027398	1943.94	1.22377	0.251437	4.86712	1.13238e-06	0.000193197	ENSMUSG00000027398	Il1b	16176	protein_coding
ENSMUSG00000070576	41.5598	-2.50634	0.520186	-4.81815	1.44893e-06	0.000241522	ENSMUSG00000070576	Mn1	433938	protein_coding
ENSMUSG00000048534	2076.41	0.792267	0.165286	4.7933	1.64056e-06	0.000270357	ENSMUSG00000048534	Jaml	270152	protein_coding
ENSMUSG00000052270	4758.72	0.780979	0.164185	4.75671	1.96778e-06	0.00031359	ENSMUSG00000052270	Fpr2	14289	protein_coding
ENSMUSG00000053113	672.655	0.903153	0.190091	4.75116	2.02249e-06	0.000318806	ENSMUSG00000053113	Socs3	12702	protein_coding
ENSMUSG00000026814	1665.25	-1.19471	0.252448	-4.73251	2.21761e-06	0.000345804	ENSMUSG00000026814	Eng	13805	protein_coding
ENSMUSG00000079168	386.072	-1.30304	0.276181	-4.71806	2.38103e-06	0.000367337	ENSMUSG00000079168	Cd209g	70192	protein_coding
ENSMUSG00000078783	407.291	0.987429	0.209475	4.71383	2.43106e-06	0.000371107	ENSMUSG00000078783	Gm9733	751864	protein_coding
ENSMUSG00000071637	3294.83	0.834334	0.177115	4.71071	2.46861e-06	0.000372914	ENSMUSG00000071637	Cebpd	12609	protein_coding
ENSMUSG00000057457	158.741	-1.59734	0.339465	-4.70545	2.53302e-06	0.0003787	ENSMUSG00000057457	Phex	18675	protein_coding
ENSMUSG00000056498	3000.86	0.778628	0.16558	4.70242	2.57097e-06	0.000380451	ENSMUSG00000056498	Tmem154	320782	protein_coding
ENSMUSG00000075705	10564.2	0.73727	0.157496	4.68121	2.85185e-06	0.000417752	ENSMUSG00000075705	Msrb1	27361	protein_coding
ENSMUSG00000022861	322.242	1.04376	0.223593	4.6681	3.03994e-06	0.000436487	ENSMUSG00000022861	Dgkg	110197	protein_coding
ENSMUSG00000067780	52.404	-2.1244	0.454908	-4.66996	3.0126e-06	0.000436487	ENSMUSG00000067780	Pi15	94227	protein_coding
ENSMUSG00000032724	749.167	0.913022	0.196079	4.6564	3.21789e-06	0.000453066	ENSMUSG00000032724	Abtb2	99382	protein_coding
ENSMUSG00000068196	1408.87	-1.11167	0.238664	-4.65788	3.19485e-06	0.000453066	ENSMUSG00000068196	Col8a1	12837	protein_coding
ENSMUSG00000030111	177.989	-1.4868	0.319798	-4.6492	3.33229e-06	0.000464662	ENSMUSG00000030111	A2m	232345	protein_coding
ENSMUSG00000024774	1053.29	0.83579	0.179903	4.64578	3.38787e-06	0.000466719	ENSMUSG00000024774	Ankrd22	52024	protein_coding
ENSMUSG00000021360	2125.76	0.811321	0.17469	4.64436	3.4114e-06	0.000466719	ENSMUSG00000021360	Gcnt2	14538	protein_coding
ENSMUSG00000047798	2250.93	0.929319	0.200677	4.63091	3.64057e-06	0.000493416	ENSMUSG00000047798	Cd300lf	246746	protein_coding
ENSMUSG00000031377	1191.07	0.802398	0.17399	4.61175	3.99298e-06	0.000536168	ENSMUSG00000031377	Bmx	12169	protein_coding
ENSMUSG00000022579	269.552	-1.64833	0.358067	-4.6034	4.15642e-06	0.000552994	ENSMUSG00000022579	Gpihbp1	68453	protein_coding
ENSMUSG00000031584	15461.7	0.685254	0.148945	4.60072	4.21029e-06	0.000555069	ENSMUSG00000031584	Gsr	14782	protein_coding
ENSMUSG00000032890	1873.42	-0.667227	0.145254	-4.59351	4.35846e-06	0.000569426	ENSMUSG00000032890	Rims3	242662	protein_coding
ENSMUSG00000004044	1534.1	-1.05786	0.231172	-4.5761	4.73726e-06	0.000613391	ENSMUSG00000004044	Cavin1	19285	protein_coding
ENSMUSG00000022371	4087.3	-0.670662	0.147529	-4.54598	5.46807e-06	0.000701751	ENSMUSG00000022371	Col14a1	12818	protein_coding
ENSMUSG00000027907	7001.36	0.689327	0.152076	4.53277	5.82149e-06	0.00073442	ENSMUSG00000027907	S100a11	20195	protein_coding
ENSMUSG00000000157	4880.24	0.649442	0.14328	4.53268	5.8239e-06	0.00073442	ENSMUSG00000000157	Itgb2l	16415	protein_coding
ENSMUSG00000005533	2261.58	0.709067	0.15708	4.51404	6.36051e-06	0.000795174	ENSMUSG00000005533	Igf1r	16001	protein_coding
ENSMUSG00000045636	3606.06	0.657505	0.145783	4.51017	6.47767e-06	0.000796939	ENSMUSG00000045636	Mtus1	102103	protein_coding
ENSMUSG00000004891	92.0745	-1.93812	0.429744	-4.50994	6.48454e-06	0.000796939	ENSMUSG00000004891	Nes	18008	protein_coding
ENSMUSG00000058794	5188.09	0.620788	0.138105	4.49505	6.95539e-06	0.000840559	ENSMUSG00000058794	Nfe2	18022	protein_coding
ENSMUSG00000022057	52.8659	-2.38143	0.530712	-4.48723	7.21548e-06	0.000864785	ENSMUSG00000022057	Adamdec1		protein_coding
ENSMUSG00000003153	6892.12	0.622704	0.139736	4.4563	8.33864e-06	0.000983261	ENSMUSG00000003153	Slc2a3	20527	protein_coding
ENSMUSG00000058396	252.141	-1.70388	0.382354	-4.45627	8.33961e-06	0.000983261	ENSMUSG00000058396	Gpr182	11536	protein_coding
ENSMUSG00000030083	4596.42	0.668994	0.150491	4.4454	8.77293e-06	0.00102601	ENSMUSG00000030083	Abtb1	80283	protein_coding
ENSMUSG00000036067	1048.98	0.746479	0.16803	4.44252	8.891e-06	0.0010315	ENSMUSG00000036067	Slc2a6	227659	protein_coding
ENSMUSG00000030772	124.107	-1.52381	0.343488	-4.43628	9.15257e-06	0.00105342	ENSMUSG00000030772	Dkk3	50781	protein_coding
ENSMUSG00000033544	94.5278	-1.71028	0.38618	-4.42871	9.47991e-06	0.0010825	ENSMUSG00000033544	Angptl1	72713	protein_coding
ENSMUSG00000032374	148.352	-1.27783	0.289306	-4.41687	1.00141e-05	0.00113456	ENSMUSG00000032374	Plod2	26432	protein_coding
ENSMUSG00000025161	3015.56	0.706914	0.161481	4.37769	1.19945e-05	0.00133803	ENSMUSG00000025161	Slc16a3	80879	protein_coding
ENSMUSG00000070867	185.324	-1.46313	0.334188	-4.37818	1.19677e-05	0.00133803	ENSMUSG00000070867	Trabd2b	666048	protein_coding
ENSMUSG00000028024	187.677	-1.46792	0.335547	-4.3747	1.21602e-05	0.00134616	ENSMUSG00000028024	Enpep	13809	protein_coding
ENSMUSG00000021069	15398.7	0.614673	0.140589	4.37213	1.23038e-05	0.00135174	ENSMUSG00000021069	Pygl	110095	protein_coding
ENSMUSG00000036390	2726	0.64062	0.146792	4.36412	1.27635e-05	0.0013917	ENSMUSG00000036390	Gadd45a	13197	protein_coding
ENSMUSG00000025473	2678.13	0.770863	0.176992	4.35536	1.32848e-05	0.00142708	ENSMUSG00000025473	Adam8	11501	protein_coding
ENSMUSG00000026822	58134	0.663296	0.152286	4.3556	1.32701e-05	0.00142708	ENSMUSG00000026822	Lcn2	16819	protein_coding
ENSMUSG00000026928	958.279	0.834887	0.192171	4.34451	1.39589e-05	0.0014669	ENSMUSG00000026928	Card9	332579	protein_coding
ENSMUSG00000004864	1542.57	0.67035	0.154235	4.3463	1.38452e-05	0.0014669	ENSMUSG00000004864	Mapk13	26415	protein_coding
ENSMUSG00000006369	500.542	-1.08987	0.250827	-4.34512	1.39201e-05	0.0014669	ENSMUSG00000006369	Fbln1	14114	protein_coding
ENSMUSG00000029135	3018.22	0.720924	0.166838	4.32111	1.55244e-05	0.00161968	ENSMUSG00000029135	Fosl2	14284	protein_coding
ENSMUSG00000030413	15156.8	0.684814	0.158994	4.30717	1.65358e-05	0.00170072	ENSMUSG00000030413	Pglyrp1		protein_coding
ENSMUSG00000032172	38.6692	-2.49875	0.579942	-4.30863	1.64272e-05	0.00170072	ENSMUSG00000032172	Olfm2	244723	protein_coding
ENSMUSG00000002980	94.7955	-1.5942	0.372015	-4.28531	1.82487e-05	0.00186368	ENSMUSG00000002980	Bcam	57278	protein_coding
ENSMUSG00000049999	777.918	0.862739	0.201403	4.28365	1.8385e-05	0.00186447	ENSMUSG00000049999	Ppp1r3d	228966	protein_coding
ENSMUSG00000070305	376.079	0.84951	0.19906	4.26761	1.97576e-05	0.00198975	ENSMUSG00000070305	Mpzl3	319742	protein_coding
ENSMUSG00000002963	5506.37	0.601577	0.141339	4.25626	2.07875e-05	0.0020648	ENSMUSG00000002963	Pnkp	59047	protein_coding
ENSMUSG00000024990	73.9962	-2.24733	0.527966	-4.25658	2.07576e-05	0.0020648	ENSMUSG00000024990	Rbp4	19662	protein_coding
ENSMUSG00000067235	1838.83	0.672977	0.159544	4.21812	2.46348e-05	0.00239768	ENSMUSG00000067235	H2-Q10	15007	protein_coding
ENSMUSG00000064147	2062.14	0.945343	0.225412	4.19384	2.74266e-05	0.00265161	ENSMUSG00000064147	Rab44	442827	protein_coding
ENSMUSG00000050931	1404	0.666142	0.159014	4.1892	2.79935e-05	0.00268849	ENSMUSG00000050931	Sgms2	74442	protein_coding
ENSMUSG00000032548	256.343	-1.21349	0.289889	-4.18604	2.83859e-05	0.00270823	ENSMUSG00000032548	Slco2a1		protein_coding
ENSMUSG00000043939	775.647	0.795509	0.190173	4.18308	2.87583e-05	0.00272584	ENSMUSG00000043939	A530064D06Rik	328830	protein_coding
ENSMUSG00000070369	7100.79	-0.600459	0.143821	-4.17505	2.97914e-05	0.00280542	ENSMUSG00000070369	Itgad	381924	protein_coding
ENSMUSG00000040998	189.669	-1.46972	0.352153	-4.17352	2.99928e-05	0.00280617	ENSMUSG00000040998	Npnt	114249	protein_coding
ENSMUSG00000031722	27415.3	0.643021	0.154137	4.17174	3.02284e-05	0.00281008	ENSMUSG00000031722	Hp	15439	protein_coding
ENSMUSG00000006386	327.565	-1.3686	0.329161	-4.15784	3.21267e-05	0.00296752	ENSMUSG00000006386	Tek	21687	protein_coding
ENSMUSG00000032204	882.871	0.715534	0.172156	4.1563	3.2344e-05	0.00296869	ENSMUSG00000032204	Aqp9	64008	protein_coding
ENSMUSG00000022220	209.525	-1.29861	0.31261	-4.15408	3.26602e-05	0.00297886	ENSMUSG00000022220	Adcy4	104110	protein_coding
ENSMUSG00000026893	1387.52	0.784246	0.189509	4.13831	3.49867e-05	0.0031711	ENSMUSG00000026893	Gca	227960	protein_coding
ENSMUSG00000064065	2012.64	0.670907	0.162493	4.12883	3.64614e-05	0.00326397	ENSMUSG00000064065	Ipcef1	320495	protein_coding
ENSMUSG00000026073	915.859	0.870304	0.210902	4.12658	3.68193e-05	0.00327579	ENSMUSG00000026073	Il1r2	16178	protein_coding
ENSMUSG00000037060	378.42	-1.1049	0.268213	-4.11948	3.7973e-05	0.00335783	ENSMUSG00000037060	Cavin3	109042	protein_coding
ENSMUSG00000050966	913.634	0.838918	0.203744	4.11752	3.82971e-05	0.00336596	ENSMUSG00000050966	Lin28a	83557	protein_coding
ENSMUSG00000033147	872.223	0.758958	0.184469	4.11429	3.88374e-05	0.00339289	ENSMUSG00000033147	Slc22a15	242126	protein_coding
ENSMUSG00000095028	383.173	0.849288	0.20703	4.10226	4.09137e-05	0.00355288	ENSMUSG00000095028	Sirpb1b	668101	protein_coding
ENSMUSG00000030022	273.891	-1.3885	0.339331	-4.09186	4.27921e-05	0.00369387	ENSMUSG00000030022	Adamts9	101401	protein_coding
ENSMUSG00000078780	560.933	0.75079	0.183558	4.09019	4.31015e-05	0.00369856	ENSMUSG00000078780	Gm5150	381484	protein_coding
ENSMUSG00000067297	502.492	0.892277	0.218328	4.08686	4.37253e-05	0.0037194	ENSMUSG00000067297	Ifit1bl2	112419	protein_coding
ENSMUSG00000027035	1480.39	0.664375	0.162591	4.08616	4.38572e-05	0.0037194	ENSMUSG00000027035	Cers6	241447	protein_coding
ENSMUSG00000031497	649.142	0.722574	0.177319	4.075	4.60148e-05	0.00387969	ENSMUSG00000031497	Tnfsf13b	24099	protein_coding
ENSMUSG00000034641	1684.72	0.730958	0.179514	4.07186	4.66384e-05	0.00390954	ENSMUSG00000034641	Cd300ld	217305	protein_coding
ENSMUSG00000079164	227.468	0.976851	0.240446	4.06267	4.85154e-05	0.00403366	ENSMUSG00000079164	Tlr5	53791	protein_coding
ENSMUSG00000030237	41.0785	-2.98703	0.735379	-4.0619	4.86754e-05	0.00403366	ENSMUSG00000030237	Slco1a4	28250	protein_coding
ENSMUSG00000030427	673.029	0.691953	0.170651	4.05478	5.01821e-05	0.00413489	ENSMUSG00000030427	Lilra6	18726	protein_coding
ENSMUSG00000041324	970.136	0.753635	0.186795	4.03456	5.47054e-05	0.00444356	ENSMUSG00000041324	Inhba	16323	protein_coding
ENSMUSG00000051043	181.394	-1.22506	0.303689	-4.03395	5.48474e-05	0.00444356	ENSMUSG00000051043	Gprc5c	70355	protein_coding
ENSMUSG00000046223	2752.73	0.6711	0.166471	4.03134	5.54595e-05	0.00446819	ENSMUSG00000046223	Plaur	18793	protein_coding
ENSMUSG00000020674	159.253	-1.60925	0.400035	-4.02278	5.75148e-05	0.00460818	ENSMUSG00000020674	Pxdn	69675	protein_coding
ENSMUSG00000026712	21681.9	-0.597846	0.148927	-4.01435	5.96087e-05	0.0047497	ENSMUSG00000026712	Mrc1	17533	protein_coding
ENSMUSG00000046516	833.072	0.694602	0.174044	3.99096	6.58071e-05	0.00521495	ENSMUSG00000046516	Cox17	12856	protein_coding
ENSMUSG00000040963	114.022	-1.34767	0.337839	-3.9891	6.63248e-05	0.0052274	ENSMUSG00000040963	Asgr2	11890	protein_coding
ENSMUSG00000022548	143.153	1.18524	0.297512	3.98384	6.78112e-05	0.00531567	ENSMUSG00000022548	Apod	11815	protein_coding
ENSMUSG00000025236	14074.8	0.743787	0.186845	3.98077	6.86923e-05	0.00535579	ENSMUSG00000025236	Adpgk	72141	protein_coding
ENSMUSG00000023092	221.237	-1.17674	0.295854	-3.97743	6.96634e-05	0.00540245	ENSMUSG00000023092	Fhl1	14199	protein_coding
ENSMUSG00000019726	4665.78	0.690734	0.174013	3.96943	7.2044e-05	0.00555735	ENSMUSG00000019726	Lyst	17101	protein_coding
ENSMUSG00000106918	3172.19	0.698952	0.176618	3.95742	7.57625e-05	0.00581327	ENSMUSG00000106918	Mrpl33	66845	protein_coding
ENSMUSG00000023473	213.068	1.01954	0.258489	3.94423	8.00572e-05	0.00607848	ENSMUSG00000023473	Celsr3	107934	protein_coding
ENSMUSG00000025278	1266.9	-0.67766	0.172279	-3.9335	8.37176e-05	0.0063233	ENSMUSG00000025278	Flnb	286940	protein_coding
ENSMUSG00000027931	369.279	-1.34088	0.341373	-3.9279	8.56919e-05	0.00643888	ENSMUSG00000027931	Npr1	18160	protein_coding
ENSMUSG00000022564	8248.4	0.56584	0.144127	3.92598	8.6378e-05	0.00645698	ENSMUSG00000022564	Grina	66168	protein_coding
ENSMUSG00000042265	1316.89	0.694368	0.177125	3.9202	8.84737e-05	0.00654615	ENSMUSG00000042265	Trem1	58217	protein_coding
ENSMUSG00000032915	3468.58	-0.580869	0.148133	-3.92125	8.80898e-05	0.00654615	ENSMUSG00000032915	Adgre4	52614	protein_coding
ENSMUSG00000020029	8318.77	0.528754	0.134992	3.91694	8.96799e-05	0.00657333	ENSMUSG00000020029	Nudt4	71207	protein_coding
ENSMUSG00000031503	1893.85	-0.933419	0.238314	-3.91676	8.97476e-05	0.00657333	ENSMUSG00000031503	Col4a2	12827	protein_coding
ENSMUSG00000017737	36539.2	0.578151	0.147717	3.91391	9.08117e-05	0.00661785	ENSMUSG00000017737	Mmp9	17395	protein_coding
ENSMUSG00000024300	9433.61	0.558442	0.142909	3.90768	9.31875e-05	0.00675702	ENSMUSG00000024300	Myo1f		protein_coding
ENSMUSG00000016194	1492.43	0.680478	0.174655	3.89613	9.77433e-05	0.00701719	ENSMUSG00000016194	Hsd11b1	15483	protein_coding
ENSMUSG00000035459	4733.45	-0.662237	0.169938	-3.89693	9.74192e-05	0.00701719	ENSMUSG00000035459	Stab2	192188	protein_coding
ENSMUSG00000045377	72.5936	-1.53194	0.393635	-3.89179	9.9507e-05	0.00710863	ENSMUSG00000045377	Tmem88	67020	protein_coding
ENSMUSG00000032420	386.288	0.907904	0.233547	3.88746	0.000101299	0.00717039	ENSMUSG00000032420	Nt5e	23959	protein_coding
ENSMUSG00000031488	1531.03	0.699292	0.179891	3.88731	0.00010136	0.00717039	ENSMUSG00000031488	Rab11fip1	75767	protein_coding
ENSMUSG00000096472	3899.57	0.521386	0.134429	3.87852	0.000105093	0.00738595	ENSMUSG00000096472	Cdkn2d	12581	protein_coding
ENSMUSG00000019066	4200.08	0.519124	0.133873	3.87775	0.000105426	0.00738595	ENSMUSG00000019066	Rab3d	19340	protein_coding
ENSMUSG00000034987	614.73	0.79307	0.204761	3.87315	0.00010744	0.0074588	ENSMUSG00000034987	Hrh2	15466	protein_coding
ENSMUSG00000030589	3042.39	0.685004	0.176866	3.87302	0.000107495	0.0074588	ENSMUSG00000030589	Rasgrp4	233046	protein_coding
ENSMUSG00000032041	1315.83	0.678981	0.175879	3.8605	0.000113156	0.00781421	ENSMUSG00000032041	Tirap	117149	protein_coding
ENSMUSG00000071562	226.866	1.26076	0.326792	3.85799	0.000114324	0.00785748	ENSMUSG00000071562	Stfa1	20861	protein_coding
ENSMUSG00000052336	1481.84	-0.734622	0.190551	-3.85526	0.000115608	0.00790827	ENSMUSG00000052336	Cx3cr1	13051	protein_coding
ENSMUSG00000035790	916.094	0.654045	0.170495	3.83617	0.00012497	0.00835168	ENSMUSG00000035790	Cep19	66994	protein_coding
ENSMUSG00000069516	143918	0.603019	0.157169	3.83675	0.000124675	0.00835168	ENSMUSG00000069516	Lyz2		protein_coding
ENSMUSG00000071713	4208.98	0.563245	0.146776	3.83745	0.000124318	0.00835168	ENSMUSG00000071713	Csf2rb	12983	protein_coding
ENSMUSG00000030257	266.826	-0.829552	0.216117	-3.83844	0.000123821	0.00835168	ENSMUSG00000030257	Srgap3	259302	protein_coding
ENSMUSG00000020154	406.077	-1.24581	0.324672	-3.83713	0.00012448	0.00835168	ENSMUSG00000020154	Ptprb	19263	protein_coding
ENSMUSG00000050919	286.728	-0.941293	0.245767	-3.83002	0.000128133	0.0085238	ENSMUSG00000050919	Zfp366	238803	protein_coding
ENSMUSG00000032231	15198.4	0.567	0.148163	3.82687	0.000129783	0.00859415	ENSMUSG00000032231	Anxa2	12306	protein_coding
ENSMUSG00000009628	153.643	1.21413	0.317734	3.8212	0.000132806	0.00871471	ENSMUSG00000009628	Tex15	104271	protein_coding
ENSMUSG00000040612	48.69	2.39148	0.626298	3.81844	0.000134299	0.00877298	ENSMUSG00000040612	Ildr2	100039795	protein_coding
ENSMUSG00000032487	111.822	1.62409	0.426693	3.80622	0.000141108	0.00913548	ENSMUSG00000032487	Ptgs2	19225	protein_coding
ENSMUSG00000055639	730.964	0.650591	0.171173	3.80079	0.000144238	0.0092966	ENSMUSG00000055639	Dach1	13134	protein_coding
ENSMUSG00000033720	1183.87	0.690879	0.181861	3.79894	0.000145317	0.0093247	ENSMUSG00000033720	Sfxn5	94282	protein_coding
ENSMUSG00000074604	1426.22	0.661773	0.174411	3.79433	0.000148042	0.00945772	ENSMUSG00000074604	Mgst2	211666	protein_coding
ENSMUSG00000040907	3421.28	0.599964	0.158613	3.78258	0.000155213	0.00982928	ENSMUSG00000040907	Atp1a3	232975	protein_coding
ENSMUSG00000039813	613.761	0.708927	0.187542	3.7801	0.000156768	0.00988454	ENSMUSG00000039813	Tbc1d2	381605	protein_coding
ENSMUSG00000050860	376.328	0.85822	0.227545	3.77165	0.00016217	0.0101809	ENSMUSG00000050860	Phospho1	237928	protein_coding
ENSMUSG00000000318	715.819	-0.705523	0.187379	-3.76522	0.0001664	0.0104014	ENSMUSG00000000318	Clec10a	17312	protein_coding
ENSMUSG00000026158	5206.9	0.547818	0.14555	3.76377	0.000167373	0.0104174	ENSMUSG00000026158	Ogfrl1	70155	protein_coding
ENSMUSG00000033191	563.829	-0.962805	0.255935	-3.76191	0.000168619	0.0104501	ENSMUSG00000033191	Tie1	21846	protein_coding
ENSMUSG00000001911	1233.01	-0.630533	0.168311	-3.74624	0.000179505	0.0110774	ENSMUSG00000001911	Nfix	18032	protein_coding
ENSMUSG00000027360	4092.1	0.724619	0.193554	3.74375	0.000181292	0.0111101	ENSMUSG00000027360	Hdc	15186	protein_coding
ENSMUSG00000024887	617.625	-0.735997	0.196717	-3.74139	0.000183002	0.0111101	ENSMUSG00000024887	Asah2	54447	protein_coding
ENSMUSG00000005413	61237.8	-0.774179	0.20693	-3.74126	0.000183099	0.0111101	ENSMUSG00000005413	Hmox1	15368	protein_coding
ENSMUSG00000025332	3924.38	-0.527043	0.140979	-3.73846	0.000185152	0.0111878	ENSMUSG00000025332	Kdm5c	20591	protein_coding
ENSMUSG00000052749	1798.31	0.776967	0.207932	3.73664	0.000186496	0.0112223	ENSMUSG00000052749	Trim30b	244183	protein_coding
ENSMUSG00000028480	4445.49	0.5957	0.159842	3.7268	0.000193928	0.0116213	ENSMUSG00000028480	Glipr2	384009	protein_coding
ENSMUSG00000024451	2734.46	0.593261	0.159272	3.72482	0.000195455	0.0116646	ENSMUSG00000024451	Arap3	106952	protein_coding
ENSMUSG00000005824	800.234	0.60556	0.163002	3.71504	0.000203175	0.0120263	ENSMUSG00000005824	Tnfsf14	50930	protein_coding
ENSMUSG00000057530	1305.4	-0.715674	0.192621	-3.71545	0.000202845	0.0120263	ENSMUSG00000057530	Ece1	230857	protein_coding
ENSMUSG00000054905	116.931	1.16365	0.313541	3.71133	0.000206176	0.0120844	ENSMUSG00000054905	Stfa3	20863	protein_coding
ENSMUSG00000025059	646.903	0.757729	0.204199	3.71074	0.000206657	0.0120844	ENSMUSG00000025059	Gk	14933	protein_coding
ENSMUSG00000035004	4379.28	0.557528	0.150232	3.71111	0.00020635	0.0120844	ENSMUSG00000035004	Igsf6	80719	protein_coding
ENSMUSG00000019647	170.121	-1.00184	0.270067	-3.7096	0.000207589	0.0120902	ENSMUSG00000019647	Sema6a	20358	protein_coding
ENSMUSG00000028860	286.03	0.853822	0.230279	3.70777	0.000209093	0.012129	ENSMUSG00000028860	Sytl1	269589	protein_coding
ENSMUSG00000037921	1151.56	0.748567	0.202117	3.70363	0.00021254	0.0122799	ENSMUSG00000037921	Ddx60	234311	protein_coding
ENSMUSG00000021756	3232.34	-0.944373	0.255345	-3.69843	0.000216941	0.0124845	ENSMUSG00000021756	Il6st	16195	protein_coding
ENSMUSG00000029299	3682.15	-0.495867	0.134242	-3.69383	0.000220901	0.0126122	ENSMUSG00000029299	Abcg3	27405	protein_coding
ENSMUSG00000048078	344.955	-0.897588	0.242983	-3.69404	0.000220722	0.0126122	ENSMUSG00000048078	Tenm4	23966	protein_coding
ENSMUSG00000025993	42281.5	-0.615404	0.166653	-3.69274	0.000221853	0.0126169	ENSMUSG00000025993	Slc40a1	53945	protein_coding
ENSMUSG00000024667	602.267	0.754556	0.204538	3.68908	0.000225064	0.0127468	ENSMUSG00000024667	Tmem216	68642	protein_coding
ENSMUSG00000001946	393.118	-1.11275	0.30171	-3.68814	0.000225895	0.0127468	ENSMUSG00000001946	Esam	69524	protein_coding
ENSMUSG00000043157	1156.49	0.620736	0.168387	3.68636	0.000227489	0.012787	ENSMUSG00000043157	Arl11	219144	protein_coding
ENSMUSG00000015950	19684.8	0.519886	0.141182	3.68238	0.000231067	0.012938	ENSMUSG00000015950	Ncf1	17969	protein_coding
ENSMUSG00000039753	5374.3	0.599098	0.162972	3.67607	0.000236858	0.0132112	ENSMUSG00000039753	Fbxl5	242960	protein_coding
ENSMUSG00000032554	46047.4	-0.553673	0.15068	-3.6745	0.000238314	0.0132415	ENSMUSG00000032554	Trf	22041	protein_coding
ENSMUSG00000025916	192.91	1.09108	0.297256	3.6705	0.000242079	0.0133994	ENSMUSG00000025916	Ppp1r42	69312	protein_coding
ENSMUSG00000047878	325.708	-0.880205	0.240201	-3.66445	0.00024787	0.0136677	ENSMUSG00000047878	A4galt	239559	protein_coding
ENSMUSG00000036111	193.733	0.971057	0.265757	3.65393	0.000258261	0.0141867	ENSMUSG00000036111	Lmo1	109594	protein_coding
ENSMUSG00000040693	599.976	0.804534	0.220379	3.65068	0.000261542	0.0142589	ENSMUSG00000040693	Slco4c1	227394	protein_coding
ENSMUSG00000018927	12097.9	0.596587	0.163411	3.65083	0.000261391	0.0142589	ENSMUSG00000018927	Ccl6	20305	protein_coding
ENSMUSG00000054582	228.121	0.837033	0.23023	3.63564	0.000277294	0.0150611	ENSMUSG00000054582	Pabpc1l	381404	protein_coding
ENSMUSG00000056091	3439.82	0.582019	0.160458	3.62725	0.00028646	0.0154433	ENSMUSG00000056091	St3gal5	20454	protein_coding
ENSMUSG00000056724	4068.37	0.605299	0.166962	3.62536	0.000288554	0.0154986	ENSMUSG00000056724	Nbeal2	235627	protein_coding
ENSMUSG00000024190	1250.97	0.818867	0.226054	3.62243	0.000291847	0.01552	ENSMUSG00000024190	Dusp1	19252	protein_coding
ENSMUSG00000001020	808.049	0.754678	0.20839	3.62148	0.000292927	0.01552	ENSMUSG00000001020	S100a4	20198	protein_coding
ENSMUSG00000074361	705.678	0.611668	0.168863	3.62227	0.000292025	0.01552	ENSMUSG00000074361	C5ar2	319430	protein_coding
ENSMUSG00000025743	31023.8	-0.553369	0.152814	-3.6212	0.000293235	0.01552	ENSMUSG00000025743	Sdc3	20970	protein_coding
ENSMUSG00000030786	3655.26	0.516452	0.142714	3.6188	0.000295974	0.015608	ENSMUSG00000030786	Itgam	16409	protein_coding
ENSMUSG00000071984	60.3437	-1.99304	0.551609	-3.61313	0.000302523	0.0158382	ENSMUSG00000071984	Fndc1	68655	protein_coding
ENSMUSG00000031303	392.795	0.859495	0.238108	3.60969	0.000306563	0.015992	ENSMUSG00000031303	Map3k15	270672	protein_coding
ENSMUSG00000039899	2885.18	0.652925	0.18109	3.60553	0.000311519	0.0161511	ENSMUSG00000039899	Fgl2	14190	protein_coding
ENSMUSG00000030064	3392.32	-0.558333	0.154866	-3.60526	0.00031184	0.0161511	ENSMUSG00000030064	Frmd4b	232288	protein_coding
ENSMUSG00000042834	549.298	-1.09323	0.30349	-3.60219	0.000315545	0.0162848	ENSMUSG00000042834	Nrep	27528	protein_coding
ENSMUSG00000035150	881.461	-0.662654	0.184055	-3.6003	0.000317847	0.0163454	ENSMUSG00000035150	Eif2s3x	26905	protein_coding
ENSMUSG00000001552	4536.73	-0.535918	0.14914	-3.5934	0.000326397	0.0166685	ENSMUSG00000001552	Jup	16480	protein_coding
ENSMUSG00000035407	99.09	-1.26758	0.352756	-3.59337	0.000326428	0.0166685	ENSMUSG00000035407	Kank4	242553	protein_coding
ENSMUSG00000052305	70291.5	0.613318	0.170978	3.58711	0.000334369	0.0170141	ENSMUSG00000052305	Hbb-bs	15129	protein_coding
ENSMUSG00000040322	1876.63	0.525744	0.146622	3.5857	0.00033617	0.0170442	ENSMUSG00000040322	Slc25a24	229731	protein_coding
ENSMUSG00000037379	83.2152	-1.30009	0.362665	-3.58482	0.000337311	0.0170442	ENSMUSG00000037379	Spon2	100689	protein_coding
ENSMUSG00000039960	1445.79	0.688834	0.19246	3.57909	0.000344788	0.0173615	ENSMUSG00000039960	Rhou	69581	protein_coding
ENSMUSG00000022623	376.752	-0.923342	0.258525	-3.57158	0.000354831	0.0178054	ENSMUSG00000022623	Shank3	58234	protein_coding
ENSMUSG00000019880	221.149	-1.17402	0.328841	-3.57019	0.000356727	0.0178388	ENSMUSG00000019880	Rspo3	72780	protein_coding
ENSMUSG00000025648	2849.62	0.582014	0.163255	3.56507	0.000363762	0.0181281	ENSMUSG00000025648	Pfkfb4	270198	protein_coding
ENSMUSG00000025279	1032.6	-0.654612	0.183783	-3.56188	0.000368205	0.0182867	ENSMUSG00000025279	Dnase1l3	13421	protein_coding
ENSMUSG00000035513	927.997	0.761396	0.214052	3.55707	0.000375014	0.0184354	ENSMUSG00000035513	Ntng2	171171	protein_coding
ENSMUSG00000058099	11292.3	0.434711	0.122205	3.55723	0.000374792	0.0184354	ENSMUSG00000058099	Nfam1	74039	protein_coding
ENSMUSG00000039196	410.235	0.76317	0.215125	3.54756	0.000388812	0.018985	ENSMUSG00000039196	Orm1	18405	protein_coding
ENSMUSG00000022902	71.4134	1.44709	0.408129	3.54567	0.00039162	0.019058	ENSMUSG00000022902	Stfa2	20862	protein_coding
ENSMUSG00000030509	1603.73	0.586426	0.165685	3.53939	0.000401046	0.0194514	ENSMUSG00000030509	Asb7	117589	protein_coding
ENSMUSG00000097327	92.8463	1.17957	0.333716	3.53464	0.000408325	0.0197384	ENSMUSG00000097327	E030030I06Rik	319887	protein_coding
ENSMUSG00000044708	5681.77	-0.516218	0.146112	-3.53302	0.000410843	0.0197942	ENSMUSG00000044708	Kcnj10	16513	protein_coding
ENSMUSG00000022132	177.611	1.06942	0.302805	3.53172	0.000412873	0.0198261	ENSMUSG00000022132	Cldn10	58187	protein_coding
ENSMUSG00000001119	3006.67	-0.862766	0.244742	-3.52521	0.000423149	0.0202525	ENSMUSG00000001119	Col6a1	12833	protein_coding
ENSMUSG00000070476	641.425	0.692325	0.196588	3.5217	0.000428792	0.0204364	ENSMUSG00000070476	Fam217b	71532	protein_coding
ENSMUSG00000034911	409.879	-0.822488	0.23359	-3.52107	0.00042981	0.0204364	ENSMUSG00000034911	Ushbp1	234395	protein_coding
ENSMUSG00000030126	3330.84	0.538062	0.153085	3.5148	0.000440087	0.0208567	ENSMUSG00000030126	Tmcc1	330401	protein_coding
ENSMUSG00000026435	678.915	-0.651515	0.185811	-3.50633	0.000454337	0.021424	ENSMUSG00000026435	Slc45a3	212980	protein_coding
ENSMUSG00000028307	218.998	-1.23904	0.353476	-3.50529	0.000456108	0.021424	ENSMUSG00000028307	Aldob	230163	protein_coding
ENSMUSG00000022272	4787.47	-0.624571	0.178427	-3.50044	0.000464497	0.0217295	ENSMUSG00000022272	Myo10	17909	protein_coding
ENSMUSG00000073940	6573.19	0.676897	0.193468	3.49876	0.000467424	0.0217961	ENSMUSG00000073940	Hbb-bt	101488143	protein_coding
ENSMUSG00000039167	551.983	-0.77493	0.221877	-3.49261	0.000478319	0.0221616	ENSMUSG00000039167	Adgrl4	170757	protein_coding
ENSMUSG00000027253	1025.8	-0.684739	0.196103	-3.49174	0.000479887	0.0221634	ENSMUSG00000027253	Lrp4	228357	protein_coding
ENSMUSG00000011305	32.363	2.27044	0.650565	3.48995	0.00048311	0.0222414	ENSMUSG00000011305	Plin5	66968	protein_coding
ENSMUSG00000066361	135.86	1.43382	0.411106	3.48772	0.000487163	0.0223571	ENSMUSG00000066361	Serpina3c	16625	protein_coding
ENSMUSG00000032826	170.209	-0.930633	0.267446	-3.4797	0.000501979	0.0229643	ENSMUSG00000032826	Ank2	109676	protein_coding
ENSMUSG00000001739	843.281	0.759575	0.218539	3.47569	0.000509533	0.0232366	ENSMUSG00000001739	Cldn15	60363	protein_coding
ENSMUSG00000029581	938.652	-0.819767	0.235919	-3.47479	0.000511261	0.0232424	ENSMUSG00000029581	Fscn1	14086	protein_coding
ENSMUSG00000028420	1197.73	0.581399	0.167434	3.47241	0.000515813	0.023376	ENSMUSG00000028420	Tmem38b	52076	protein_coding
ENSMUSG00000022555	2733.58	0.667476	0.19242	3.46884	0.000522704	0.0236145	ENSMUSG00000022555	Dgat1	13350	protein_coding
ENSMUSG00000005397	1453.01	-0.778905	0.22464	-3.46734	0.000525631	0.023673	ENSMUSG00000005397	Nid1	18073	protein_coding
ENSMUSG00000036782	210.829	-1.01056	0.291769	-3.46355	0.0005331	0.023935	ENSMUSG00000036782	Klhl13	67455	protein_coding
ENSMUSG00000039232	2709.89	0.541779	0.156529	3.46121	0.000537761	0.0239957	ENSMUSG00000039232	Stx11	74732	protein_coding
ENSMUSG00000030088	377.217	-0.811931	0.234573	-3.46131	0.000537547	0.0239957	ENSMUSG00000030088	Aldh1l1	107747	protein_coding
ENSMUSG00000029761	1834.72	-0.751433	0.217234	-3.45909	0.000541997	0.0241105	ENSMUSG00000029761	Cald1	109624	protein_coding
ENSMUSG00000024621	12037.2	-0.488565	0.141356	-3.45628	0.000547677	0.0242887	ENSMUSG00000024621	Csf1r	12978	protein_coding
ENSMUSG00000020653	650.054	0.756307	0.21899	3.45361	0.000553138	0.0244561	ENSMUSG00000020653	Klf11	194655	protein_coding
ENSMUSG00000027322	6695.38	-0.574737	0.16667	-3.44836	0.000564003	0.0248607	ENSMUSG00000027322	Siglec1	20612	protein_coding
ENSMUSG00000022878	4238.7	-1.65138	0.479889	-3.44118	0.00057919	0.0254528	ENSMUSG00000022878	Adipoq	11450	protein_coding
ENSMUSG00000042599	6460.54	0.50554	0.14695	3.44023	0.000581228	0.0254651	ENSMUSG00000042599	Kdm7a	338523	protein_coding
ENSMUSG00000046410	782.584	-0.606493	0.176437	-3.43745	0.000587226	0.0256505	ENSMUSG00000046410	Kcnk6	52150	protein_coding
ENSMUSG00000079481	1866.93	0.564285	0.164336	3.43373	0.000595346	0.0259271	ENSMUSG00000079481	Nhsl2	100042480	protein_coding
ENSMUSG00000022893	159.112	-1.28439	0.374519	-3.42945	0.000604815	0.0262606	ENSMUSG00000022893	Adamts1	11504	protein_coding
ENSMUSG00000021094	4289.99	0.516984	0.150871	3.42667	0.000611033	0.0263915	ENSMUSG00000021094	Dhrs7	66375	protein_coding
ENSMUSG00000031502	2479.68	-0.79023	0.230625	-3.42648	0.00061147	0.0263915	ENSMUSG00000031502	Col4a1	12826	protein_coding
ENSMUSG00000036181	3963.56	0.454628	0.13272	3.42546	0.000613765	0.0264119	ENSMUSG00000036181	H1f2	50708	protein_coding
ENSMUSG00000023800	303.562	0.85064	0.248534	3.42262	0.000620197	0.0265313	ENSMUSG00000023800	Tiam2	24001	protein_coding
ENSMUSG00000048480	60.3893	1.61644	0.472584	3.42044	0.000625209	0.0265376	ENSMUSG00000048480	Cxcr1	227288	protein_coding
ENSMUSG00000034731	667.657	0.677166	0.197976	3.42044	0.000625191	0.0265376	ENSMUSG00000034731	Dgkh	380921	protein_coding
ENSMUSG00000032484	168817	0.486448	0.14223	3.42016	0.000625835	0.0265376	ENSMUSG00000032484	Ngp	18054	protein_coding
ENSMUSG00000032125	382.503	-1.07055	0.313515	-3.41467	0.000638588	0.0269994	ENSMUSG00000032125	Robo4	74144	protein_coding
ENSMUSG00000062157	646.354	0.818129	0.239684	3.41336	0.000641674	0.027051	ENSMUSG00000062157	Ifnlr1	242700	protein_coding
ENSMUSG00000037369	1679.94	-0.574303	0.168336	-3.41164	0.000645728	0.027143	ENSMUSG00000037369	Kdm6a	22289	protein_coding
ENSMUSG00000013076	787.383	-0.855044	0.250735	-3.41015	0.000649266	0.0272129	ENSMUSG00000013076	Amotl1	75723	protein_coding
ENSMUSG00000021806	564.99	-1.02904	0.302257	-3.40451	0.000662832	0.0277014	ENSMUSG00000021806	Nid2	18074	protein_coding
ENSMUSG00000079853	180.884	0.911095	0.26786	3.40139	0.000670446	0.0278887	ENSMUSG00000079853	Klra1	16627	protein_coding
ENSMUSG00000002602	45134	-0.473725	0.139286	-3.4011	0.000671161	0.0278887	ENSMUSG00000002602	Axl	26362	protein_coding
ENSMUSG00000028766	884.451	-0.852249	0.250747	-3.39884	0.000676728	0.0280398	ENSMUSG00000028766	Alpl	11647	protein_coding
ENSMUSG00000031129	2220.77	-0.574269	0.169049	-3.39706	0.000681132	0.0281418	ENSMUSG00000031129	Slc9a9	331004	protein_coding
ENSMUSG00000030069	165.457	1.16402	0.342956	3.39407	0.000688631	0.0283708	ENSMUSG00000030069	Prok2	50501	protein_coding
ENSMUSG00000042286	1947.6	-0.565883	0.166792	-3.39274	0.000691976	0.0284279	ENSMUSG00000042286	Stab1	192187	protein_coding
ENSMUSG00000060131	1842.56	0.582363	0.171787	3.39003	0.000698839	0.0286287	ENSMUSG00000060131	Atp8b4	241633	protein_coding
ENSMUSG00000043557	345.998	-0.754051	0.222942	-3.38227	0.000718893	0.0293673	ENSMUSG00000043557	Mdga1	74762	protein_coding
ENSMUSG00000032366	5400.47	-0.57149	0.169311	-3.37539	0.000737119	0.0300272	ENSMUSG00000032366	Tpm1	22003	protein_coding
ENSMUSG00000032202	3089.19	0.466903	0.138528	3.37047	0.000750411	0.0304831	ENSMUSG00000032202	Rab27a	11891	protein_coding
ENSMUSG00000028776	1239.86	0.509514	0.151586	3.36122	0.000776003	0.031347	ENSMUSG00000028776	Tinagl1	94242	protein_coding
ENSMUSG00000028874	7636.17	0.483538	0.144071	3.35625	0.000790076	0.0318269	ENSMUSG00000028874	Fgr	14191	protein_coding
ENSMUSG00000021224	1969.81	0.495118	0.147722	3.35169	0.000803206	0.0322662	ENSMUSG00000021224	Numb	18222	protein_coding
ENSMUSG00000073386	587.02	0.728434	0.217453	3.34985	0.000808563	0.0323917	ENSMUSG00000073386	9830107B12Rik	328829	protein_coding
ENSMUSG00000059327	88.2485	-1.44379	0.431455	-3.34632	0.000818915	0.032716	ENSMUSG00000059327	Eda	13607	protein_coding
ENSMUSG00000038871	3031.77	0.616869	0.184431	3.34471	0.000823686	0.0327834	ENSMUSG00000038871	Bpgm	12183	protein_coding
ENSMUSG00000020681	580.08	-0.716214	0.214164	-3.34423	0.000825123	0.0327834	ENSMUSG00000020681	Ace	11421	protein_coding
ENSMUSG00000054733	3012.55	0.496485	0.148517	3.34294	0.000828952	0.0328455	ENSMUSG00000054733	Msra	110265	protein_coding
ENSMUSG00000029381	256.145	-0.835476	0.250332	-3.33747	0.000845452	0.033408	ENSMUSG00000029381	Shroom3	27428	protein_coding
ENSMUSG00000024440	110.164	-1.42053	0.425754	-3.33651	0.000848386	0.0334329	ENSMUSG00000024440	Pcdh12	53601	protein_coding
ENSMUSG00000030310	173.135	-1.11957	0.336162	-3.33045	0.000867043	0.0340755	ENSMUSG00000030310	Slc6a1	232333	protein_coding
ENSMUSG00000052837	4442.7	0.667841	0.200689	3.32775	0.000875518	0.0342711	ENSMUSG00000052837	Junb	16477	protein_coding
ENSMUSG00000022103	1899.85	-0.623236	0.187307	-3.32736	0.000876745	0.0342711	ENSMUSG00000022103	Gfra2	14586	protein_coding
ENSMUSG00000030747	1290.94	0.505843	0.152166	3.32429	0.00088645	0.0343943	ENSMUSG00000030747	Dgat2	67800	protein_coding
ENSMUSG00000001761	459.623	-0.778949	0.234333	-3.32411	0.000887012	0.0343943	ENSMUSG00000001761	Smo	319757	protein_coding
ENSMUSG00000074264	209.979	-1.17587	0.353598	-3.32544	0.00088278	0.0343943	ENSMUSG00000074264	Amy1	11722	protein_coding
ENSMUSG00000043036	84.2936	1.15826	0.348831	3.3204	0.000898881	0.0347615	ENSMUSG00000043036	Ccdc63	330188	protein_coding
ENSMUSG00000011263	410.85	-1.00723	0.303427	-3.31951	0.000901743	0.0347795	ENSMUSG00000011263	Exoc3l2	74463	protein_coding
ENSMUSG00000028266	5631.64	0.430089	0.129603	3.31851	0.000904981	0.0347827	ENSMUSG00000028266	Lmo4	16911	protein_coding
ENSMUSG00000025083	239.896	-1.08698	0.327599	-3.31801	0.000906623	0.0347827	ENSMUSG00000025083	Afap1l2	226250	protein_coding
ENSMUSG00000024953	23783.1	0.543446	0.163873	3.31626	0.000912309	0.0348221	ENSMUSG00000024953	Prdx5	54683	protein_coding
ENSMUSG00000058056	1960.61	-0.582606	0.175684	-3.31622	0.000912453	0.0348221	ENSMUSG00000058056	Palld	72333	protein_coding
ENSMUSG00000016918	201.511	0.972098	0.293651	3.31039	0.000931668	0.0353692	ENSMUSG00000016918	Sulf1	240725	protein_coding
ENSMUSG00000035863	2642.89	0.533803	0.161241	3.31059	0.000930984	0.0353692	ENSMUSG00000035863	Palm	18483	protein_coding
ENSMUSG00000027239	517.424	-0.866605	0.262185	-3.30532	0.000948673	0.0359208	ENSMUSG00000027239	Mdk	17242	protein_coding
ENSMUSG00000052921	172.908	-1.11037	0.336148	-3.30321	0.000955857	0.0360985	ENSMUSG00000052921	Arhgef15	442801	protein_coding
ENSMUSG00000026167	180.693	0.876228	0.265416	3.30134	0.000962258	0.0362459	ENSMUSG00000026167	Wnt10a	22409	protein_coding
ENSMUSG00000029925	2984.16	-0.56042	0.170048	-3.29566	0.000981891	0.0367995	ENSMUSG00000029925	Tbxas1	21391	protein_coding
ENSMUSG00000027314	84.7439	-1.29664	0.393442	-3.29562	0.00098203	0.0367995	ENSMUSG00000027314	Dll4	54485	protein_coding
ENSMUSG00000020810	350.874	-0.849731	0.257915	-3.29462	0.000985565	0.0368368	ENSMUSG00000020810	Cygb	114886	protein_coding
ENSMUSG00000021903	269.695	-1.06488	0.323448	-3.29228	0.00099378	0.0370483	ENSMUSG00000021903	Galnt15	78754	protein_coding
ENSMUSG00000037638	731.487	0.604615	0.183763	3.29018	0.00100122	0.0372301	ENSMUSG00000037638	Zbtb42	382639	protein_coding
ENSMUSG00000072214	530.627	0.66017	0.200824	3.28731	0.00101151	0.0374207	ENSMUSG00000072214	Septin5	18951	protein_coding
ENSMUSG00000037762	1198.02	-0.588561	0.179004	-3.28798	0.0010091	0.0374207	ENSMUSG00000037762	Slc16a9	66859	protein_coding
ENSMUSG00000030876	5257.41	0.498968	0.151961	3.28353	0.00102517	0.0378296	ENSMUSG00000030876	Mettl9	59052	protein_coding
ENSMUSG00000072875	906.197	0.602643	0.183613	3.28213	0.00103025	0.0379204	ENSMUSG00000072875	Gpr27	14761	protein_coding
ENSMUSG00000049091	4173.69	0.488443	0.149099	3.27595	0.00105306	0.0386621	ENSMUSG00000049091	Sephs2	20768	protein_coding
ENSMUSG00000044338	376.198	-1.07678	0.328964	-3.27326	0.00106315	0.038934	ENSMUSG00000044338	Aplnr	23796	protein_coding
ENSMUSG00000046470	664.9	-0.88666	0.272108	-3.25848	0.0011201	0.0409159	ENSMUSG00000046470	Sox18	20672	protein_coding
ENSMUSG00000022237	1184.9	0.624687	0.191881	3.2556	0.00113155	0.0412303	ENSMUSG00000022237	Ankrd33b	67434	protein_coding
ENSMUSG00000060445	82.1093	1.73817	0.534478	3.2521	0.00114557	0.0416368	ENSMUSG00000060445	Sycp2	320558	protein_coding
ENSMUSG00000058818	5009.87	0.460048	0.141533	3.25047	0.00115216	0.0417716	ENSMUSG00000058818	Pirb	18733	protein_coding
ENSMUSG00000021728	4592.52	0.479416	0.147718	3.24548	0.00117252	0.0423401	ENSMUSG00000021728	Emb	13723	protein_coding
ENSMUSG00000023274	2091.14	-0.515743	0.158925	-3.2452	0.00117368	0.0423401	ENSMUSG00000023274	Cd4	12504	protein_coding
ENSMUSG00000025375	1177.24	0.489623	0.150978	3.243	0.00118278	0.0424572	ENSMUSG00000025375	Aatk	11302	protein_coding
ENSMUSG00000008393	3089.97	0.453249	0.139875	3.24039	0.00119368	0.0427426	ENSMUSG00000008393	Carhsp1	52502	protein_coding
ENSMUSG00000038188	246.085	-0.901271	0.278813	-3.23253	0.00122698	0.0438267	ENSMUSG00000038188	Scarf1	380713	protein_coding
ENSMUSG00000015568	18079.2	-0.758989	0.234947	-3.23046	0.0012359	0.0440368	ENSMUSG00000015568	Lpl	16956	protein_coding
ENSMUSG00000032322	3993.58	0.476243	0.147533	3.22805	0.00124639	0.0441936	ENSMUSG00000032322	Pstpip1	19200	protein_coding
ENSMUSG00000005986	533.691	0.737336	0.228652	3.22471	0.001261	0.0446026	ENSMUSG00000005986	Ankrd13d	68423	protein_coding
ENSMUSG00000046006	1431.18	0.491934	0.152925	3.21683	0.00129616	0.0457347	ENSMUSG00000046006	Gapt	238875	protein_coding
ENSMUSG00000019564	3968.68	0.489478	0.152425	3.21127	0.0013215	0.0465154	ENSMUSG00000019564	Arid3a	13496	protein_coding
ENSMUSG00000022996	96.4083	1.37795	0.429228	3.2103	0.00132595	0.0465593	ENSMUSG00000022996	Wnt10b	22410	protein_coding
ENSMUSG00000057722	3449.09	-0.811076	0.25287	-3.20748	0.00133902	0.0469046	ENSMUSG00000057722	Lepr	16847	protein_coding
ENSMUSG00000038807	1689.9	0.566944	0.176795	3.20679	0.00134226	0.0469047	ENSMUSG00000038807	Rap1gap2	380711	protein_coding
ENSMUSG00000041268	1251.45	0.69927	0.218935	3.19396	0.00140336	0.0489112	ENSMUSG00000041268	Dmxl2	235380	protein_coding
ENSMUSG00000027797	213.688	-1.09474	0.34282	-3.19333	0.00140643	0.0489112	ENSMUSG00000027797	Dclk1	13175	protein_coding
ENSMUSG00000020846	6798.11	0.41565	0.130436	3.18663	0.00143943	0.0498201	ENSMUSG00000020846	Rflnb	76566	protein_coding
ENSMUSG00000029816	173.449	1.30493	0.40962	3.18571	0.00144398	0.0498585	ENSMUSG00000029816	Gpnmb	93695	protein_coding

## Sheet: 65weeks
	baseMean	log2FoldChange	lfcSE	stat	pvalue	padj	ensembl	name	gene	gene_biotype
ENSMUSG00000069049	584.2	13.0444	1.1918	10.9451	7.01087e-28	3.55848e-24	ENSMUSG00000069049	Eif2s3y	26908	protein_coding
ENSMUSG00000006014	132.981	4.6581	0.425301	10.9525	6.46654e-28	3.55848e-24	ENSMUSG00000006014	Prg4	96875	protein_coding
ENSMUSG00000028459	1286.38	-1.67403	0.15717	-10.6511	1.72348e-26	6.56085e-23	ENSMUSG00000028459	Cd72	12517	protein_coding
ENSMUSG00000032496	72986.5	0.93655	0.0901872	10.3845	2.91627e-25	7.40101e-22	ENSMUSG00000032496	Ltf	17002	protein_coding
ENSMUSG00000069045	557.198	12.0139	1.1918	10.0804	6.74229e-24	1.46664e-20	ENSMUSG00000069045	Ddx3y	26900	protein_coding
ENSMUSG00000020108	1623.97	-1.8195	0.182077	-9.99303	1.63506e-23	2.76634e-20	ENSMUSG00000020108	Ddit4	74747	protein_coding
ENSMUSG00000068457	226.172	11.6754	1.20692	9.67371	3.89977e-22	5.93819e-19	ENSMUSG00000068457	Uty	22290	protein_coding
ENSMUSG00000042474	3506.36	-1.62272	0.168748	-9.61622	6.82952e-22	9.45391e-19	ENSMUSG00000042474	Fcmr	69169	protein_coding
ENSMUSG00000056673	211.494	11.5787	1.21095	9.56164	1.15901e-21	1.47068e-18	ENSMUSG00000056673	Kdm5d	20592	protein_coding
ENSMUSG00000061232	35778.4	-0.89343	0.0942502	-9.47934	2.55889e-21	2.99724e-18	ENSMUSG00000061232	H2-K1	14972	protein_coding
ENSMUSG00000030577	3342.13	-1.29165	0.13674	-9.44601	3.5201e-21	3.82861e-18	ENSMUSG00000030577	Cd22	12483	protein_coding
ENSMUSG00000028885	962.189	-2.15832	0.229409	-9.40819	5.04757e-21	5.12396e-18	ENSMUSG00000028885	Smpdl3b	100340	protein_coding
ENSMUSG00000000157	3105.7	1.01683	0.108579	9.36487	7.61469e-21	7.2468e-18	ENSMUSG00000000157	Itgb2l	16415	protein_coding
ENSMUSG00000057337	1270.71	-1.78519	0.191358	-9.32907	1.06804e-20	9.56652e-18	ENSMUSG00000057337	Chst3	53374	protein_coding
ENSMUSG00000060550	1308.82	-1.48722	0.161811	-9.19109	3.88898e-20	3.11671e-17	ENSMUSG00000060550	H2-Q7	15018	protein_coding
ENSMUSG00000052013	1274.02	-1.40501	0.155478	-9.03669	1.61484e-19	1.22946e-16	ENSMUSG00000052013	Btla	208154	protein_coding
ENSMUSG00000020846	2900.47	1.01896	0.114242	8.91928	4.69327e-19	3.40307e-16	ENSMUSG00000020846	Rflnb	76566	protein_coding
ENSMUSG00000008496	2658.07	-1.11803	0.125446	-8.91243	4.99251e-19	3.4555e-16	ENSMUSG00000008496	Pou2f2	18987	protein_coding
ENSMUSG00000021091	148.458	2.98632	0.336511	8.87435	7.03435e-19	4.65705e-16	ENSMUSG00000021091	Serpina3n	20716	protein_coding
ENSMUSG00000024042	2108.92	-1.35	0.153788	-8.77832	1.6594e-18	1.05282e-15	ENSMUSG00000024042	Sik1	17691	protein_coding
ENSMUSG00000020717	1907.74	-1.42105	0.162158	-8.76336	1.89512e-18	1.15428e-15	ENSMUSG00000020717	Pecam1	18613	protein_coding
ENSMUSG00000022637	1384.26	-1.36725	0.156163	-8.75523	2.03696e-18	1.19296e-15	ENSMUSG00000022637	Cblb	208650	protein_coding
ENSMUSG00000045322	1323.3	-1.24902	0.142928	-8.73878	2.35643e-18	1.32894e-15	ENSMUSG00000045322	Tlr9	81897	protein_coding
ENSMUSG00000038357	30554.3	1.00067	0.114909	8.70841	3.08164e-18	1.67586e-15	ENSMUSG00000038357	Camp	12796	protein_coding
ENSMUSG00000004568	2335.57	-1.06891	0.122831	-8.70225	3.25371e-18	1.70842e-15	ENSMUSG00000004568	Arhgef18	102098	protein_coding
ENSMUSG00000024659	13992.7	1.00877	0.116391	8.66706	4.43405e-18	2.25058e-15	ENSMUSG00000024659	Anxa1	16952	protein_coding
ENSMUSG00000022587	30569.9	-0.845675	0.0985904	-8.57765	9.68292e-18	4.75619e-15	ENSMUSG00000022587	Ly6e	17069	protein_coding
ENSMUSG00000027556	10317.1	0.871882	0.101916	8.55493	1.17939e-17	5.61207e-15	ENSMUSG00000027556	Car1	12346	protein_coding
ENSMUSG00000052212	15327.7	0.851907	0.101038	8.43155	3.4111e-17	1.57397e-14	ENSMUSG00000052212	Cd177	68891	protein_coding
ENSMUSG00000091649	646.792	-1.5843	0.188473	-8.40599	4.24277e-17	1.90014e-14	ENSMUSG00000091649	Phf11b	236451	protein_coding
ENSMUSG00000032484	111946	0.844834	0.101289	8.34086	7.37525e-17	3.20866e-14	ENSMUSG00000032484	Ngp	18054	protein_coding
ENSMUSG00000023034	1906.28	-1.57903	0.194307	-8.12648	4.41926e-16	1.86922e-13	ENSMUSG00000023034	Nr4a1	15370	protein_coding
ENSMUSG00000030605	1154.42	1.67163	0.205813	8.1221	4.58184e-16	1.88561e-13	ENSMUSG00000030605	Mfge8	17304	protein_coding
ENSMUSG00000002204	5668.77	-1.03824	0.128129	-8.10307	5.35892e-16	2.14737e-13	ENSMUSG00000002204	Napsa	16541	protein_coding
ENSMUSG00000030203	1492.46	-1.57045	0.194977	-8.05454	7.97757e-16	3.11473e-13	ENSMUSG00000030203	Dusp16	70686	protein_coding
ENSMUSG00000019122	3395.14	-1.26867	0.159317	-7.96317	1.67693e-15	6.22797e-13	ENSMUSG00000019122	Ccl9	20308	protein_coding
ENSMUSG00000048498	1767.23	-1.5906	0.199726	-7.96391	1.66682e-15	6.22797e-13	ENSMUSG00000048498	Cd300e	217306	protein_coding
ENSMUSG00000027347	999.78	-1.26398	0.158827	-7.95823	1.74521e-15	6.32723e-13	ENSMUSG00000027347	Rasgrp1		protein_coding
ENSMUSG00000023992	1349.31	1.17882	0.148595	7.93311	2.1373e-15	7.56851e-13	ENSMUSG00000023992	Trem2	83433	protein_coding
ENSMUSG00000027368	503.499	-1.53162	0.194784	-7.86316	3.74559e-15	1.26742e-12	ENSMUSG00000027368	Dusp2	13537	protein_coding
ENSMUSG00000028270	1775.98	-1.20159	0.155111	-7.74667	9.43304e-15	3.12254e-12	ENSMUSG00000028270	Gbp2	14469	protein_coding
ENSMUSG00000018168	1683.21	-1.21791	0.157319	-7.74163	9.81512e-15	3.17989e-12	ENSMUSG00000018168	Ikzf3	22780	protein_coding
ENSMUSG00000022818	415.139	-2.04382	0.264488	-7.72745	1.09721e-14	3.48066e-12	ENSMUSG00000022818	Cyp2ab1	224044	protein_coding
ENSMUSG00000025085	1614.78	-1.25017	0.161967	-7.71868	1.17543e-14	3.65272e-12	ENSMUSG00000025085	Ablim1	226251	protein_coding
ENSMUSG00000041481	1136.06	-1.31682	0.171518	-7.67745	1.62289e-14	4.94234e-12	ENSMUSG00000041481	Serpina3g	20715	protein_coding
ENSMUSG00000052477	395.721	-1.58542	0.208127	-7.61756	2.58509e-14	7.71826e-12	ENSMUSG00000052477	C130026I21Rik	620078	protein_coding
ENSMUSG00000048031	348.442	-2.11721	0.280139	-7.55772	4.102e-14	1.20118e-11	ENSMUSG00000048031	Fcrl5	329693	protein_coding
ENSMUSG00000043832	3651.19	-1.15579	0.154348	-7.48825	6.97997e-14	2.00536e-11	ENSMUSG00000043832	Clec4a3	73149	protein_coding
ENSMUSG00000032915	5532.44	-1.19956	0.16055	-7.47156	7.92485e-14	2.23466e-11	ENSMUSG00000032915	Adgre4	52614	protein_coding
ENSMUSG00000016756	1294.41	-1.06211	0.142383	-7.45954	8.6825e-14	2.40379e-11	ENSMUSG00000016756	Cmah	12763	protein_coding
ENSMUSG00000003379	5396.4	-1.11623	0.149706	-7.45618	8.90667e-14	2.42182e-11	ENSMUSG00000003379	Cd79a		protein_coding
ENSMUSG00000020437	4040.4	-0.931451	0.125319	-7.43266	1.06436e-13	2.84333e-11	ENSMUSG00000020437	Myo1g	246177	protein_coding
ENSMUSG00000037548	2003.18	-1.23115	0.165832	-7.4241	1.13551e-13	2.98111e-11	ENSMUSG00000037548	H2-DMb2	15000	protein_coding
ENSMUSG00000034959	743.405	-1.42119	0.192228	-7.39327	1.43257e-13	3.69725e-11	ENSMUSG00000034959	Rubcnl	271221	protein_coding
ENSMUSG00000101389	551.989	-1.85345	0.251216	-7.3779	1.60805e-13	4.08097e-11	ENSMUSG00000101389	Ms4a4a	666907	protein_coding
ENSMUSG00000066363	525.792	-1.65571	0.22483	-7.36425	1.78144e-13	4.44688e-11	ENSMUSG00000066363	Serpina3f	238393	protein_coding
ENSMUSG00000022586	345.405	-1.99553	0.27252	-7.32253	2.43346e-13	5.97649e-11	ENSMUSG00000022586	Ly6i	57248	protein_coding
ENSMUSG00000023169	2156.97	-0.83899	0.114826	-7.30662	2.73944e-13	6.62119e-11	ENSMUSG00000023169	Slc38a1	105727	protein_coding
ENSMUSG00000075254	1210.19	-1.02883	0.141518	-7.26998	3.59533e-13	8.55407e-11	ENSMUSG00000075254	Heg1	77446	protein_coding
ENSMUSG00000029816	6248.3	2.366	0.325689	7.26459	3.74162e-13	8.63389e-11	ENSMUSG00000029816	Gpnmb	93695	protein_coding
ENSMUSG00000014453	840.131	-1.44755	0.199262	-7.26457	3.74228e-13	8.63389e-11	ENSMUSG00000014453	Blk	12143	protein_coding
ENSMUSG00000028111	975.687	1.40355	0.193584	7.25032	4.15799e-13	9.4498e-11	ENSMUSG00000028111	Ctsk	13038	protein_coding
ENSMUSG00000043263	1929.78	-0.870381	0.120137	-7.24488	4.32821e-13	9.68587e-11	ENSMUSG00000043263	Ifi209	236312	protein_coding
ENSMUSG00000005583	2086.32	-1.01894	0.14068	-7.24299	4.38908e-13	9.68587e-11	ENSMUSG00000005583	Mef2c	17260	protein_coding
ENSMUSG00000003746	5742.88	-0.715672	0.0995009	-7.19262	6.35585e-13	1.38258e-10	ENSMUSG00000003746	Man1a	17155	protein_coding
ENSMUSG00000022708	1241.16	-1.2221	0.170087	-7.18513	6.71434e-13	1.43999e-10	ENSMUSG00000022708	Zbtb20	56490	protein_coding
ENSMUSG00000015501	733.346	-1.4667	0.204687	-7.16557	7.74642e-13	1.63826e-10	ENSMUSG00000015501	Hivep2	15273	protein_coding
ENSMUSG00000052336	4755.62	-1.1377	0.159019	-7.15445	8.4007e-13	1.75229e-10	ENSMUSG00000052336	Cx3cr1	13051	protein_coding
ENSMUSG00000029484	1611.75	0.893125	0.124994	7.14534	8.97747e-13	1.8473e-10	ENSMUSG00000029484	Anxa3	11745	protein_coding
ENSMUSG00000037369	2870.83	-0.925869	0.129614	-7.14326	9.11401e-13	1.85039e-10	ENSMUSG00000037369	Kdm6a	22289	protein_coding
ENSMUSG00000034422	3807.86	-0.737917	0.103363	-7.13905	9.39762e-13	1.88286e-10	ENSMUSG00000034422	Parp14	547253	protein_coding
ENSMUSG00000025236	5695.03	0.776292	0.10918	7.11022	1.15858e-12	2.28432e-10	ENSMUSG00000025236	Adpgk	72141	protein_coding
ENSMUSG00000038437	1587.82	-0.941762	0.132477	-7.10885	1.17014e-12	2.28432e-10	ENSMUSG00000038437	Mllt6	246198	protein_coding
ENSMUSG00000020279	257.429	-1.91407	0.270562	-7.07443	1.50067e-12	2.89249e-10	ENSMUSG00000020279	Il9r	16199	protein_coding
ENSMUSG00000021880	1600.94	-0.991892	0.140482	-7.06061	1.65773e-12	3.15528e-10	ENSMUSG00000021880	Rnase6	78416	protein_coding
ENSMUSG00000028268	787.738	-1.15069	0.16303	-7.05815	1.68732e-12	3.17196e-10	ENSMUSG00000028268	Gbp3	55932	protein_coding
ENSMUSG00000049625	1838.57	-1.03011	0.146419	-7.03535	1.98763e-12	3.64647e-10	ENSMUSG00000049625	Tifab	212937	protein_coding
ENSMUSG00000022504	2309.28	-1.09427	0.155536	-7.03546	1.98605e-12	3.64647e-10	ENSMUSG00000022504	Ciita	12265	protein_coding
ENSMUSG00000017737	25482.6	0.992334	0.141135	7.03112	2.04886e-12	3.67034e-10	ENSMUSG00000017737	Mmp9	17395	protein_coding
ENSMUSG00000079419	3581.04	-1.00042	0.142262	-7.03223	2.03262e-12	3.67034e-10	ENSMUSG00000079419	Ms4a6c	73656	protein_coding
ENSMUSG00000043336	1637.81	-0.925416	0.131772	-7.02284	2.17397e-12	3.81381e-10	ENSMUSG00000043336	Filip1l	78749	protein_coding
ENSMUSG00000079190	133.75	-2.60069	0.370336	-7.02252	2.17903e-12	3.81381e-10	ENSMUSG00000079190		100041057	protein_coding
ENSMUSG00000026835	2796.58	1.23642	0.177242	6.97589	3.03937e-12	5.14227e-10	ENSMUSG00000026835	Fcnb	14134	protein_coding
ENSMUSG00000021895	2615.79	-0.887758	0.127235	-6.97732	3.0086e-12	5.14227e-10	ENSMUSG00000021895	Arhgef3	71704	protein_coding
ENSMUSG00000035208	985.387	-1.00549	0.144367	-6.96486	3.28734e-12	5.5007e-10	ENSMUSG00000035208	Slfn8	276950	protein_coding
ENSMUSG00000037754	743.326	-1.30033	0.187994	-6.9169	4.61649e-12	7.6408e-10	ENSMUSG00000037754	Ppp1r16b	228852	protein_coding
ENSMUSG00000042700	1868.07	-0.909636	0.131874	-6.89779	5.2818e-12	8.64795e-10	ENSMUSG00000042700	Sipa1l1	217692	protein_coding
ENSMUSG00000052435	1557.39	1.07068	0.155608	6.88061	5.95957e-12	9.65388e-10	ENSMUSG00000052435	Cebpe	110794	protein_coding
ENSMUSG00000060802	48962.1	-0.644556	0.0938844	-6.86542	6.62954e-12	1.06261e-09	ENSMUSG00000060802	B2m	12010	protein_coding
ENSMUSG00000070327	6573.73	-0.838885	0.122637	-6.84041	7.89663e-12	1.25252e-09	ENSMUSG00000070327	Rnf213	672511	protein_coding
ENSMUSG00000037972	1984.19	-1.27131	0.186241	-6.82617	8.72145e-12	1.36909e-09	ENSMUSG00000037972	Snn	20621	protein_coding
ENSMUSG00000030117	579.267	-1.52987	0.224667	-6.8095	9.79366e-12	1.52172e-09	ENSMUSG00000030117	Gdf3	14562	protein_coding
ENSMUSG00000056071	166584	0.932541	0.137615	6.77646	1.23157e-11	1.89425e-09	ENSMUSG00000056071	S100a9	20202	protein_coding
ENSMUSG00000032000	2235.54	-0.811376	0.120034	-6.75953	1.38439e-11	2.108e-09	ENSMUSG00000032000	Birc3	11796	protein_coding
ENSMUSG00000039981	635.32	-1.21504	0.18002	-6.74945	1.48403e-11	2.23735e-09	ENSMUSG00000039981	Zc3h12d	237256	protein_coding
ENSMUSG00000066687	383.464	-2.06983	0.307703	-6.72672	1.73536e-11	2.59062e-09	ENSMUSG00000066687	Zbtb16	235320	protein_coding
ENSMUSG00000036181	2134	0.846618	0.126026	6.7178	1.84492e-11	2.72743e-09	ENSMUSG00000036181	H1f2	50708	protein_coding
ENSMUSG00000026822	32668.5	0.762044	0.113688	6.70293	2.04277e-11	2.99089e-09	ENSMUSG00000026822	Lcn2	16819	protein_coding
ENSMUSG00000037321	3516.37	-0.77322	0.115401	-6.70027	2.08037e-11	2.99927e-09	ENSMUSG00000037321	Tap1	21354	protein_coding
ENSMUSG00000030724	1779.71	-1.14483	0.170876	-6.69974	2.08788e-11	2.99927e-09	ENSMUSG00000030724	Cd19	12478	protein_coding
ENSMUSG00000021356	1065.46	-1.11507	0.166652	-6.69097	2.21697e-11	3.15493e-09	ENSMUSG00000021356	Irf4	16364	protein_coding
ENSMUSG00000016496	812.578	-1.0927	0.163775	-6.67197	2.52392e-11	3.5585e-09	ENSMUSG00000016496	Cd274	60533	protein_coding
ENSMUSG00000079445	283.673	1.8146	0.272699	6.65422	2.84802e-11	3.97861e-09	ENSMUSG00000079445	B3gnt7	227327	protein_coding
ENSMUSG00000050350	669.748	-1.08679	0.163373	-6.65223	2.88679e-11	3.9961e-09	ENSMUSG00000050350	Gpr18	110168	protein_coding
ENSMUSG00000045826	1466.24	-1.07421	0.162138	-6.6253	3.46542e-11	4.75388e-09	ENSMUSG00000045826	Ptprcap	19265	protein_coding
ENSMUSG00000024222	2254.22	-1.25714	0.190337	-6.6048	3.98061e-11	5.41186e-09	ENSMUSG00000024222	Fkbp5	14229	protein_coding
ENSMUSG00000026796	1058.64	1.12766	0.171197	6.58691	4.49073e-11	6.05136e-09	ENSMUSG00000026796	Niban2	227737	protein_coding
ENSMUSG00000000184	3968.47	-1.0296	0.15635	-6.58524	4.54154e-11	6.06614e-09	ENSMUSG00000000184	Ccnd2	12444	protein_coding
ENSMUSG00000079597	830.854	1.43343	0.217751	6.58287	4.61466e-11	6.11021e-09	ENSMUSG00000079597	Cstdc4	433016	protein_coding
ENSMUSG00000027843	1694.84	-0.831776	0.126801	-6.55969	5.39183e-11	7.07771e-09	ENSMUSG00000027843	Ptpn22	19260	protein_coding
ENSMUSG00000073418	2678.23	-1.02271	0.155953	-6.55781	5.46029e-11	7.08709e-09	ENSMUSG00000073418	C4b	12268	protein_coding
ENSMUSG00000034981	114.935	-2.91305	0.44427	-6.55695	5.49206e-11	7.08709e-09	ENSMUSG00000034981	Parm1		protein_coding
ENSMUSG00000021457	13564.5	-0.606789	0.0926803	-6.54712	5.86577e-11	7.50573e-09	ENSMUSG00000021457	Syk	20963	protein_coding
ENSMUSG00000020601	404.89	-1.43163	0.219079	-6.53478	6.37029e-11	8.08337e-09	ENSMUSG00000020601	Trib2	217410	protein_coding
ENSMUSG00000022582	1618.17	0.931643	0.143215	6.50522	7.75813e-11	9.76306e-09	ENSMUSG00000022582	Ly6g	546644	protein_coding
ENSMUSG00000043931	360.403	-1.49969	0.231243	-6.48535	8.85262e-11	1.10491e-08	ENSMUSG00000043931	Gimap7	231932	protein_coding
ENSMUSG00000030671	769.834	-1.0839	0.167694	-6.46357	1.0226e-10	1.26594e-08	ENSMUSG00000030671	Pde3b	18576	protein_coding
ENSMUSG00000038352	767.177	-1.06506	0.164912	-6.45837	1.05836e-10	1.29965e-08	ENSMUSG00000038352	Arl5c	217151	protein_coding
ENSMUSG00000051748	2762.25	0.910725	0.142401	6.39549	1.60029e-10	1.94941e-08	ENSMUSG00000051748	Wfdc21	66107	protein_coding
ENSMUSG00000003153	4397.2	0.866377	0.135517	6.39313	1.62528e-10	1.96414e-08	ENSMUSG00000003153	Slc2a3	20527	protein_coding
ENSMUSG00000030208	548.318	1.48167	0.231963	6.38754	1.6858e-10	2.02124e-08	ENSMUSG00000030208	Emp1	13730	protein_coding
ENSMUSG00000052160	5570.82	-0.771608	0.120876	-6.38345	1.73141e-10	2.0597e-08	ENSMUSG00000052160	Pld4		protein_coding
ENSMUSG00000018381	2242.87	-0.882767	0.138689	-6.36508	1.95188e-10	2.30397e-08	ENSMUSG00000018381	Abi3	66610	protein_coding
ENSMUSG00000025278	716.704	-1.03654	0.162934	-6.36172	1.99509e-10	2.33686e-08	ENSMUSG00000025278	Flnb	286940	protein_coding
ENSMUSG00000037337	1439.65	-0.879413	0.138563	-6.34667	2.20028e-10	2.55753e-08	ENSMUSG00000037337	Map4k1	26411	protein_coding
ENSMUSG00000045087	898.025	-1.53129	0.241779	-6.33344	2.3976e-10	2.76578e-08	ENSMUSG00000045087	S1pr5	94226	protein_coding
ENSMUSG00000026879	5817.25	0.720599	0.11415	6.31274	2.74141e-10	3.13861e-08	ENSMUSG00000026879	Gsn	227753	protein_coding
ENSMUSG00000027514	688.506	-1.01923	0.161744	-6.30153	2.94716e-10	3.34898e-08	ENSMUSG00000027514	Zbp1	58203	protein_coding
ENSMUSG00000031167	9400.08	0.662016	0.105081	6.30008	2.97492e-10	3.35549e-08	ENSMUSG00000031167	Rbm3	19652	protein_coding
ENSMUSG00000056054	112462	0.929174	0.147517	6.29876	3.00036e-10	3.35931e-08	ENSMUSG00000056054	S100a8	20201	protein_coding
ENSMUSG00000024334	570.78	-1.23339	0.195851	-6.2976	3.02283e-10	3.35976e-08	ENSMUSG00000024334	H2-Oa	15001	protein_coding
ENSMUSG00000022723	811.935	-1.14716	0.182748	-6.27727	3.44571e-10	3.80202e-08	ENSMUSG00000022723	Crybg3	224273	protein_coding
ENSMUSG00000078606	216.777	-1.69801	0.271833	-6.24652	4.19699e-10	4.59766e-08	ENSMUSG00000078606	Gvin2	100042856	protein_coding
ENSMUSG00000001281	3134.74	-0.803667	0.128705	-6.24426	4.25817e-10	4.63136e-08	ENSMUSG00000001281	Itgb7	16421	protein_coding
ENSMUSG00000049037	4469.83	-0.9897	0.158611	-6.23981	4.38095e-10	4.73112e-08	ENSMUSG00000049037	Clec4a1	269799	protein_coding
ENSMUSG00000030067	1954.98	-0.741047	0.119127	-6.22065	4.95093e-10	5.27188e-08	ENSMUSG00000030067	Foxp1	108655	protein_coding
ENSMUSG00000014030	2164.34	-1.15394	0.185761	-6.21199	5.23178e-10	5.53224e-08	ENSMUSG00000014030	Pax5	18507	protein_coding
ENSMUSG00000019558	425.275	1.8021	0.290263	6.20849	5.34946e-10	5.61767e-08	ENSMUSG00000019558	Slc6a8	102857	protein_coding
ENSMUSG00000025877	4713.99	0.708973	0.114271	6.20433	5.49321e-10	5.72912e-08	ENSMUSG00000025877	Hk3	212032	protein_coding
ENSMUSG00000020272	6968.61	-0.857057	0.138433	-6.19114	5.97295e-10	6.18708e-08	ENSMUSG00000020272	Stk10	20868	protein_coding
ENSMUSG00000062901	4192.15	-0.649586	0.104993	-6.18695	6.13397e-10	6.31095e-08	ENSMUSG00000062901	Klhl24	75785	protein_coding
ENSMUSG00000054435	1340.21	-0.98099	0.158751	-6.17941	6.43432e-10	6.57553e-08	ENSMUSG00000054435	Gimap4	107526	protein_coding
ENSMUSG00000034765	810.961	-1.51161	0.245136	-6.16641	6.98565e-10	7.0444e-08	ENSMUSG00000034765	Dusp5	240672	protein_coding
ENSMUSG00000086564	1827.56	1.133	0.184763	6.1322	8.66744e-10	8.68283e-08	ENSMUSG00000086564	Cd101	630146	protein_coding
ENSMUSG00000028961	10357.3	0.686179	0.112	6.1266	8.97771e-10	8.88771e-08	ENSMUSG00000028961	Pgd	110208	protein_coding
ENSMUSG00000027863	698.33	-1.27673	0.208398	-6.1264	8.98869e-10	8.88771e-08	ENSMUSG00000027863	Cd2	12481	protein_coding
ENSMUSG00000055148	3696.89	-0.731822	0.119488	-6.12465	9.08846e-10	8.92838e-08	ENSMUSG00000055148	Klf2	16598	protein_coding
ENSMUSG00000025823	4475.97	-1.00573	0.164287	-6.12175	9.25503e-10	9.03374e-08	ENSMUSG00000025823	Pdia4	12304	protein_coding
ENSMUSG00000030921	2355.92	-0.703918	0.115054	-6.11813	9.46786e-10	9.18262e-08	ENSMUSG00000030921	Trim30a	20128	protein_coding
ENSMUSG00000037138	741.775	-1.12118	0.183721	-6.10261	1.04347e-09	1.00563e-07	ENSMUSG00000037138	Aff3	16764	protein_coding
ENSMUSG00000038421	1521.37	-1.14306	0.187347	-6.1013	1.05212e-09	1.00759e-07	ENSMUSG00000038421	Fcrla	98752	protein_coding
ENSMUSG00000003228	1602.21	-0.928048	0.152882	-6.07037	1.27616e-09	1.20697e-07	ENSMUSG00000003228	Grk5	14773	protein_coding
ENSMUSG00000021365	3725.4	-0.762243	0.125623	-6.06769	1.29759e-09	1.21966e-07	ENSMUSG00000021365	Nedd9	18003	protein_coding
ENSMUSG00000024143	2231.35	-0.919269	0.151623	-6.06287	1.33714e-09	1.24911e-07	ENSMUSG00000024143	Rhoq	104215	protein_coding
ENSMUSG00000019843	1768.49	-0.872898	0.144053	-6.05955	1.36503e-09	1.2674e-07	ENSMUSG00000019843	Fyn	14360	protein_coding
ENSMUSG00000006362	1665.8	-1.00849	0.166709	-6.04942	1.45372e-09	1.34157e-07	ENSMUSG00000006362	Cbfa2t3	12398	protein_coding
ENSMUSG00000054072	873.029	-1.10633	0.183204	-6.0388	1.55267e-09	1.42425e-07	ENSMUSG00000054072	Iigp1	60440	protein_coding
ENSMUSG00000046546	1134.05	-0.843696	0.139825	-6.03393	1.60017e-09	1.45902e-07	ENSMUSG00000046546	Fam43a	224093	protein_coding
ENSMUSG00000031304	1577.65	-0.835215	0.138466	-6.03192	1.62019e-09	1.46849e-07	ENSMUSG00000031304	Il2rg	16186	protein_coding
ENSMUSG00000055675	1094.35	-1.00827	0.168611	-5.97986	2.23329e-09	2.01221e-07	ENSMUSG00000055675	Kbtbd11	74901	protein_coding
ENSMUSG00000035354	1976.7	-0.710091	0.118805	-5.97695	2.27356e-09	2.03644e-07	ENSMUSG00000035354	Uvrag	78610	protein_coding
ENSMUSG00000051682	2993.07	-0.892747	0.149757	-5.9613	2.5024e-09	2.22831e-07	ENSMUSG00000051682	Treml4	224840	protein_coding
ENSMUSG00000054263	622.127	-1.31311	0.221194	-5.93648	2.91209e-09	2.57805e-07	ENSMUSG00000054263	Lifr	16880	protein_coding
ENSMUSG00000052776	778.81	-0.93259	0.157308	-5.92843	3.0585e-09	2.69201e-07	ENSMUSG00000052776	Oas1a	246730	protein_coding
ENSMUSG00000015889	5774.12	0.659458	0.111261	5.92714	3.08251e-09	2.69755e-07	ENSMUSG00000015889	Lta4h	16993	protein_coding
ENSMUSG00000024681	970.155	1.33	0.224619	5.92114	3.19709e-09	2.78184e-07	ENSMUSG00000024681	Ms4a3	170813	protein_coding
ENSMUSG00000028525	1284.78	-0.862361	0.146044	-5.90482	3.53032e-09	3.05433e-07	ENSMUSG00000028525	Pde4b	18578	protein_coding
ENSMUSG00000031015	3342.65	-0.787561	0.133408	-5.90343	3.56031e-09	3.06287e-07	ENSMUSG00000031015	Swap70	20947	protein_coding
ENSMUSG00000050390	360.663	1.3669	0.231805	5.89678	3.70656e-09	3.17077e-07	ENSMUSG00000050390	C77080	97130	protein_coding
ENSMUSG00000034858	500.817	-1.12	0.189983	-5.89526	3.74086e-09	3.18224e-07	ENSMUSG00000034858	Fam214a	235493	protein_coding
ENSMUSG00000040265	113.239	-2.25055	0.382298	-5.88691	3.93492e-09	3.32873e-07	ENSMUSG00000040265	Dnm3	103967	protein_coding
ENSMUSG00000045868	162.868	-1.7916	0.304405	-5.88556	3.96699e-09	3.33731e-07	ENSMUSG00000045868	Gvin1	74558	protein_coding
ENSMUSG00000042105	572.46	-1.06721	0.182606	-5.84431	5.08668e-09	4.25577e-07	ENSMUSG00000042105	Inpp5f	101490	protein_coding
ENSMUSG00000020893	1660.76	-0.951081	0.162962	-5.8362	5.34037e-09	4.4436e-07	ENSMUSG00000020893	Per1	18626	protein_coding
ENSMUSG00000025492	6566.74	-0.781708	0.134213	-5.82439	5.73218e-09	4.74369e-07	ENSMUSG00000025492	Ifitm3	66141	protein_coding
ENSMUSG00000042129	6196.69	-0.629644	0.108259	-5.81609	6.02415e-09	4.95836e-07	ENSMUSG00000042129	Rassf4	213391	protein_coding
ENSMUSG00000034220	971.096	1.0194	0.175545	5.80706	6.35779e-09	5.20484e-07	ENSMUSG00000034220	Gpc1	14733	protein_coding
ENSMUSG00000026069	1354.52	0.878791	0.151728	5.79188	6.96029e-09	5.66761e-07	ENSMUSG00000026069	Il1rl1	17082	protein_coding
ENSMUSG00000035929	2845.71	-0.656989	0.114039	-5.76108	8.35766e-09	6.76926e-07	ENSMUSG00000035929	H2-Q4	15015	protein_coding
ENSMUSG00000030313	574.013	-1.25891	0.21888	-5.75161	8.83983e-09	7.12191e-07	ENSMUSG00000030313	Dennd5b	320560	protein_coding
ENSMUSG00000060586	35100.5	-0.657215	0.114682	-5.73076	9.99803e-09	8.01263e-07	ENSMUSG00000060586	H2-Eb1	14969	protein_coding
ENSMUSG00000026104	2466.06	-0.637622	0.111343	-5.72666	1.0243e-08	8.16595e-07	ENSMUSG00000026104	Stat1	20846	protein_coding
ENSMUSG00000001739	374.473	1.25846	0.220339	5.7115	1.11983e-08	8.88105e-07	ENSMUSG00000001739	Cldn15	60363	protein_coding
ENSMUSG00000023903	1732.84	0.737571	0.129275	5.70544	1.16045e-08	9.1555e-07	ENSMUSG00000023903	Mmp25	240047	protein_coding
ENSMUSG00000003032	1063.52	-1.26703	0.222417	-5.69665	1.22186e-08	9.59037e-07	ENSMUSG00000003032	Klf4	16600	protein_coding
ENSMUSG00000044080	1280.33	1.21831	0.214033	5.69215	1.25449e-08	9.79599e-07	ENSMUSG00000044080	S100a1	20193	protein_coding
ENSMUSG00000024610	106114	-0.638509	0.112281	-5.68669	1.29526e-08	1.00627e-06	ENSMUSG00000024610	Cd74	16149	protein_coding
ENSMUSG00000031586	670.985	-1.20651	0.212355	-5.68155	1.33482e-08	1.03174e-06	ENSMUSG00000031586	Rbpms	19663	protein_coding
ENSMUSG00000020315	3600.47	-0.621723	0.109565	-5.67447	1.39122e-08	1.06991e-06	ENSMUSG00000020315	Sptbn1	20742	protein_coding
ENSMUSG00000069873	719.072	1.01204	0.178628	5.66564	1.46473e-08	1.12078e-06	ENSMUSG00000069873	4930438A08Rik	73988	protein_coding
ENSMUSG00000044583	2332.41	-0.763723	0.134897	-5.66152	1.50035e-08	1.14229e-06	ENSMUSG00000044583	Tlr7	170743	protein_coding
ENSMUSG00000073409	661.868	-1.15141	0.204683	-5.62533	1.85156e-08	1.40267e-06	ENSMUSG00000073409	H2-Q6	110557	protein_coding
ENSMUSG00000038342	1587.4	-0.693575	0.123336	-5.62346	1.87168e-08	1.40627e-06	ENSMUSG00000038342	Mlxip	208104	protein_coding
ENSMUSG00000024677	1194.74	-0.869167	0.154569	-5.62318	1.87478e-08	1.40627e-06	ENSMUSG00000024677	Ms4a6b	69774	protein_coding
ENSMUSG00000058135	3136.18	0.891941	0.1589	5.61323	1.98581e-08	1.48225e-06	ENSMUSG00000058135	Gstm1	14862	protein_coding
ENSMUSG00000028037	232.083	-1.44495	0.257472	-5.61207	1.99921e-08	1.48497e-06	ENSMUSG00000028037	Ifi44	99899	protein_coding
ENSMUSG00000026875	387.344	-1.26937	0.226315	-5.60886	2.03663e-08	1.50543e-06	ENSMUSG00000026875	Traf1	22029	protein_coding
ENSMUSG00000052760	418.037	-1.09735	0.195731	-5.60639	2.06592e-08	1.5197e-06	ENSMUSG00000052760	A630001G21Rik	319997	protein_coding
ENSMUSG00000049723	198.4	1.95937	0.349681	5.60332	2.1029e-08	1.53947e-06	ENSMUSG00000049723	Mmp12	17381	protein_coding
ENSMUSG00000001444	167.32	-1.75558	0.313661	-5.59707	2.18004e-08	1.5883e-06	ENSMUSG00000001444	Tbx21	57765	protein_coding
ENSMUSG00000035150	1958.68	-0.652733	0.116651	-5.5956	2.19862e-08	1.59421e-06	ENSMUSG00000035150	Eif2s3x	26905	protein_coding
ENSMUSG00000004032	983.389	0.785627	0.140438	5.59412	2.2175e-08	1.60028e-06	ENSMUSG00000004032	Gstm5		protein_coding
ENSMUSG00000020048	20318.8	-0.722899	0.129416	-5.58587	2.32534e-08	1.66234e-06	ENSMUSG00000020048	Hsp90b1	22027	protein_coding
ENSMUSG00000075602	2195.68	-0.979677	0.175362	-5.58659	2.31576e-08	1.66234e-06	ENSMUSG00000075602	Ly6a	110454	protein_coding
ENSMUSG00000031391	1116.93	-1.01441	0.182126	-5.56984	2.54979e-08	1.81428e-06	ENSMUSG00000031391	L1cam	16728	protein_coding
ENSMUSG00000024548	252.197	-1.50083	0.269771	-5.56334	2.6466e-08	1.87441e-06	ENSMUSG00000024548	Setbp1	240427	protein_coding
ENSMUSG00000043939	567.142	1.18584	0.213548	5.55302	2.8078e-08	1.97937e-06	ENSMUSG00000043939	A530064D06Rik	328830	protein_coding
ENSMUSG00000035000	525.796	-1.36467	0.245824	-5.55143	2.83347e-08	1.98826e-06	ENSMUSG00000035000	Dpp4	13482	protein_coding
ENSMUSG00000054169	332.705	1.26609	0.228348	5.54455	2.94708e-08	2.05849e-06	ENSMUSG00000054169	Ceacam10	26366	protein_coding
ENSMUSG00000070369	3477.1	0.592115	0.106903	5.53882	3.04522e-08	2.11733e-06	ENSMUSG00000070369	Itgad	381924	protein_coding
ENSMUSG00000017493	6458.97	0.692587	0.125421	5.52209	3.3499e-08	2.31858e-06	ENSMUSG00000017493	Igfbp4	16010	protein_coding
ENSMUSG00000022884	3816.27	-0.575238	0.104188	-5.52116	3.36764e-08	2.32032e-06	ENSMUSG00000022884	Eif4a2	13682	protein_coding
ENSMUSG00000029304	1793.7	2.1128	0.382899	5.51791	3.43059e-08	2.33237e-06	ENSMUSG00000029304	Spp1	20750	protein_coding
ENSMUSG00000021281	8870.57	0.514861	0.0933077	5.51788	3.43108e-08	2.33237e-06	ENSMUSG00000021281	Tnfaip2	21928	protein_coding
ENSMUSG00000026271	1087.34	-1.12707	0.204202	-5.5194	3.40166e-08	2.33237e-06	ENSMUSG00000026271	Gpr35	64095	protein_coding
ENSMUSG00000048534	1777.97	0.924907	0.167685	5.51575	3.47295e-08	2.35034e-06	ENSMUSG00000048534	Jaml	270152	protein_coding
ENSMUSG00000041538	1638.58	-0.954274	0.173093	-5.51307	3.52624e-08	2.37585e-06	ENSMUSG00000041538	H2-Ob	15002	protein_coding
ENSMUSG00000035781	4456.58	0.61126	0.110974	5.50812	3.62686e-08	2.4222e-06	ENSMUSG00000035781	R3hdm4	109284	protein_coding
ENSMUSG00000022057	123.298	-2.06645	0.375123	-5.50873	3.61438e-08	2.4222e-06	ENSMUSG00000022057	Adamdec1		protein_coding
ENSMUSG00000039997	1591.85	-0.741419	0.135066	-5.48931	4.03514e-08	2.6831e-06	ENSMUSG00000039997	Ifi203	15950	protein_coding
ENSMUSG00000032009	1012.8	-0.933117	0.17057	-5.47057	4.48596e-08	2.9699e-06	ENSMUSG00000032009	Sesn3		protein_coding
ENSMUSG00000026815	2528.58	0.627497	0.115135	5.4501	5.03411e-08	3.31837e-06	ENSMUSG00000026815	Gfi1b	14582	protein_coding
ENSMUSG00000024747	637.771	0.966175	0.177358	5.4476	5.10535e-08	3.35083e-06	ENSMUSG00000024747	Aldh1a7	26358	protein_coding
ENSMUSG00000090019	842.714	-0.963994	0.17707	-5.44414	5.20569e-08	3.40202e-06	ENSMUSG00000090019	Gimap1	16205	protein_coding
ENSMUSG00000073421	33993	-0.599776	0.11022	-5.4416	5.28041e-08	3.4361e-06	ENSMUSG00000073421	H2-Ab1	14961	protein_coding
ENSMUSG00000060470	717.987	0.920314	0.169174	5.44005	5.32647e-08	3.45132e-06	ENSMUSG00000060470	Adgrg3	54672	protein_coding
ENSMUSG00000040569	92.5554	2.20568	0.405577	5.43838	5.37684e-08	3.4692e-06	ENSMUSG00000040569	Slc26a7	208890	protein_coding
ENSMUSG00000022686	715.118	-1.22004	0.224449	-5.43569	5.4586e-08	3.5071e-06	ENSMUSG00000022686	B3gnt5	108105	protein_coding
ENSMUSG00000040093	1203.84	-0.897266	0.165115	-5.43418	5.50492e-08	3.52199e-06	ENSMUSG00000040093	Bmf	171543	protein_coding
ENSMUSG00000018217	501.228	1.21186	0.223827	5.41428	6.15364e-08	3.90423e-06	ENSMUSG00000018217	Pmp22	18858	protein_coding
ENSMUSG00000032349	2059.9	-0.77396	0.142995	-5.41251	6.21467e-08	3.92659e-06	ENSMUSG00000032349	Elovl5	68801	protein_coding
ENSMUSG00000036452	992.299	-0.883006	0.163304	-5.40715	6.40367e-08	4.02928e-06	ENSMUSG00000036452	Arhgap26	71302	protein_coding
ENSMUSG00000064246	2600.55	0.890605	0.164781	5.40477	6.48919e-08	4.04887e-06	ENSMUSG00000064246	Chil1	12654	protein_coding
ENSMUSG00000019066	2299.59	0.686207	0.126952	5.40525	6.47175e-08	4.04887e-06	ENSMUSG00000019066	Rab3d	19340	protein_coding
ENSMUSG00000029561	1774.04	-0.813904	0.150609	-5.40407	6.51457e-08	4.04887e-06	ENSMUSG00000029561	Oasl2	23962	protein_coding
ENSMUSG00000025351	6840.23	0.714169	0.132242	5.40047	6.64673e-08	4.11242e-06	ENSMUSG00000025351	Cd63	12512	protein_coding
ENSMUSG00000037071	3848.45	-0.929444	0.172148	-5.39909	6.69784e-08	4.11242e-06	ENSMUSG00000037071	Scd1	20249	protein_coding
ENSMUSG00000006310	107.875	-2.22308	0.411704	-5.3997	6.6752e-08	4.11242e-06	ENSMUSG00000006310	Zbtb32	58206	protein_coding
ENSMUSG00000028132	1715.92	0.747775	0.138539	5.39758	6.75448e-08	4.13054e-06	ENSMUSG00000028132	Tlcd4	99887	protein_coding
ENSMUSG00000007817	3144.37	-0.647177	0.119972	-5.3944	6.87544e-08	4.18769e-06	ENSMUSG00000007817	Zmiz1	328365	protein_coding
ENSMUSG00000026068	1708.71	0.784016	0.145441	5.39063	7.02119e-08	4.24253e-06	ENSMUSG00000026068	Il18rap	16174	protein_coding
ENSMUSG00000030199	2253.77	-0.612093	0.113544	-5.39078	7.01527e-08	4.24253e-06	ENSMUSG00000030199	Etv6	14011	protein_coding
ENSMUSG00000024900	4325.62	-0.585932	0.108898	-5.38054	7.42633e-08	4.46127e-06	ENSMUSG00000024900	Cpt1a	12894	protein_coding
ENSMUSG00000040964	1118.8	-1.01912	0.189421	-5.38016	7.44181e-08	4.46127e-06	ENSMUSG00000040964	Arhgef10l	72754	protein_coding
ENSMUSG00000053617	1783.62	-0.945987	0.175876	-5.37871	7.50196e-08	4.4797e-06	ENSMUSG00000053617	Sh3pxd2a	14218	protein_coding
ENSMUSG00000024085	3862.12	-0.55559	0.103326	-5.37708	7.57044e-08	4.50294e-06	ENSMUSG00000024085	Man2a1	17158	protein_coding
ENSMUSG00000002068	3115	0.650892	0.121407	5.36125	8.26462e-08	4.8967e-06	ENSMUSG00000002068	Ccne1	12447	protein_coding
ENSMUSG00000010142	1613.59	-0.833566	0.155581	-5.35776	8.42601e-08	4.97298e-06	ENSMUSG00000010142	Tnfrsf13b	57916	protein_coding
ENSMUSG00000021361	9893.59	0.481093	0.0899698	5.34727	8.92924e-08	5.24963e-06	ENSMUSG00000021361	Tmem14c	66154	protein_coding
ENSMUSG00000025330	1899.67	0.795352	0.148796	5.34524	9.02958e-08	5.28821e-06	ENSMUSG00000025330	Padi4		protein_coding
ENSMUSG00000070873	754.028	-1.20061	0.224706	-5.34301	9.14137e-08	5.33317e-06	ENSMUSG00000070873	Lilra5	232801	protein_coding
ENSMUSG00000003418	600.965	-1.06471	0.199339	-5.34118	9.2341e-08	5.3667e-06	ENSMUSG00000003418	St8sia6	241230	protein_coding
ENSMUSG00000024063	4127.32	-0.614054	0.115103	-5.33481	9.56423e-08	5.53744e-06	ENSMUSG00000024063	Lbh	77889	protein_coding
ENSMUSG00000118667	128.043	1.84405	0.346892	5.31592	1.06117e-07	6.12062e-06	ENSMUSG00000118667	Ahnak2	100041194	protein_coding
ENSMUSG00000037926	6094.71	-0.685417	0.129335	-5.29954	1.16092e-07	6.63279e-06	ENSMUSG00000037926	Ssh2	237860	protein_coding
ENSMUSG00000024621	22214.9	-0.748763	0.141297	-5.29921	1.16304e-07	6.63279e-06	ENSMUSG00000024621	Csf1r	12978	protein_coding
ENSMUSG00000050379	1217.61	-0.751858	0.141854	-5.30023	1.15657e-07	6.63279e-06	ENSMUSG00000050379	Septin6	56526	protein_coding
ENSMUSG00000022415	547.275	1.17355	0.221564	5.29664	1.17954e-07	6.7018e-06	ENSMUSG00000022415	Syngr1	20972	protein_coding
ENSMUSG00000031838	5057.04	-0.609638	0.11549	-5.27869	1.30109e-07	7.36497e-06	ENSMUSG00000031838	Ifi30	65972	protein_coding
ENSMUSG00000046223	1429.93	0.764177	0.144879	5.27457	1.33068e-07	7.50457e-06	ENSMUSG00000046223	Plaur	18793	protein_coding
ENSMUSG00000029915	1432.77	0.909515	0.172916	5.25988	1.44151e-07	8.09959e-06	ENSMUSG00000029915	Clec5a	23845	protein_coding
ENSMUSG00000030187	1077.67	-0.890704	0.169595	-5.25195	1.50495e-07	8.42497e-06	ENSMUSG00000030187	Klra2	16633	protein_coding
ENSMUSG00000029254	1067.06	-0.767993	0.146438	-5.24449	1.56717e-07	8.74114e-06	ENSMUSG00000029254	Stap1	56792	protein_coding
ENSMUSG00000045092	1056.59	-0.967075	0.184665	-5.2369	1.63293e-07	9.07471e-06	ENSMUSG00000045092	S1pr1	13609	protein_coding
ENSMUSG00000041754	1492.35	0.841302	0.160951	5.22705	1.72231e-07	9.53661e-06	ENSMUSG00000041754	Trem3	58218	protein_coding
ENSMUSG00000022951	839.716	-0.964813	0.184655	-5.22495	1.74198e-07	9.61054e-06	ENSMUSG00000022951	Rcan1	54720	protein_coding
ENSMUSG00000023947	1172.88	-0.708092	0.135564	-5.22329	1.75767e-07	9.62737e-06	ENSMUSG00000023947	Nfkbie	18037	protein_coding
ENSMUSG00000025930	34.8254	-8.18293	1.56645	-5.22385	1.75237e-07	9.62737e-06	ENSMUSG00000025930	Msc	17681	protein_coding
ENSMUSG00000068735	905.82	-0.857601	0.164452	-5.21489	1.83931e-07	1.00384e-05	ENSMUSG00000068735	Trp53i11	277414	protein_coding
ENSMUSG00000032089	4289.42	-0.738014	0.141653	-5.21001	1.88826e-07	1.02322e-05	ENSMUSG00000032089	Il10ra	16154	protein_coding
ENSMUSG00000024210	96.0004	-2.32063	0.445391	-5.21033	1.88505e-07	1.02322e-05	ENSMUSG00000024210	Ip6k3	271424	protein_coding
ENSMUSG00000026656	4118.3	-0.551994	0.106008	-5.2071	1.91819e-07	1.03575e-05	ENSMUSG00000026656	Fcgr2b	14130	protein_coding
ENSMUSG00000035629	1287.06	-0.789323	0.151834	-5.1986	2.00799e-07	1.07661e-05	ENSMUSG00000035629	Rubcn	100502698	protein_coding
ENSMUSG00000029084	1783.23	-0.87993	0.16949	-5.19163	2.08458e-07	1.11375e-05	ENSMUSG00000029084	Cd38		protein_coding
ENSMUSG00000039264	1217.78	-0.903128	0.173984	-5.19087	2.0931e-07	1.11439e-05	ENSMUSG00000039264	Gimap3	83408	protein_coding
ENSMUSG00000024011	1243.97	0.911527	0.176312	5.16996	2.34143e-07	1.23806e-05	ENSMUSG00000024011	Pi16	74116	protein_coding
ENSMUSG00000044167	1262.38	-0.879429	0.170104	-5.16994	2.34163e-07	1.23806e-05	ENSMUSG00000044167	Foxo1	56458	protein_coding
ENSMUSG00000098188	986.34	-0.911561	0.17637	-5.16846	2.36032e-07	1.24362e-05	ENSMUSG00000098188	Sowahc	268301	protein_coding
ENSMUSG00000063406	2245.81	-0.707268	0.136873	-5.16733	2.37459e-07	1.24572e-05	ENSMUSG00000063406	Tmed5	73130	protein_coding
ENSMUSG00000020275	1281.11	-0.807721	0.156327	-5.16685	2.38068e-07	1.24572e-05	ENSMUSG00000020275	Rel	19696	protein_coding
ENSMUSG00000073555	326.234	-1.185	0.230005	-5.15207	2.57626e-07	1.33886e-05	ENSMUSG00000073555	Gm4951	240327	protein_coding
ENSMUSG00000029417	1250.95	-1.14477	0.223121	-5.1307	2.88662e-07	1.49506e-05	ENSMUSG00000029417	Cxcl9	17329	protein_coding
ENSMUSG00000031770	3993.39	-0.632566	0.123796	-5.10973	3.22619e-07	1.66526e-05	ENSMUSG00000031770	Herpud1	64209	protein_coding
ENSMUSG00000019947	752.652	-0.955392	0.187006	-5.10889	3.24055e-07	1.66702e-05	ENSMUSG00000019947	Arid5b	71371	protein_coding
ENSMUSG00000021094	2289.61	0.763053	0.149571	5.10161	3.36776e-07	1.72663e-05	ENSMUSG00000021094	Dhrs7	66375	protein_coding
ENSMUSG00000040710	2764.23	-0.705473	0.138423	-5.0965	3.45996e-07	1.76794e-05	ENSMUSG00000040710	St8sia4	20452	protein_coding
ENSMUSG00000037664	893.089	3.02351	0.593566	5.09381	3.50936e-07	1.78719e-05	ENSMUSG00000037664	Cdkn1c	12577	protein_coding
ENSMUSG00000030688	3267.98	0.63843	0.125449	5.08917	3.59632e-07	1.82537e-05	ENSMUSG00000030688	Stard10	56018	protein_coding
ENSMUSG00000042228	10021	-0.529041	0.104176	-5.07832	3.80785e-07	1.92134e-05	ENSMUSG00000042228	Lyn	17096	protein_coding
ENSMUSG00000029461	1890.12	-0.632679	0.124588	-5.07818	3.81064e-07	1.92134e-05	ENSMUSG00000029461	Fam168a	319604	protein_coding
ENSMUSG00000045312	454.467	0.984723	0.193965	5.07681	3.83823e-07	1.92887e-05	ENSMUSG00000045312	Lhfpl2	218454	protein_coding
ENSMUSG00000024073	3671.95	-0.655623	0.129258	-5.07221	3.93217e-07	1.96958e-05	ENSMUSG00000024073	Birc6	12211	protein_coding
ENSMUSG00000025701	2559.85	0.714065	0.140949	5.06612	4.06004e-07	2.02696e-05	ENSMUSG00000025701	Alox5	11689	protein_coding
ENSMUSG00000049502	2362.41	-0.560544	0.111167	-5.04236	4.59819e-07	2.28813e-05	ENSMUSG00000049502	Dtx3l	209200	protein_coding
ENSMUSG00000040270	692.5	-1.2325	0.24469	-5.037	4.72879e-07	2.34545e-05	ENSMUSG00000040270	Bach2	12014	protein_coding
ENSMUSG00000035284	1178.01	-0.692018	0.137596	-5.02934	4.92181e-07	2.43326e-05	ENSMUSG00000035284	Vps13c	320528	protein_coding
ENSMUSG00000026131	935.83	-0.887724	0.177035	-5.01441	5.31963e-07	2.62143e-05	ENSMUSG00000026131	Dst	13518	protein_coding
ENSMUSG00000015665	103.733	2.30099	0.459176	5.01113	5.41105e-07	2.65206e-05	ENSMUSG00000015665	Awat1	245533	protein_coding
ENSMUSG00000053063	5550.28	0.562736	0.112302	5.01093	5.41663e-07	2.65206e-05	ENSMUSG00000053063	Clec12a	232413	protein_coding
ENSMUSG00000022594	225.999	-1.62025	0.323962	-5.00135	5.693e-07	2.77844e-05	ENSMUSG00000022594	Lynx1	23936	protein_coding
ENSMUSG00000028121	354.969	-1.16481	0.232941	-5.00047	5.71896e-07	2.78219e-05	ENSMUSG00000028121	Bcar3	29815	protein_coding
ENSMUSG00000041324	449.988	0.990107	0.19822	4.995	5.88371e-07	2.85322e-05	ENSMUSG00000041324	Inhba	16323	protein_coding
ENSMUSG00000048621	130.926	-1.79939	0.360356	-4.99338	5.93321e-07	2.86809e-05	ENSMUSG00000048621	Gm6377	622976	protein_coding
ENSMUSG00000054404	2963.19	-0.600617	0.120444	-4.98668	6.14248e-07	2.95986e-05	ENSMUSG00000054404	Slfn5	327978	protein_coding
ENSMUSG00000042978	1130.79	-0.866718	0.174064	-4.97931	6.38126e-07	3.06522e-05	ENSMUSG00000042978	Sbk1	104175	protein_coding
ENSMUSG00000040405	119.597	-2.03488	0.409744	-4.96623	6.82673e-07	3.25864e-05	ENSMUSG00000040405	Havcr1	171283	protein_coding
ENSMUSG00000105504	676.004	-0.841871	0.169729	-4.9601	7.0458e-07	3.3527e-05	ENSMUSG00000105504	Gbp5	229898	protein_coding
ENSMUSG00000050966	448.505	1.02764	0.207366	4.95567	7.20812e-07	3.41924e-05	ENSMUSG00000050966	Lin28a	83557	protein_coding
ENSMUSG00000052889	3258.07	-0.535387	0.108048	-4.95507	7.23055e-07	3.41924e-05	ENSMUSG00000052889	Prkcb	18751	protein_coding
ENSMUSG00000003038	11870.3	0.540011	0.109051	4.95193	7.34801e-07	3.46403e-05	ENSMUSG00000003038	Hmgn2	15331	protein_coding
ENSMUSG00000074151	714.985	-0.918025	0.185585	-4.94666	7.54985e-07	3.5482e-05	ENSMUSG00000074151	Nlrc5	434341	protein_coding
ENSMUSG00000026437	255.086	1.28538	0.260112	4.94163	7.7472e-07	3.62974e-05	ENSMUSG00000026437	Cdk18	18557	protein_coding
ENSMUSG00000021879	120.905	-2.41626	0.490366	-4.92747	8.33012e-07	3.89088e-05	ENSMUSG00000021879	Dnah12	110083	protein_coding
ENSMUSG00000017009	1061.06	-0.827478	0.168142	-4.92131	8.59649e-07	4.00302e-05	ENSMUSG00000017009	Sdc4	20971	protein_coding
ENSMUSG00000038508	210.91	1.53833	0.312813	4.91774	8.75498e-07	4.06439e-05	ENSMUSG00000038508	Gdf15	23886	protein_coding
ENSMUSG00000041237	1611.58	0.792073	0.161124	4.91593	8.83639e-07	4.08972e-05	ENSMUSG00000041237	Pklr	18770	protein_coding
ENSMUSG00000056608	1640.15	-0.600786	0.122253	-4.91428	8.91112e-07	4.10375e-05	ENSMUSG00000056608	Chd9	109151	protein_coding
ENSMUSG00000025498	2720.14	-0.731218	0.148801	-4.91407	8.92061e-07	4.10375e-05	ENSMUSG00000025498	Irf7	54123	protein_coding
ENSMUSG00000025993	27537.9	0.649789	0.132481	4.90479	9.35291e-07	4.27678e-05	ENSMUSG00000025993	Slc40a1	53945	protein_coding
ENSMUSG00000001419	2393.21	-0.560032	0.114355	-4.8973	9.71609e-07	4.41633e-05	ENSMUSG00000001419	Mef2d	17261	protein_coding
ENSMUSG00000079457	54.2502	-2.93709	0.599712	-4.8975	9.70618e-07	4.41633e-05	ENSMUSG00000079457	Gm7609	665378	protein_coding
ENSMUSG00000039062	1422.09	0.971756	0.198511	4.89523	9.81886e-07	4.44975e-05	ENSMUSG00000039062	Anpep	16790	protein_coding
ENSMUSG00000031253	114.139	2.28902	0.467783	4.89333	9.91415e-07	4.47961e-05	ENSMUSG00000031253	Srpx2	68792	protein_coding
ENSMUSG00000068105	897.92	-1.11212	0.227353	-4.8916	1.00018e-06	4.50584e-05	ENSMUSG00000068105	Tnfrsf13c	72049	protein_coding
ENSMUSG00000028337	942.548	-0.740614	0.151693	-4.88232	1.04844e-06	4.70931e-05	ENSMUSG00000028337	Coro2a	107684	protein_coding
ENSMUSG00000028926	392.908	-1.15773	0.237298	-4.87879	1.0674e-06	4.78037e-05	ENSMUSG00000028926	Cdk14	18647	protein_coding
ENSMUSG00000023571	2264.74	0.693596	0.142222	4.87684	1.07796e-06	4.81353e-05	ENSMUSG00000023571	C1qtnf12	67389	protein_coding
ENSMUSG00000020160	403.794	-1.07107	0.220038	-4.86766	1.12928e-06	5.02796e-05	ENSMUSG00000020160	Meis1	17268	protein_coding
ENSMUSG00000057135	185.953	-1.42705	0.293457	-4.86289	1.15685e-06	5.13566e-05	ENSMUSG00000057135	Scimp	327957	protein_coding
ENSMUSG00000008843	7979.75	0.525137	0.108007	4.86207	1.16166e-06	5.14202e-05	ENSMUSG00000008843	Cldn13	57255	protein_coding
ENSMUSG00000026872	4482.33	-0.548894	0.113312	-4.84408	1.27198e-06	5.61404e-05	ENSMUSG00000026872	Zeb2	24136	protein_coding
ENSMUSG00000039942	629.195	-0.811471	0.167636	-4.84067	1.29405e-06	5.69495e-05	ENSMUSG00000039942	Ptger4	19219	protein_coding
ENSMUSG00000009772	1227.55	-0.826517	0.170901	-4.83624	1.32318e-06	5.78968e-05	ENSMUSG00000009772	Nuak2	74137	protein_coding
ENSMUSG00000033487	2732.9	-0.552793	0.114341	-4.8346	1.33413e-06	5.81679e-05	ENSMUSG00000033487	Fndc3a	319448	protein_coding
ENSMUSG00000040687	1797.16	-0.593223	0.122715	-4.83417	1.33702e-06	5.81679e-05	ENSMUSG00000040687	Madd	228355	protein_coding
ENSMUSG00000036390	3522.84	0.501916	0.103861	4.83257	1.3478e-06	5.847e-05	ENSMUSG00000036390	Gadd45a	13197	protein_coding
ENSMUSG00000043243	186.15	-1.59043	0.329343	-4.82909	1.37159e-06	5.93328e-05	ENSMUSG00000043243	Niban3	100037278	protein_coding
ENSMUSG00000030468	538.248	-1.14883	0.23872	-4.81247	1.49079e-06	6.41251e-05	ENSMUSG00000030468	Siglecg	243958	protein_coding
ENSMUSG00000015950	10262.5	0.532968	0.110763	4.81181	1.4957e-06	6.4155e-05	ENSMUSG00000015950	Ncf1	17969	protein_coding
ENSMUSG00000045273	776.485	0.752502	0.156602	4.80519	1.54608e-06	6.57997e-05	ENSMUSG00000045273	Cenph	26886	protein_coding
ENSMUSG00000022508	2053.23	-0.69978	0.145609	-4.80587	1.54077e-06	6.57997e-05	ENSMUSG00000022508	Bcl6	12053	protein_coding
ENSMUSG00000099974	489.626	-0.937541	0.195138	-4.80451	1.55133e-06	6.57997e-05	ENSMUSG00000099974	Bcl2a1d	12047	protein_coding
ENSMUSG00000029581	474.617	-0.964917	0.200835	-4.80452	1.55125e-06	6.57997e-05	ENSMUSG00000029581	Fscn1	14086	protein_coding
ENSMUSG00000050921	748.106	-0.884902	0.184515	-4.79584	1.61993e-06	6.85187e-05	ENSMUSG00000050921	P2ry10	78826	protein_coding
ENSMUSG00000050931	974.857	0.909478	0.189774	4.79243	1.64777e-06	6.93474e-05	ENSMUSG00000050931	Sgms2	74442	protein_coding
ENSMUSG00000028649	4253.81	-0.667058	0.139209	-4.79177	1.65319e-06	6.93474e-05	ENSMUSG00000028649	Macf1	11426	protein_coding
ENSMUSG00000047880	857.663	-1.03904	0.216911	-4.79018	1.66635e-06	6.97074e-05	ENSMUSG00000047880	Cxcr5	12145	protein_coding
ENSMUSG00000021127	3208.55	-0.584877	0.122208	-4.78589	1.7023e-06	7.10163e-05	ENSMUSG00000021127	Zfp36l1		protein_coding
ENSMUSG00000050335	9548.46	0.731498	0.153311	4.77133	1.83016e-06	7.61417e-05	ENSMUSG00000050335	Lgals3	16854	protein_coding
ENSMUSG00000025867	246.645	-1.35695	0.284747	-4.76546	1.8842e-06	7.81764e-05	ENSMUSG00000025867	Cplx2	12890	protein_coding
ENSMUSG00000004864	506.189	0.951185	0.199696	4.76317	1.90578e-06	7.88569e-05	ENSMUSG00000004864	Mapk13	26415	protein_coding
ENSMUSG00000020681	7799.24	-1.58233	0.332345	-4.76111	1.9253e-06	7.94486e-05	ENSMUSG00000020681	Ace	11421	protein_coding
ENSMUSG00000025225	2261.5	-0.620719	0.13042	-4.75937	1.94195e-06	7.99192e-05	ENSMUSG00000025225	Nfkb2	18034	protein_coding
ENSMUSG00000030830	12441	-0.676029	0.142104	-4.75727	1.96231e-06	8.05394e-05	ENSMUSG00000030830	Itgal	16408	protein_coding
ENSMUSG00000023845	4380.42	-0.49734	0.104597	-4.75482	1.98621e-06	8.13013e-05	ENSMUSG00000023845	Lnpep	240028	protein_coding
ENSMUSG00000041515	4935.6	-0.538768	0.113422	-4.75014	2.03281e-06	8.29853e-05	ENSMUSG00000041515	Irf8	15900	protein_coding
ENSMUSG00000027087	1653.31	-0.635431	0.133901	-4.74552	2.07969e-06	8.46724e-05	ENSMUSG00000027087	Itgav	16410	protein_coding
ENSMUSG00000021025	3335.78	-0.508079	0.107164	-4.74116	2.12502e-06	8.62872e-05	ENSMUSG00000021025	Nfkbia	18035	protein_coding
ENSMUSG00000071203	567.453	-0.978941	0.206768	-4.73448	2.19613e-06	8.89375e-05	ENSMUSG00000071203	Naip5	17951	protein_coding
ENSMUSG00000094910	23.8495	-7.63457	1.61417	-4.72971	2.2484e-06	9.08126e-05	ENSMUSG00000094910	D430019H16Rik	268595	protein_coding
ENSMUSG00000004609	3910.98	0.693586	0.146735	4.7268	2.28091e-06	9.18821e-05	ENSMUSG00000004609	Cd33	12489	protein_coding
ENSMUSG00000074141	463.499	-1.08161	0.229337	-4.71626	2.40221e-06	9.60066e-05	ENSMUSG00000074141	Il4i1	14204	protein_coding
ENSMUSG00000044734	3927.03	0.573958	0.121729	4.71504	2.41657e-06	9.63277e-05	ENSMUSG00000044734	Serpinb1a	66222	protein_coding
ENSMUSG00000017002	6864.7	0.760773	0.161419	4.71305	2.44041e-06	9.70239e-05	ENSMUSG00000017002	Slpi	20568	protein_coding
ENSMUSG00000025314	5136.27	-0.630249	0.13376	-4.7118	2.45541e-06	9.7366e-05	ENSMUSG00000025314	Ptprj	19271	protein_coding
ENSMUSG00000033004	3104.06	-0.570745	0.121235	-4.70776	2.50448e-06	9.87973e-05	ENSMUSG00000033004	Mycbp2	105689	protein_coding
ENSMUSG00000038463	756.944	0.838861	0.178376	4.70276	2.56672e-06	0.000100817	ENSMUSG00000038463	Olfml2b	320078	protein_coding
ENSMUSG00000028163	4727.22	-0.463658	0.0985965	-4.70258	2.56891e-06	0.000100817	ENSMUSG00000028163	Nfkb1	18033	protein_coding
ENSMUSG00000042035	381.728	1.07399	0.228469	4.70081	2.5913e-06	0.00010128	ENSMUSG00000042035	Igsf3	78908	protein_coding
ENSMUSG00000020863	3081.5	0.602875	0.128255	4.7006	2.59402e-06	0.00010128	ENSMUSG00000020863	Luc7l3	67684	protein_coding
ENSMUSG00000005871	1422.58	-0.603934	0.12852	-4.69916	2.61238e-06	0.000101736	ENSMUSG00000005871	Apc	11789	protein_coding
ENSMUSG00000020009	6536.88	-0.620946	0.132361	-4.69131	2.71466e-06	0.000105449	ENSMUSG00000020009	Ifngr1	15979	protein_coding
ENSMUSG00000028884	2485.95	0.640295	0.13689	4.67745	2.90467e-06	0.000112543	ENSMUSG00000028884	Rpa2	19891	protein_coding
ENSMUSG00000073491	201.594	-1.35064	0.288798	-4.67677	2.91434e-06	0.000112631	ENSMUSG00000073491	Ifi213	623121	protein_coding
ENSMUSG00000039396	1563.45	0.645616	0.138126	4.67412	2.9521e-06	0.000113514	ENSMUSG00000039396	Neil3	234258	protein_coding
ENSMUSG00000031608	534.674	-0.853969	0.182692	-4.67436	2.94866e-06	0.000113514	ENSMUSG00000031608	Galnt7	108150	protein_coding
ENSMUSG00000022878	1314.42	-1.02302	0.219132	-4.66849	3.0342e-06	0.000116377	ENSMUSG00000022878	Adipoq	11450	protein_coding
ENSMUSG00000015133	1396.76	-0.636714	0.136523	-4.66377	3.10463e-06	0.00011878	ENSMUSG00000015133	Lrrk1	233328	protein_coding
ENSMUSG00000006369	231.749	-1.35091	0.290059	-4.65736	3.20291e-06	0.000122233	ENSMUSG00000006369	Fbln1	14114	protein_coding
ENSMUSG00000020647	1383	-0.646172	0.138797	-4.65554	3.2314e-06	0.000123011	ENSMUSG00000020647	Ncoa1	17977	protein_coding
ENSMUSG00000051506	6300.07	-0.496178	0.106624	-4.65354	3.26277e-06	0.000123896	ENSMUSG00000051506	Wdfy4	545030	protein_coding
ENSMUSG00000004508	2051.2	-0.699853	0.150519	-4.6496	3.32586e-06	0.000125977	ENSMUSG00000004508	Gab2	14389	protein_coding
ENSMUSG00000029648	441.525	-1.20312	0.258933	-4.64645	3.37692e-06	0.000127594	ENSMUSG00000029648	Flt1	14254	protein_coding
ENSMUSG00000029821	533.953	0.930541	0.200493	4.64126	3.46288e-06	0.000130466	ENSMUSG00000029821	Gsdme	54722	protein_coding
ENSMUSG00000033355	857.726	-0.801438	0.172693	-4.64083	3.47008e-06	0.000130466	ENSMUSG00000033355	Rtp4	67775	protein_coding
ENSMUSG00000033174	5381.2	0.475061	0.102499	4.63478	3.57316e-06	0.000134011	ENSMUSG00000033174	Mgll	23945	protein_coding
ENSMUSG00000048440	855.699	-0.846762	0.182801	-4.63215	3.61887e-06	0.000135392	ENSMUSG00000048440	Cyp4f16	70101	protein_coding
ENSMUSG00000032115	4436.66	-0.622371	0.134853	-4.61517	3.92767e-06	0.000146381	ENSMUSG00000032115	Hyou1	12282	protein_coding
ENSMUSG00000026604	244.118	-1.1608	0.25153	-4.61495	3.93181e-06	0.000146381	ENSMUSG00000026604	Ptpn14	19250	protein_coding
ENSMUSG00000048058	883.705	-1.1018	0.238821	-4.61348	3.95984e-06	0.000147065	ENSMUSG00000048058	Ldlrad3	241576	protein_coding
ENSMUSG00000017929	1852.26	-0.693306	0.150392	-4.60998	4.02703e-06	0.000149196	ENSMUSG00000017929	B4galt5	56336	protein_coding
ENSMUSG00000032265	2756.44	-0.72011	0.156296	-4.60736	4.07816e-06	0.000150724	ENSMUSG00000032265	Tent5a	212943	protein_coding
ENSMUSG00000073490	1777.42	-0.631094	0.137171	-4.60077	4.20925e-06	0.000155192	ENSMUSG00000073490	Ifi207	226691	protein_coding
ENSMUSG00000071562	160.1	1.35472	0.294934	4.5933	4.36297e-06	0.000160084	ENSMUSG00000071562	Stfa1	20861	protein_coding
ENSMUSG00000079659	639.205	-0.951865	0.207223	-4.59343	4.3603e-06	0.000160084	ENSMUSG00000079659	Tmem243	652925	protein_coding
ENSMUSG00000046841	4282.93	0.517695	0.112784	4.59017	4.42892e-06	0.000162113	ENSMUSG00000046841	Ckap4	216197	protein_coding
ENSMUSG00000036594	41075.4	-0.523392	0.114082	-4.58786	4.47806e-06	0.000163519	ENSMUSG00000036594	H2-Aa	14960	protein_coding
ENSMUSG00000064267	6567.73	-0.46439	0.101242	-4.58694	4.49793e-06	0.000163852	ENSMUSG00000064267	Hvcn1	74096	protein_coding
ENSMUSG00000031438	231.77	1.23384	0.269111	4.58488	4.54247e-06	0.000165079	ENSMUSG00000031438	Rnf128	66889	protein_coding
ENSMUSG00000057738	4596.67	-0.485043	0.105926	-4.57907	4.67046e-06	0.000168924	ENSMUSG00000057738	Sptan1	20740	protein_coding
ENSMUSG00000061780	125.48	-2.0455	0.446761	-4.57851	4.68302e-06	0.000168977	ENSMUSG00000061780	Cfd		protein_coding
ENSMUSG00000025161	2625.26	0.721432	0.157678	4.57534	4.75455e-06	0.000171152	ENSMUSG00000025161	Slc16a3	80879	protein_coding
ENSMUSG00000020323	333.35	1.39286	0.30464	4.57215	4.82747e-06	0.000173368	ENSMUSG00000020323	Prss57	73106	protein_coding
ENSMUSG00000078921	610.822	-0.887271	0.194262	-4.56738	4.93847e-06	0.000176937	ENSMUSG00000078921	Tgtp2	100039796	protein_coding
ENSMUSG00000018707	7734.37	-0.485614	0.106536	-4.55824	5.15849e-06	0.000184386	ENSMUSG00000018707	Dync1h1	13424	protein_coding
ENSMUSG00000032231	8025.59	0.629653	0.138195	4.55627	5.20693e-06	0.000185681	ENSMUSG00000032231	Anxa2	12306	protein_coding
ENSMUSG00000031258	126.815	-1.79401	0.393794	-4.5557	5.22111e-06	0.000185752	ENSMUSG00000031258	Xkrx	331524	protein_coding
ENSMUSG00000070868	493.427	-1.1907	0.261748	-4.54902	5.38975e-06	0.000191239	ENSMUSG00000070868	Skint3	195564	protein_coding
ENSMUSG00000086040	137.961	-1.60751	0.353408	-4.5486	5.40044e-06	0.000191239	ENSMUSG00000086040	Wipf3	330319	protein_coding
ENSMUSG00000078853	1296.18	-0.592277	0.130279	-4.54623	5.46156e-06	0.000192954	ENSMUSG00000078853	Igtp	16145	protein_coding
ENSMUSG00000021423	2595.44	-0.538657	0.11868	-4.53872	5.65957e-06	0.000199487	ENSMUSG00000021423	Ly86		protein_coding
ENSMUSG00000009092	421.093	-1.18295	0.260943	-4.53339	5.80445e-06	0.000204121	ENSMUSG00000009092	Derl3		protein_coding
ENSMUSG00000024353	412.647	-1.08275	0.239105	-4.52834	5.94502e-06	0.000208583	ENSMUSG00000024353	Mzb1	69816	protein_coding
ENSMUSG00000017499	4620.64	0.522966	0.115555	4.52569	6.01974e-06	0.000210719	ENSMUSG00000017499	Cdc6	23834	protein_coding
ENSMUSG00000019990	194.306	-1.35311	0.299304	-4.52085	6.15925e-06	0.000215108	ENSMUSG00000019990	Pde7b	29863	protein_coding
ENSMUSG00000053007	67.0329	-2.2909	0.50682	-4.52015	6.1795e-06	0.000215321	ENSMUSG00000053007	Creb5	231991	protein_coding
ENSMUSG00000039232	2025.71	0.596875	0.1322	4.51493	6.33367e-06	0.000218691	ENSMUSG00000039232	Stx11	74732	protein_coding
ENSMUSG00000056116	2322.56	-0.560319	0.124098	-4.51512	6.32818e-06	0.000218691	ENSMUSG00000056116	H2-T22	15039	protein_coding
ENSMUSG00000047368	1002.18	-0.649315	0.143788	-4.51577	6.30864e-06	0.000218691	ENSMUSG00000047368	Abhd17b	226016	protein_coding
ENSMUSG00000032294	20690.3	0.436854	0.0968206	4.51199	6.42219e-06	0.000220747	ENSMUSG00000032294	Pkm	18746	protein_coding
ENSMUSG00000032220	1242.32	-0.774512	0.171648	-4.51222	6.4154e-06	0.000220747	ENSMUSG00000032220	Myo1e	71602	protein_coding
ENSMUSG00000044770	251.543	-1.12375	0.24952	-4.50367	6.67897e-06	0.000228541	ENSMUSG00000044770	Scml4	268297	protein_coding
ENSMUSG00000027068	1246.74	0.762914	0.16965	4.49699	6.89228e-06	0.000235311	ENSMUSG00000027068	Dhrs9	241452	protein_coding
ENSMUSG00000017550	1939.38	0.523752	0.116526	4.49473	6.96595e-06	0.000237294	ENSMUSG00000017550	Atad5	237877	protein_coding
ENSMUSG00000019997	116.559	1.80556	0.402653	4.48416	7.32013e-06	0.000248313	ENSMUSG00000019997	Ccn2	14219	protein_coding
ENSMUSG00000024338	4610.83	-0.490797	0.109452	-4.48411	7.32202e-06	0.000248313	ENSMUSG00000024338	Psmb8	16913	protein_coding
ENSMUSG00000071637	1668.42	0.851323	0.18991	4.48277	7.36804e-06	0.000249318	ENSMUSG00000071637	Cebpd	12609	protein_coding
ENSMUSG00000024975	2263.78	-0.568854	0.126925	-4.4818	7.40154e-06	0.000249896	ENSMUSG00000024975	Pdcd4	18569	protein_coding
ENSMUSG00000028212	3441.78	0.484533	0.108144	4.48044	7.44892e-06	0.000250939	ENSMUSG00000028212	Ccne2	12448	protein_coding
ENSMUSG00000022876	2166.14	-0.662991	0.148104	-4.47651	7.58714e-06	0.000255032	ENSMUSG00000022876	Samsn1	67742	protein_coding
ENSMUSG00000034833	145.624	-1.48203	0.331193	-4.47481	7.64788e-06	0.000256507	ENSMUSG00000034833	Tespa1	67596	protein_coding
ENSMUSG00000026576	458.038	-1.13807	0.254488	-4.472	7.74916e-06	0.000259333	ENSMUSG00000026576	Atp1b1	11931	protein_coding
ENSMUSG00000027288	4439.97	-0.451968	0.101293	-4.46197	8.12109e-06	0.000271184	ENSMUSG00000027288	Zfp106	20402	protein_coding
ENSMUSG00000033016	2354.25	-0.53065	0.119063	-4.45688	8.31622e-06	0.000276109	ENSMUSG00000033016	Nfatc1	18018	protein_coding
ENSMUSG00000035356	438.269	-0.984331	0.220865	-4.4567	8.32298e-06	0.000276109	ENSMUSG00000035356	Nfkbiz	80859	protein_coding
ENSMUSG00000005800	11396.4	0.604986	0.135801	4.45495	8.39145e-06	0.000277775	ENSMUSG00000005800	Mmp8	17394	protein_coding
ENSMUSG00000024235	316.466	-1.12977	0.253936	-4.44905	8.62511e-06	0.000284891	ENSMUSG00000024235	Map3k8	26410	protein_coding
ENSMUSG00000015217	2678.97	0.584313	0.131424	4.44602	8.74756e-06	0.00028831	ENSMUSG00000015217	Hmgb3	15354	protein_coding
ENSMUSG00000060568	114.511	-1.89722	0.426848	-4.44472	8.80045e-06	0.000289426	ENSMUSG00000060568	Fam78b	226610	protein_coding
ENSMUSG00000073489	1480.91	-0.596386	0.134235	-4.44283	8.87815e-06	0.000290726	ENSMUSG00000073489	Ifi204	15951	protein_coding
ENSMUSG00000074743	1526.97	-0.755428	0.170022	-4.44312	8.86634e-06	0.000290726	ENSMUSG00000074743	Thbd	21824	protein_coding
ENSMUSG00000040204	3804.38	0.46961	0.105728	4.4417	8.92517e-06	0.000291639	ENSMUSG00000040204	Pclaf	68026	protein_coding
ENSMUSG00000034560	1370.29	-0.581276	0.131036	-4.43599	9.16505e-06	0.000298836	ENSMUSG00000034560	Washc4	319277	protein_coding
ENSMUSG00000028214	94.5179	-1.8944	0.427398	-4.4324	9.31894e-06	0.000302558	ENSMUSG00000028214	Gem	14579	protein_coding
ENSMUSG00000029440	1668.96	0.54091	0.122076	4.43094	9.38214e-06	0.000303961	ENSMUSG00000029440	Psmd9	67151	protein_coding
ENSMUSG00000026489	541.76	-0.883131	0.199477	-4.42724	9.54464e-06	0.000308569	ENSMUSG00000026489	Coq8a	67426	protein_coding
ENSMUSG00000026281	1790	0.583128	0.13177	4.42534	9.62898e-06	0.000310637	ENSMUSG00000026281	Dtymk	21915	protein_coding
ENSMUSG00000033792	803.826	-0.763636	0.172752	-4.42041	9.85115e-06	0.000317132	ENSMUSG00000033792	Atp7a		protein_coding
ENSMUSG00000022885	2511.61	-0.624723	0.14149	-4.41532	1.00861e-05	0.000324011	ENSMUSG00000022885	St6gal1	20440	protein_coding
ENSMUSG00000039960	735.533	0.8238	0.186664	4.41329	1.01813e-05	0.000326381	ENSMUSG00000039960	Rhou	69581	protein_coding
ENSMUSG00000059089	5770.06	-1.55382	0.352175	-4.41206	1.02391e-05	0.000327544	ENSMUSG00000059089	Fcgr4	246256	protein_coding
ENSMUSG00000030102	1175	-0.717977	0.16284	-4.40909	1.03805e-05	0.00033137	ENSMUSG00000030102	Itpr1	16438	protein_coding
ENSMUSG00000026235	103.521	-2.05674	0.466674	-4.40723	1.047e-05	0.000333527	ENSMUSG00000026235	Epha4	13838	protein_coding
ENSMUSG00000024953	8465.95	0.540393	0.122672	4.40519	1.05691e-05	0.000335804	ENSMUSG00000024953	Prdx5	54683	protein_coding
ENSMUSG00000018398	3854.5	0.491048	0.111479	4.40485	1.05855e-05	0.000335804	ENSMUSG00000018398	Septin8	20362	protein_coding
ENSMUSG00000048232	594.968	0.732622	0.166363	4.40375	1.06395e-05	0.000336813	ENSMUSG00000048232	Fbxo10	269529	protein_coding
ENSMUSG00000001027	134.513	-1.77345	0.402818	-4.40262	1.06949e-05	0.000337866	ENSMUSG00000001027	Scn4a	110880	protein_coding
ENSMUSG00000022032	87.4413	1.7998	0.409254	4.39776	1.09374e-05	0.000344098	ENSMUSG00000022032	Scara5	71145	protein_coding
ENSMUSG00000054428	7433.83	0.420743	0.0956721	4.39776	1.09372e-05	0.000344098	ENSMUSG00000054428	Atpif1	11983	protein_coding
ENSMUSG00000079017	845.408	-0.961486	0.21868	-4.39677	1.09875e-05	0.000344962	ENSMUSG00000079017	Ifi27l2a	76933	protein_coding
ENSMUSG00000036469	2574.75	-0.635636	0.144611	-4.3955	1.10516e-05	0.000346261	ENSMUSG00000036469	Marchf1	72925	protein_coding
ENSMUSG00000032013	48.9412	2.60955	0.594478	4.38965	1.13535e-05	0.000354989	ENSMUSG00000032013	Trim29	72169	protein_coding
ENSMUSG00000046879	2406.16	-0.530287	0.120828	-4.38877	1.13996e-05	0.000355699	ENSMUSG00000046879	Irgm1	15944	protein_coding
ENSMUSG00000056394	6368.24	0.483371	0.110227	4.38524	1.15858e-05	0.000360772	ENSMUSG00000056394	Lig1	16881	protein_coding
ENSMUSG00000078350	1111.37	0.778624	0.177827	4.37856	1.19467e-05	0.000369789	ENSMUSG00000078350	Smim1	68859	protein_coding
ENSMUSG00000032540	1931.82	0.519362	0.118628	4.37809	1.19725e-05	0.000369789	ENSMUSG00000032540	Abhd5	67469	protein_coding
ENSMUSG00000021624	2837.6	-0.565832	0.129234	-4.37835	1.19584e-05	0.000369789	ENSMUSG00000021624	Cd180	17079	protein_coding
ENSMUSG00000021196	1319.46	-0.569979	0.130158	-4.37913	1.19154e-05	0.000369789	ENSMUSG00000021196	Pfkp	56421	protein_coding
ENSMUSG00000022351	595.607	0.807219	0.184461	4.37609	1.20826e-05	0.000372432	ENSMUSG00000022351	Sqle	20775	protein_coding
ENSMUSG00000036106	431.155	-0.855185	0.195684	-4.37023	1.24118e-05	0.000381809	ENSMUSG00000036106	Prr5	109270	protein_coding
ENSMUSG00000025647	7477.61	-0.47722	0.109217	-4.36948	1.24544e-05	0.000382344	ENSMUSG00000025647	Shisa5	66940	protein_coding
ENSMUSG00000038648	1285.4	-0.661907	0.151602	-4.36609	1.26489e-05	0.000387536	ENSMUSG00000038648	Creb3l2	208647	protein_coding
ENSMUSG00000073411	63039.4	-0.454416	0.104096	-4.36535	1.26919e-05	0.000388071	ENSMUSG00000073411	H2-D1		protein_coding
ENSMUSG00000025094	237.388	-1.3525	0.309959	-4.36349	1.28005e-05	0.000389828	ENSMUSG00000025094	Slc18a2	214084	protein_coding
ENSMUSG00000024774	473.208	0.86459	0.198429	4.35718	1.31749e-05	0.000400427	ENSMUSG00000024774	Ankrd22	52024	protein_coding
ENSMUSG00000040033	1616.75	-0.60367	0.138664	-4.35348	1.3399e-05	0.000406429	ENSMUSG00000040033	Stat2	20847	protein_coding
ENSMUSG00000090272	958.338	-0.714493	0.164398	-4.34612	1.38567e-05	0.000419475	ENSMUSG00000090272	Mndal	100040462	protein_coding
ENSMUSG00000021990	2697.73	-0.663909	0.152905	-4.34198	1.41204e-05	0.000425765	ENSMUSG00000021990	Spata13	219140	protein_coding
ENSMUSG00000029672	1136.72	-0.623096	0.143653	-4.33751	1.44105e-05	0.000433654	ENSMUSG00000029672	Fam3c	27999	protein_coding
ENSMUSG00000067235	1179.14	0.944225	0.217844	4.3344	1.46155e-05	0.000438955	ENSMUSG00000067235	H2-Q10	15007	protein_coding
ENSMUSG00000034557	553.398	-1.0313	0.238117	-4.33105	1.48397e-05	0.000444376	ENSMUSG00000034557	Zfyve9	230597	protein_coding
ENSMUSG00000025017	6290.32	-0.497318	0.11485	-4.33013	1.49019e-05	0.000444925	ENSMUSG00000025017	Pik3ap1	83490	protein_coding
ENSMUSG00000050271	191.492	-1.28902	0.297748	-4.32923	1.49629e-05	0.000445871	ENSMUSG00000050271	Prag1	244418	protein_coding
ENSMUSG00000024349	1056.22	-0.623834	0.144341	-4.32194	1.54664e-05	0.000459974	ENSMUSG00000024349	Sting1	72512	protein_coding
ENSMUSG00000020589	2535.13	-0.576816	0.133508	-4.32048	1.55692e-05	0.000462129	ENSMUSG00000020589	Cyria	76820	protein_coding
ENSMUSG00000026837	1074.87	0.602911	0.139612	4.31848	1.57105e-05	0.000464725	ENSMUSG00000026837	Col5a1	12831	protein_coding
ENSMUSG00000028367	9905.63	0.550868	0.127563	4.31838	1.57177e-05	0.000464725	ENSMUSG00000028367	Txn1	22166	protein_coding
ENSMUSG00000002325	3050.02	-0.461646	0.106986	-4.31502	1.59586e-05	0.000470932	ENSMUSG00000002325	Irf9	16391	protein_coding
ENSMUSG00000025503	15905.1	0.448862	0.104042	4.31426	1.60137e-05	0.000471646	ENSMUSG00000025503	Taldo1	21351	protein_coding
ENSMUSG00000079523	5136.31	-0.427187	0.0990454	-4.31304	1.61027e-05	0.00047244	ENSMUSG00000079523	Tmsb10	19240	protein_coding
ENSMUSG00000038127	3509.1	-0.496573	0.115133	-4.31304	1.61022e-05	0.00047244	ENSMUSG00000038127	Ccdc50	67501	protein_coding
ENSMUSG00000043091	7642.39	0.427868	0.0992965	4.309	1.63995e-05	0.000480222	ENSMUSG00000043091	Tuba1c		protein_coding
ENSMUSG00000067341	622.078	-0.939383	0.218141	-4.30632	1.65992e-05	0.000485137	ENSMUSG00000067341	H2-Eb2	381091	protein_coding
ENSMUSG00000026832	4685.21	-0.51233	0.119052	-4.30341	1.68186e-05	0.000490606	ENSMUSG00000026832	Cytip	227929	protein_coding
ENSMUSG00000003865	883.348	0.657399	0.152862	4.3006	1.70338e-05	0.000495466	ENSMUSG00000003865	Gys1	14936	protein_coding
ENSMUSG00000026430	3921.14	-0.561987	0.130683	-4.30038	1.70503e-05	0.000495466	ENSMUSG00000026430	Rassf5	54354	protein_coding
ENSMUSG00000037313	4558.5	0.468532	0.109036	4.29703	1.73106e-05	0.000502072	ENSMUSG00000037313	Tacc3	21335	protein_coding
ENSMUSG00000004837	715.823	-0.751546	0.175063	-4.29299	1.7628e-05	0.000510308	ENSMUSG00000004837	Grap	71520	protein_coding
ENSMUSG00000034709	1174.36	-0.591515	0.137944	-4.28807	1.80235e-05	0.000520767	ENSMUSG00000034709	Ppp1r21	73825	protein_coding
ENSMUSG00000043505	310.38	-1.06404	0.248447	-4.28277	1.84577e-05	0.000531296	ENSMUSG00000043505	Gimap5	317757	protein_coding
ENSMUSG00000038608	2652.76	-0.472672	0.110463	-4.27901	1.87727e-05	0.000539342	ENSMUSG00000038608	Dock10	210293	protein_coding
ENSMUSG00000027508	3092.79	-0.655311	0.153399	-4.27193	1.93789e-05	0.00055571	ENSMUSG00000027508	Pag1	94212	protein_coding
ENSMUSG00000034993	5499.49	0.620875	0.14538	4.27071	1.9485e-05	0.000557704	ENSMUSG00000034993	Vat1	26949	protein_coding
ENSMUSG00000040483	360.468	-0.920087	0.215511	-4.26933	1.96061e-05	0.000560118	ENSMUSG00000040483	Xaf1	327959	protein_coding
ENSMUSG00000024613	1513.44	-0.573092	0.134516	-4.2604	2.04058e-05	0.00058187	ENSMUSG00000024613	Tcof1	21453	protein_coding
ENSMUSG00000037916	3540.07	0.4525	0.106443	4.2511	2.12719e-05	0.000604304	ENSMUSG00000037916	Ndufv1	17995	protein_coding
ENSMUSG00000045038	484.678	-0.89953	0.21168	-4.24948	2.14268e-05	0.000607572	ENSMUSG00000045038	Prkce	18754	protein_coding
ENSMUSG00000030711	563.663	-0.832897	0.196095	-4.24741	2.16259e-05	0.000612078	ENSMUSG00000030711	Sult1a1	20887	protein_coding
ENSMUSG00000021754	4476.05	-0.457489	0.10775	-4.24584	2.17774e-05	0.000615222	ENSMUSG00000021754	Map3k1	26401	protein_coding
ENSMUSG00000053477	2022.83	-0.554417	0.130691	-4.24221	2.21333e-05	0.000622966	ENSMUSG00000053477	Tcf4	21413	protein_coding
ENSMUSG00000020143	8670.39	-0.389068	0.0918158	-4.23749	2.26035e-05	0.000633855	ENSMUSG00000020143	Dock2	94176	protein_coding
ENSMUSG00000037731	4171.14	-0.476506	0.112448	-4.23757	2.25949e-05	0.000633855	ENSMUSG00000037731	Themis2	230787	protein_coding
ENSMUSG00000028385	1181.11	-0.564098	0.133217	-4.23442	2.29138e-05	0.000641376	ENSMUSG00000028385	Snx30	209131	protein_coding
ENSMUSG00000053318	823.68	-0.667222	0.157602	-4.23358	2.29996e-05	0.000642597	ENSMUSG00000053318	Slamf8	74748	protein_coding
ENSMUSG00000031627	3243.52	-0.468004	0.110788	-4.22431	2.39678e-05	0.000667199	ENSMUSG00000031627	Irf2	16363	protein_coding
ENSMUSG00000025332	4526.73	-0.506981	0.120008	-4.22456	2.3941e-05	0.000667199	ENSMUSG00000025332	Kdm5c	20591	protein_coding
ENSMUSG00000034903	355.643	-0.965801	0.228719	-4.22266	2.41435e-05	0.000670862	ENSMUSG00000034903	Cobll1	319876	protein_coding
ENSMUSG00000031146	2051.67	0.501729	0.118876	4.22061	2.43643e-05	0.000673314	ENSMUSG00000031146	Plp2	18824	protein_coding
ENSMUSG00000027227	3115.99	0.444144	0.105213	4.22136	2.42838e-05	0.000673314	ENSMUSG00000027227	Sord	20322	protein_coding
ENSMUSG00000029298	633.332	-0.697565	0.165268	-4.2208	2.43436e-05	0.000673314	ENSMUSG00000029298	Gbp9	236573	protein_coding
ENSMUSG00000015027	1002.58	0.609449	0.145053	4.20155	2.65092e-05	0.000729937	ENSMUSG00000015027	Galns	50917	protein_coding
ENSMUSG00000013974	2631.93	0.560911	0.133563	4.19962	2.67368e-05	0.000734875	ENSMUSG00000013974	Mcemp1	69189	protein_coding
ENSMUSG00000008393	10610.3	0.386083	0.0920643	4.19362	2.74532e-05	0.000753207	ENSMUSG00000008393	Carhsp1	52502	protein_coding
ENSMUSG00000052040	8538.62	-0.51595	0.123071	-4.1923	2.76137e-05	0.000756248	ENSMUSG00000052040	Klf13	50794	protein_coding
ENSMUSG00000034438	642.337	-0.798761	0.190878	-4.18466	2.85593e-05	0.000780741	ENSMUSG00000034438	Gbp8	76074	protein_coding
ENSMUSG00000030798	3892.52	-0.542797	0.129798	-4.18185	2.8915e-05	0.000789049	ENSMUSG00000030798	Cd37	12493	protein_coding
ENSMUSG00000046908	1718.54	0.623754	0.14921	4.18038	2.91022e-05	0.00079167	ENSMUSG00000046908	Ltb4r1	16995	protein_coding
ENSMUSG00000006611	2289.9	-0.735822	0.176022	-4.18028	2.91151e-05	0.00079167	ENSMUSG00000006611	Hfe	15216	protein_coding
ENSMUSG00000019850	1184.9	-0.606672	0.145304	-4.1752	2.97731e-05	0.000808119	ENSMUSG00000019850	Tnfaip3	21929	protein_coding
ENSMUSG00000022824	495.063	-0.851957	0.204184	-4.17249	3.01284e-05	0.000816308	ENSMUSG00000022824	Muc13	17063	protein_coding
ENSMUSG00000051314	439.954	0.838804	0.201534	4.1621	3.15336e-05	0.000852864	ENSMUSG00000051314	Ffar2	233079	protein_coding
ENSMUSG00000041959	998.233	-0.639318	0.153714	-4.15913	3.19459e-05	0.000862484	ENSMUSG00000041959	S100a10	20194	protein_coding
ENSMUSG00000028599	9591.07	-0.656478	0.158014	-4.15455	3.25935e-05	0.000878409	ENSMUSG00000028599	Tnfrsf1b	21938	protein_coding
ENSMUSG00000072214	290.417	0.980912	0.236162	4.15355	3.27357e-05	0.000880683	ENSMUSG00000072214	Septin5	18951	protein_coding
ENSMUSG00000054091	1545.28	0.522234	0.125939	4.14671	3.37293e-05	0.000905812	ENSMUSG00000054091	1810037I17Rik	67704	protein_coding
ENSMUSG00000001029	461.986	-0.826052	0.199449	-4.14167	3.4479e-05	0.000924317	ENSMUSG00000001029	Icam2	15896	protein_coding
ENSMUSG00000096727	1858.94	-0.509088	0.122953	-4.14052	3.46516e-05	0.000925683	ENSMUSG00000096727	Psmb9	16912	protein_coding
ENSMUSG00000005774	491.662	-0.779364	0.188214	-4.14085	3.4602e-05	0.000925683	ENSMUSG00000005774	Rfx5	53970	protein_coding
ENSMUSG00000040522	1846.39	-0.560551	0.135405	-4.13982	3.47586e-05	0.000926916	ENSMUSG00000040522	Tlr8	170744	protein_coding
ENSMUSG00000021591	1852.29	0.576882	0.139529	4.13449	3.55746e-05	0.000947017	ENSMUSG00000021591	Glrx	93692	protein_coding
ENSMUSG00000017466	5501.7	0.496895	0.120236	4.13266	3.5859e-05	0.000952924	ENSMUSG00000017466	Timp2	21858	protein_coding
ENSMUSG00000023019	1398.24	0.621186	0.15041	4.12995	3.62841e-05	0.000962073	ENSMUSG00000023019	Gpd1	14555	protein_coding
ENSMUSG00000027490	1780.82	0.531886	0.128796	4.12966	3.63297e-05	0.000962073	ENSMUSG00000027490	E2f1	13555	protein_coding
ENSMUSG00000027454	696.695	0.705356	0.170839	4.12877	3.64704e-05	0.000964124	ENSMUSG00000027454	Gins1	69270	protein_coding
ENSMUSG00000056493	1881.64	-0.522309	0.126538	-4.12767	3.66459e-05	0.000967084	ENSMUSG00000056493	Foxk1	17425	protein_coding
ENSMUSG00000022803	364.035	0.831265	0.20185	4.11823	3.81799e-05	0.00100437	ENSMUSG00000022803	Popdc2	64082	protein_coding
ENSMUSG00000020649	18907.7	0.388099	0.0942478	4.11786	3.82412e-05	0.00100437	ENSMUSG00000020649	Rrm2	20135	protein_coding
ENSMUSG00000020715	1370.82	-0.644661	0.156556	-4.11776	3.82568e-05	0.00100437	ENSMUSG00000020715	Ern1	78943	protein_coding
ENSMUSG00000029992	2211.5	-0.509151	0.123681	-4.11663	3.84454e-05	0.00100759	ENSMUSG00000029992	Gfpt1	14583	protein_coding
ENSMUSG00000025041	1725.34	0.496394	0.120615	4.11552	3.86301e-05	0.00101069	ENSMUSG00000025041	Nt5c2	76952	protein_coding
ENSMUSG00000030592	279.742	-1.13708	0.27638	-4.11419	3.88545e-05	0.00101482	ENSMUSG00000030592	Ryr1	20190	protein_coding
ENSMUSG00000027878	8156.1	-0.474806	0.115441	-4.11299	3.90568e-05	0.00101661	ENSMUSG00000027878	Notch2	18129	protein_coding
ENSMUSG00000006782	2930.47	-0.619538	0.15062	-4.11325	3.90121e-05	0.00101661	ENSMUSG00000006782	Cnp	12799	protein_coding
ENSMUSG00000037894	11745.1	0.406331	0.0988068	4.11238	3.91601e-05	0.00101756	ENSMUSG00000037894	H2az1	51788	protein_coding
ENSMUSG00000049539	122.758	1.82383	0.444095	4.10684	4.01106e-05	0.00104048	ENSMUSG00000049539	H1f1		protein_coding
ENSMUSG00000029310	2056.61	0.486447	0.118484	4.1056	4.03268e-05	0.00104431	ENSMUSG00000029310	Nudt9	74167	protein_coding
ENSMUSG00000043940	2676.67	-0.44657	0.108849	-4.10265	4.08448e-05	0.00105414	ENSMUSG00000043940	Wdfy3	72145	protein_coding
ENSMUSG00000033161	14972.4	-0.467281	0.113887	-4.103	4.07823e-05	0.00105414	ENSMUSG00000033161	Atp1a1	11928	protein_coding
ENSMUSG00000003847	1096.63	-0.574051	0.139939	-4.10215	4.09325e-05	0.00105462	ENSMUSG00000003847	Nfat5	54446	protein_coding
ENSMUSG00000010608	4090.58	0.417185	0.101866	4.09544	4.21372e-05	0.00108379	ENSMUSG00000010608	Rbm25	67039	protein_coding
ENSMUSG00000024381	1259.3	-0.560706	0.136923	-4.09505	4.2207e-05	0.00108379	ENSMUSG00000024381	Bin1	30948	protein_coding
ENSMUSG00000040253	1200.71	-0.624461	0.152592	-4.09237	4.26987e-05	0.00109457	ENSMUSG00000040253	Gbp7	229900	protein_coding
ENSMUSG00000034168	578.686	-0.890839	0.21772	-4.09168	4.28257e-05	0.00109598	ENSMUSG00000034168	Irf2bpl	238330	protein_coding
ENSMUSG00000069892	938.116	-0.587147	0.143566	-4.08973	4.31867e-05	0.00110151	ENSMUSG00000069892	9930111J21Rik2	245240	protein_coding
ENSMUSG00000004040	4490.29	-0.474212	0.115993	-4.08827	4.34608e-05	0.0011048	ENSMUSG00000004040	Stat3	20848	protein_coding
ENSMUSG00000031431	5437.15	-0.539353	0.131917	-4.08857	4.34035e-05	0.0011048	ENSMUSG00000031431	Tsc22d3	14605	protein_coding
ENSMUSG00000021957	19517.5	0.409136	0.100132	4.08596	4.38954e-05	0.0011124	ENSMUSG00000021957	Tkt	21881	protein_coding
ENSMUSG00000020641	14940	-0.461503	0.112961	-4.08552	4.39788e-05	0.0011124	ENSMUSG00000020641	Rsad2	58185	protein_coding
ENSMUSG00000041075	673.958	-0.923934	0.226136	-4.08575	4.39353e-05	0.0011124	ENSMUSG00000041075	Fzd7	14369	protein_coding
ENSMUSG00000017132	1699.64	-0.569538	0.139501	-4.08269	4.45183e-05	0.00112418	ENSMUSG00000017132	Cyth1	19157	protein_coding
ENSMUSG00000023367	3504.45	-0.457156	0.111993	-4.08199	4.46512e-05	0.00112567	ENSMUSG00000023367	Tmem176a	66058	protein_coding
ENSMUSG00000039270	2963.72	0.477413	0.116999	4.08048	4.49428e-05	0.00113115	ENSMUSG00000039270	Megf9	230316	protein_coding
ENSMUSG00000069874	1738.81	-0.531486	0.130295	-4.07911	4.52089e-05	0.0011341	ENSMUSG00000069874	Irgm2	54396	protein_coding
ENSMUSG00000024807	1759.49	-0.657742	0.161245	-4.07915	4.52006e-05	0.0011341	ENSMUSG00000024807	Syvn1	74126	protein_coding
ENSMUSG00000039316	1486.57	-0.560347	0.137405	-4.07807	4.54113e-05	0.0011373	ENSMUSG00000039316	Rftn1	76438	protein_coding
ENSMUSG00000038521	657.67	-0.890931	0.218527	-4.07697	4.56259e-05	0.0011408	ENSMUSG00000038521	C1s1	50908	protein_coding
ENSMUSG00000032193	1044.9	0.760036	0.18653	4.0746	4.60941e-05	0.00114873	ENSMUSG00000032193	Ldlr	16835	protein_coding
ENSMUSG00000026893	873.418	0.725081	0.177936	4.07495	4.60233e-05	0.00114873	ENSMUSG00000026893	Gca	227960	protein_coding
ENSMUSG00000031659	2221.74	-0.480642	0.117973	-4.07417	4.61782e-05	0.00114895	ENSMUSG00000031659	Adcy7	11513	protein_coding
ENSMUSG00000095609	887.694	-0.685102	0.168335	-4.06988	4.70374e-05	0.00116842	ENSMUSG00000095609	Gm21188	100861753	protein_coding
ENSMUSG00000026594	1005.24	-0.759058	0.186717	-4.06529	4.79719e-05	0.00118969	ENSMUSG00000026594	Ralgps2	78255	protein_coding
ENSMUSG00000030220	20277.8	0.39965	0.0983788	4.06235	4.85802e-05	0.00120281	ENSMUSG00000030220	Arhgdib	11857	protein_coding
ENSMUSG00000022906	1880.57	-0.553695	0.136369	-4.06027	4.9017e-05	0.00121166	ENSMUSG00000022906	Parp9	80285	protein_coding
ENSMUSG00000022297	143.347	-1.33169	0.328246	-4.057	4.97076e-05	0.00122674	ENSMUSG00000022297	Fzd6	14368	protein_coding
ENSMUSG00000046718	1441.72	-0.643909	0.158923	-4.05171	5.08441e-05	0.00125276	ENSMUSG00000046718	Bst2	69550	protein_coding
ENSMUSG00000031604	773.011	0.761667	0.188022	4.05094	5.10114e-05	0.00125282	ENSMUSG00000031604	Msmo1	66234	protein_coding
ENSMUSG00000055436	3372.86	0.46649	0.115147	4.05126	5.0943e-05	0.00125282	ENSMUSG00000055436	Srsf11	69207	protein_coding
ENSMUSG00000003824	648.536	0.659828	0.162955	4.04914	5.14063e-05	0.00126049	ENSMUSG00000003824	Syce2	71846	protein_coding
ENSMUSG00000024180	1458.86	0.566959	0.140085	4.04724	5.18241e-05	0.00126869	ENSMUSG00000024180	Pgap6	60455	protein_coding
ENSMUSG00000060216	3551.08	0.443262	0.109603	4.04425	5.24913e-05	0.00128296	ENSMUSG00000060216	Arrb2	216869	protein_coding
ENSMUSG00000037646	2748.02	-0.44437	0.109901	-4.04335	5.26922e-05	0.00128581	ENSMUSG00000037646	Vps13b		protein_coding
ENSMUSG00000021831	1367.7	0.584251	0.144554	4.04174	5.30567e-05	0.00128851	ENSMUSG00000021831	Ero1a	50527	protein_coding
ENSMUSG00000066278	1207.22	0.562325	0.139128	4.04179	5.30453e-05	0.00128851	ENSMUSG00000066278	Vps37b		protein_coding
ENSMUSG00000043207	2378.78	0.445351	0.110227	4.04032	5.33782e-05	0.00129425	ENSMUSG00000043207	Zmpste24	230709	protein_coding
ENSMUSG00000031453	6319.47	-0.442019	0.109469	-4.03785	5.39429e-05	0.00130586	ENSMUSG00000031453	Rasa3	19414	protein_coding
ENSMUSG00000110185	213.415	-1.06691	0.26431	-4.0366	5.42303e-05	0.00131074	ENSMUSG00000110185	Igip	109169	protein_coding
ENSMUSG00000038507	1200.89	-0.571519	0.141654	-4.03461	5.46936e-05	0.00131984	ENSMUSG00000038507	Parp12	243771	protein_coding
ENSMUSG00000022305	556.964	0.859373	0.213323	4.02851	5.61315e-05	0.00135239	ENSMUSG00000022305	Lrp12	239393	protein_coding
ENSMUSG00000006731	4143.28	-0.579128	0.143803	-4.02723	5.64383e-05	0.0013555	ENSMUSG00000006731	B4galnt1	14421	protein_coding
ENSMUSG00000017057	2327.83	-0.742581	0.184782	-4.01869	5.85236e-05	0.00140337	ENSMUSG00000017057	Il13ra1	16164	protein_coding
ENSMUSG00000078817	821.356	0.929664	0.23149	4.016	5.91953e-05	0.00141724	ENSMUSG00000078817	Nlrp12	378425	protein_coding
ENSMUSG00000036478	9475.5	-0.40035	0.0997422	-4.01385	5.97371e-05	0.00142797	ENSMUSG00000036478	Btg1	12226	protein_coding
ENSMUSG00000041859	7493.18	0.426013	0.10615	4.0133	5.98765e-05	0.00142906	ENSMUSG00000041859	Mcm3	17215	protein_coding
ENSMUSG00000020019	474.89	0.74418	0.185449	4.01285	5.99904e-05	0.00142954	ENSMUSG00000020019	Ntn4	57764	protein_coding
ENSMUSG00000022419	779.145	-0.719166	0.179268	-4.01168	6.02889e-05	0.0014344	ENSMUSG00000022419	Deptor	97998	protein_coding
ENSMUSG00000021306	829.433	0.771316	0.192327	4.01044	6.06059e-05	0.0014397	ENSMUSG00000021306	Gpr137b	83924	protein_coding
ENSMUSG00000031451	3528.65	0.591446	0.147676	4.00501	6.20144e-05	0.00147086	ENSMUSG00000031451	Gas6	14456	protein_coding
ENSMUSG00000035778	2292.49	-0.536133	0.133941	-4.00277	6.26049e-05	0.00148219	ENSMUSG00000035778	Ggta1	14594	protein_coding
ENSMUSG00000026107	1318.45	-0.668341	0.166982	-4.00246	6.26865e-05	0.00148219	ENSMUSG00000026107	Nabp1	109019	protein_coding
ENSMUSG00000004655	48048.5	0.376439	0.0940813	4.00121	6.30183e-05	0.00148772	ENSMUSG00000004655	Aqp1	11826	protein_coding
ENSMUSG00000023991	596.007	-0.725801	0.181507	-3.99875	6.36771e-05	0.00150095	ENSMUSG00000023991	Foxp4	74123	protein_coding
ENSMUSG00000033033	740.299	-0.651742	0.163013	-3.9981	6.38525e-05	0.00150275	ENSMUSG00000033033	Calhm2	72691	protein_coding
ENSMUSG00000004266	8739.58	-0.387905	0.0970399	-3.99738	6.40488e-05	0.00150505	ENSMUSG00000004266	Ptpn6	15170	protein_coding
ENSMUSG00000059108	3212.2	0.609004	0.152416	3.99566	6.45138e-05	0.00151364	ENSMUSG00000059108	Ifitm6	213002	protein_coding
ENSMUSG00000076441	541.848	-0.772964	0.193673	-3.99108	6.57738e-05	0.00154083	ENSMUSG00000076441	Ass1	11898	protein_coding
ENSMUSG00000019726	3436.57	0.488355	0.122436	3.98865	6.64517e-05	0.00155432	ENSMUSG00000019726	Lyst	17101	protein_coding
ENSMUSG00000032661	3188.73	-0.556407	0.139575	-3.98643	6.7074e-05	0.00156647	ENSMUSG00000032661	Oas3	246727	protein_coding
ENSMUSG00000075232	2547.35	0.438221	0.110047	3.98213	6.82998e-05	0.00159265	ENSMUSG00000075232	Amd1	11702	protein_coding
ENSMUSG00000030557	2431.85	-0.55206	0.138654	-3.98157	6.84629e-05	0.00159401	ENSMUSG00000030557	Mef2a	17258	protein_coding
ENSMUSG00000057329	707.138	-0.665132	0.167094	-3.98058	6.87465e-05	0.00159817	ENSMUSG00000057329	Bcl2	12043	protein_coding
ENSMUSG00000074093	1140.35	0.572001	0.143767	3.97865	6.93065e-05	0.00160874	ENSMUSG00000074093	Svip	75744	protein_coding
ENSMUSG00000040943	487.931	-0.757308	0.190443	-3.97656	6.99198e-05	0.0016205	ENSMUSG00000040943	Tet2	214133	protein_coding
ENSMUSG00000074063	687.216	0.678014	0.170523	3.97608	7.00619e-05	0.00162133	ENSMUSG00000074063	Osgin1	71839	protein_coding
ENSMUSG00000030795	5607.45	0.46102	0.116089	3.97126	7.14946e-05	0.00165197	ENSMUSG00000030795	Fus	233908	protein_coding
ENSMUSG00000068874	2159.49	0.525093	0.132307	3.96875	7.22516e-05	0.00166693	ENSMUSG00000068874	Selenbp1	20341	protein_coding
ENSMUSG00000034854	2014.14	0.50813	0.128055	3.96807	7.24566e-05	0.00166913	ENSMUSG00000034854	Mfsd12	73822	protein_coding
ENSMUSG00000030630	197.768	-1.15882	0.292203	-3.96578	7.31556e-05	0.00168269	ENSMUSG00000030630	Fah	14085	protein_coding
ENSMUSG00000033943	1714.78	-0.504823	0.127407	-3.9623	7.42318e-05	0.00170487	ENSMUSG00000033943	Mga	29808	protein_coding
ENSMUSG00000034120	7359.3	0.401139	0.101249	3.96188	7.43606e-05	0.00170526	ENSMUSG00000034120	Srsf2	20382	protein_coding
ENSMUSG00000033863	754.572	-0.824606	0.20835	-3.9578	7.56434e-05	0.00173206	ENSMUSG00000033863	Klf9		protein_coding
ENSMUSG00000032462	1878.78	0.467253	0.118169	3.95412	7.6816e-05	0.00175627	ENSMUSG00000032462	Pik3cb	74769	protein_coding
ENSMUSG00000029802	4013.48	0.444829	0.112552	3.95221	7.74332e-05	0.00176508	ENSMUSG00000029802	Abcg2	26357	protein_coding
ENSMUSG00000000903	302.464	-1.24471	0.314937	-3.95226	7.74171e-05	0.00176508	ENSMUSG00000000903	Vpreb3	22364	protein_coding
ENSMUSG00000029730	10928.5	0.415923	0.105262	3.9513	7.77284e-05	0.00176916	ENSMUSG00000029730	Mcm7		protein_coding
ENSMUSG00000033065	1539.62	0.563293	0.14263	3.94934	7.83683e-05	0.00177988	ENSMUSG00000033065	Pfkm	18642	protein_coding
ENSMUSG00000037266	6448.57	0.553939	0.140288	3.94859	7.86124e-05	0.00177988	ENSMUSG00000037266	Rsrp1	27981	protein_coding
ENSMUSG00000024675	892.773	-0.763689	0.193416	-3.94843	7.8666e-05	0.00177988	ENSMUSG00000024675	Ms4a4c	64380	protein_coding
ENSMUSG00000013921	45.5017	-2.43711	0.617235	-3.94843	7.86667e-05	0.00177988	ENSMUSG00000013921	Clip3		protein_coding
ENSMUSG00000056529	2856.23	0.583812	0.148039	3.94364	8.02541e-05	0.0018131	ENSMUSG00000056529	Ptafr	19204	protein_coding
ENSMUSG00000040296	1514.33	-0.512587	0.130124	-3.93921	8.17506e-05	0.00184417	ENSMUSG00000040296	Ddx58	230073	protein_coding
ENSMUSG00000006389	688.142	-0.832266	0.211299	-3.93881	8.18861e-05	0.0018445	ENSMUSG00000006389	Mpl	17480	protein_coding
ENSMUSG00000022372	5524.46	-0.409824	0.104198	-3.93313	8.38473e-05	0.00188588	ENSMUSG00000022372	Sla	20491	protein_coding
ENSMUSG00000030329	146.834	1.49877	0.382191	3.92153	8.79901e-05	0.00197614	ENSMUSG00000030329	Pianp	319352	protein_coding
ENSMUSG00000032515	591.879	-0.713587	0.182267	-3.91506	9.03817e-05	0.00202687	ENSMUSG00000032515	Csrnp1	215418	protein_coding
ENSMUSG00000042524	10554.1	0.40666	0.103882	3.91463	9.0544e-05	0.00202752	ENSMUSG00000042524	Sun2	223697	protein_coding
ENSMUSG00000031697	1673.03	0.511718	0.130826	3.91144	9.17475e-05	0.00205145	ENSMUSG00000031697	Orc6	56452	protein_coding
ENSMUSG00000021109	2312.97	-0.447802	0.114498	-3.91101	9.1912e-05	0.00205212	ENSMUSG00000021109	Hif1a	15251	protein_coding
ENSMUSG00000042644	603.628	-0.778753	0.199486	-3.90379	9.46962e-05	0.00211118	ENSMUSG00000042644	Itpr3	16440	protein_coding
ENSMUSG00000027907	8779.08	0.60971	0.156205	3.90327	9.4903e-05	0.00211129	ENSMUSG00000027907	S100a11	20195	protein_coding
ENSMUSG00000074604	438.614	0.752773	0.193153	3.89729	9.72753e-05	0.0021592	ENSMUSG00000074604	Mgst2	211666	protein_coding
ENSMUSG00000079808	76.7067	-1.79168	0.459889	-3.89589	9.78369e-05	0.0021685	ENSMUSG00000079808		102638047	protein_coding
ENSMUSG00000038482	4744.33	0.418403	0.107421	3.89497	9.82122e-05	0.00217366	ENSMUSG00000038482	Tfdp1	21781	protein_coding
ENSMUSG00000059714	1735.47	0.546736	0.140486	3.89176	9.95199e-05	0.0021994	ENSMUSG00000059714	Flot1	14251	protein_coding
ENSMUSG00000023328	1354.95	0.556812	0.143195	3.88849	0.000100871	0.00222603	ENSMUSG00000023328	Ache	11423	protein_coding
ENSMUSG00000027951	3416.99	-0.434176	0.111677	-3.8878	0.000101158	0.00222913	ENSMUSG00000027951	Adar	56417	protein_coding
ENSMUSG00000005225	189.706	-1.10998	0.285635	-3.88601	0.000101904	0.00224233	ENSMUSG00000005225	Plekha8	231999	protein_coding
ENSMUSG00000005413	29973.1	0.446218	0.11484	3.88557	0.000102091	0.0022432	ENSMUSG00000005413	Hmox1	15368	protein_coding
ENSMUSG00000028693	2906.69	0.460907	0.118661	3.88425	0.000102648	0.00225219	ENSMUSG00000028693	Nasp	50927	protein_coding
ENSMUSG00000019302	3919.83	0.395188	0.101792	3.8823	0.000103474	0.00226372	ENSMUSG00000019302	Atp6v0a1	11975	protein_coding
ENSMUSG00000040268	725.995	-0.635285	0.163651	-3.88196	0.000103619	0.00226372	ENSMUSG00000040268	Plekha1	101476	protein_coding
ENSMUSG00000015396	1926.19	-0.665388	0.171396	-3.88218	0.000103524	0.00226372	ENSMUSG00000015396	Cd83	12522	protein_coding
ENSMUSG00000040751	770.263	-0.681252	0.175518	-3.88139	0.000103862	0.00226576	ENSMUSG00000040751	Lat2	56743	protein_coding
ENSMUSG00000029093	111.739	-1.52276	0.392506	-3.8796	0.00010463	0.00227927	ENSMUSG00000029093	Sorcs2	81840	protein_coding
ENSMUSG00000044340	683.441	-0.692942	0.178651	-3.87874	0.000104998	0.002284	ENSMUSG00000044340	Phlpp1	98432	protein_coding
ENSMUSG00000021384	873.688	-0.789109	0.203638	-3.87505	0.000106601	0.00231556	ENSMUSG00000021384	Susd3	66329	protein_coding
ENSMUSG00000061981	1966.25	0.535815	0.13835	3.8729	0.000107547	0.00233279	ENSMUSG00000061981	Flot2	14252	protein_coding
ENSMUSG00000028494	4799.8	-0.452598	0.117035	-3.8672	0.000110092	0.00238122	ENSMUSG00000028494	Plin2	11520	protein_coding
ENSMUSG00000004552	40729.6	0.361758	0.0936031	3.86481	0.000111177	0.00239803	ENSMUSG00000004552	Ctse	13034	protein_coding
ENSMUSG00000029287	861.858	-0.809361	0.209429	-3.8646	0.00011127	0.00239803	ENSMUSG00000029287	Tgfbr3		protein_coding
ENSMUSG00000094796	355.335	-0.979066	0.253355	-3.86441	0.000111359	0.00239803	ENSMUSG00000094796	BC147527	625360	protein_coding
ENSMUSG00000073008	209.834	-1.06604	0.275884	-3.8641	0.0001115	0.00239803	ENSMUSG00000073008	Gpr174	213439	protein_coding
ENSMUSG00000024925	1482.62	0.516813	0.133824	3.86188	0.000112517	0.00241651	ENSMUSG00000024925	Rnaseh2c	68209	protein_coding
ENSMUSG00000050912	5876.91	-0.493001	0.127697	-3.86072	0.000113055	0.00242121	ENSMUSG00000050912	Tmem123	71929	protein_coding
ENSMUSG00000027447	17736.7	-0.502948	0.130273	-3.86072	0.000113052	0.00242121	ENSMUSG00000027447	Cst3	13010	protein_coding
ENSMUSG00000005161	46719.9	0.357575	0.0926871	3.85787	0.00011438	0.00244616	ENSMUSG00000005161	Prdx2	21672	protein_coding
ENSMUSG00000037944	572.041	-0.904193	0.234608	-3.85405	0.00011618	0.00248116	ENSMUSG00000037944	Ccr7	12775	protein_coding
ENSMUSG00000027580	2026.44	-0.549658	0.142828	-3.8484	0.000118891	0.00253552	ENSMUSG00000027580	Helz2	229003	protein_coding
ENSMUSG00000026365	1825.54	-0.770345	0.200323	-3.84551	0.0001203	0.00256198	ENSMUSG00000026365	Cfh	12628	protein_coding
ENSMUSG00000040690	215.638	-1.00056	0.260443	-3.84178	0.000122147	0.00259767	ENSMUSG00000040690	Col16a1	107581	protein_coding
ENSMUSG00000006585	3205.91	0.460837	0.120174	3.83474	0.000125697	0.00266571	ENSMUSG00000006585	Cdt1	67177	protein_coding
ENSMUSG00000004897	12683	0.400087	0.104331	3.83477	0.000125681	0.00266571	ENSMUSG00000004897	Hdgf	15191	protein_coding
ENSMUSG00000031870	36.2392	-2.75523	0.718625	-3.83403	0.000126061	0.00266971	ENSMUSG00000031870	Pgr	18667	protein_coding
ENSMUSG00000044303	35.6589	-2.83348	0.739264	-3.83285	0.00012667	0.00267888	ENSMUSG00000044303	Cdkn2a	12578	protein_coding
ENSMUSG00000043668	12.6819	-6.72337	1.75528	-3.83037	0.000127952	0.00270225	ENSMUSG00000043668	Tox3	244579	protein_coding
ENSMUSG00000033213	386.531	0.848966	0.22167	3.82987	0.00012821	0.00270395	ENSMUSG00000033213	AA467197	433470	protein_coding
ENSMUSG00000036093	1991.05	-0.520054	0.135966	-3.82487	0.000130839	0.00275558	ENSMUSG00000036093	Arl5a	75423	protein_coding
ENSMUSG00000038058	1826.17	-0.533766	0.1397	-3.82081	0.000133015	0.00279753	ENSMUSG00000038058	Nod1	107607	protein_coding
ENSMUSG00000040809	28520.5	0.514584	0.134803	3.81732	0.000134911	0.00283351	ENSMUSG00000040809	Chil3	12655	protein_coding
ENSMUSG00000035441	1342.18	0.510926	0.133861	3.81685	0.000135167	0.00283498	ENSMUSG00000035441	Myo1d	338367	protein_coding
ENSMUSG00000020387	2145.05	-0.50136	0.131396	-3.81565	0.000135824	0.00284483	ENSMUSG00000020387	Jade2	76901	protein_coding
ENSMUSG00000031897	1891.26	-0.4547	0.119288	-3.81179	0.000137962	0.00288564	ENSMUSG00000031897	Psmb10	19171	protein_coding
ENSMUSG00000022228	567.735	-0.670174	0.17589	-3.81019	0.000138863	0.0029005	ENSMUSG00000022228	Zscan26	432731	protein_coding
ENSMUSG00000029810	5970.72	-0.464768	0.122073	-3.8073	0.000140491	0.00293048	ENSMUSG00000029810	Tmem176b	65963	protein_coding
ENSMUSG00000029603	255.895	-1.10565	0.290517	-3.80581	0.000141342	0.0029442	ENSMUSG00000029603	Dtx1	14357	protein_coding
ENSMUSG00000032397	2252.5	0.429069	0.113047	3.7955	0.000147344	0.00306503	ENSMUSG00000032397	Tipin	66131	protein_coding
ENSMUSG00000031877	4432.94	0.456841	0.120512	3.79084	0.000150139	0.00311891	ENSMUSG00000031877	Ces2g	72361	protein_coding
ENSMUSG00000054733	1348.59	0.576282	0.152322	3.78332	0.000154752	0.00320599	ENSMUSG00000054733	Msra	110265	protein_coding
ENSMUSG00000037270	1639.16	-0.492514	0.13025	-3.78129	0.00015602	0.00322691	ENSMUSG00000037270	4932438A13Rik	229227	protein_coding
ENSMUSG00000022952	1579.54	-0.526219	0.139174	-3.78102	0.000156185	0.00322691	ENSMUSG00000022952	Runx1	12394	protein_coding
ENSMUSG00000028393	9675.29	0.396966	0.105079	3.7778	0.00015822	0.00326452	ENSMUSG00000028393	Alad	17025	protein_coding
ENSMUSG00000026924	2185.42	-0.433142	0.11471	-3.77596	0.000159395	0.0032843	ENSMUSG00000026924	Sec16a	227648	protein_coding
ENSMUSG00000028063	5628.33	0.377375	0.099983	3.77439	0.000160398	0.00329606	ENSMUSG00000028063	Lmna	16905	protein_coding
ENSMUSG00000025804	2219.44	0.647696	0.171947	3.76684	0.000165325	0.00339274	ENSMUSG00000025804	Ccr1	12768	protein_coding
ENSMUSG00000027637	3180.3	0.404166	0.10734	3.7653	0.000166348	0.00340914	ENSMUSG00000027637	Rab5if	67388	protein_coding
ENSMUSG00000027540	5640.35	-0.404233	0.107413	-3.76337	0.000167639	0.00343097	ENSMUSG00000027540	Ptpn1	19246	protein_coding
ENSMUSG00000037922	1936.1	-0.577207	0.153454	-3.76144	0.000168938	0.00345291	ENSMUSG00000037922	Bank1	242248	protein_coding
ENSMUSG00000019978	1902.01	-0.528226	0.140484	-3.76004	0.000169884	0.0034676	ENSMUSG00000019978	Epb41l2	13822	protein_coding
ENSMUSG00000079563	275.824	-1.12972	0.30056	-3.75871	0.000170791	0.00348144	ENSMUSG00000079563	Pglyrp2	57757	protein_coding
ENSMUSG00000023951	216.11	1.02151	0.271947	3.7563	0.000172445	0.00348766	ENSMUSG00000023951	Vegfa	22339	protein_coding
ENSMUSG00000027009	11771.7	-0.384405	0.102312	-3.75717	0.000171847	0.00348766	ENSMUSG00000027009	Itga4	16401	protein_coding
ENSMUSG00000036606	6815.79	-0.472475	0.125752	-3.75718	0.000171836	0.00348766	ENSMUSG00000036606	Plxnb2	140570	protein_coding
ENSMUSG00000042404	1851.34	-0.479273	0.127555	-3.75738	0.000171702	0.00348766	ENSMUSG00000042404	Dennd4b	229541	protein_coding
ENSMUSG00000041797	1632.8	-0.482039	0.128329	-3.75626	0.00017247	0.00348766	ENSMUSG00000041797	Abca9	217262	protein_coding
ENSMUSG00000026447	433.88	-0.894731	0.238167	-3.75674	0.000172138	0.00348766	ENSMUSG00000026447	Pik3c2b	240752	protein_coding
ENSMUSG00000021298	664.5	-0.646149	0.172162	-3.75315	0.000174625	0.00352655	ENSMUSG00000021298	Gpr132	56696	protein_coding
ENSMUSG00000046186	43.3006	2.07967	0.554456	3.75083	0.00017625	0.00354525	ENSMUSG00000046186	Cd109	235505	protein_coding
ENSMUSG00000032014	688.224	0.59971	0.15986	3.75147	0.000175801	0.00354525	ENSMUSG00000032014	Oaf		protein_coding
ENSMUSG00000030111	100.576	-1.62942	0.434378	-3.75116	0.000176021	0.00354525	ENSMUSG00000030111	A2m	232345	protein_coding
ENSMUSG00000032135	134.872	1.38655	0.369802	3.74945	0.000177224	0.00355993	ENSMUSG00000032135	Mcam	84004	protein_coding
ENSMUSG00000031925	416.327	-0.777394	0.207353	-3.74913	0.000177447	0.00355993	ENSMUSG00000031925	Maml2	270118	protein_coding
ENSMUSG00000022641	807.184	-0.603368	0.160999	-3.74764	0.000178505	0.00357173	ENSMUSG00000022641	Bbx	70508	protein_coding
ENSMUSG00000030651	106.904	-1.55283	0.414315	-3.74796	0.000178282	0.00357173	ENSMUSG00000030651	Art2b	11872	protein_coding
ENSMUSG00000029762	128.835	1.46107	0.389978	3.74654	0.00017929	0.00358275	ENSMUSG00000029762	Akr1b8	14187	protein_coding
ENSMUSG00000021822	540.594	0.732382	0.195632	3.74368	0.000181343	0.00361903	ENSMUSG00000021822	Plau	18792	protein_coding
ENSMUSG00000025151	1161.46	0.495272	0.132475	3.73861	0.000185043	0.0036832	ENSMUSG00000025151	Maged1	94275	protein_coding
ENSMUSG00000051811	505.628	0.799159	0.213857	3.73688	0.00018632	0.00370377	ENSMUSG00000051811	Cox6b2	333182	protein_coding
ENSMUSG00000035472	1237.53	0.505501	0.135433	3.73247	0.00018961	0.00376426	ENSMUSG00000035472	Slc25a21	217593	protein_coding
ENSMUSG00000036295	96.3284	1.52698	0.40933	3.73043	0.000191156	0.00378017	ENSMUSG00000036295	Lrrn3	16981	protein_coding
ENSMUSG00000078945	2197.22	-0.493319	0.132239	-3.7305	0.000191099	0.00378017	ENSMUSG00000078945	Naip2	17948	protein_coding
ENSMUSG00000024990	12.1733	-6.66397	1.78607	-3.73107	0.000190668	0.00378017	ENSMUSG00000024990	Rbp4	19662	protein_coding
ENSMUSG00000006342	233.669	0.967845	0.25953	3.72922	0.000192077	0.00379345	ENSMUSG00000006342	Susd2	71733	protein_coding
ENSMUSG00000048148	253.427	-1.20902	0.324573	-3.72497	0.000195337	0.00385285	ENSMUSG00000048148	Nwd1	319555	protein_coding
ENSMUSG00000052331	3493	-0.492913	0.132366	-3.72385	0.000196206	0.0038649	ENSMUSG00000052331	Ankrd44	329154	protein_coding
ENSMUSG00000041688	147.579	-1.1987	0.321925	-3.72353	0.000196456	0.0038649	ENSMUSG00000041688	Amot	27494	protein_coding
ENSMUSG00000016206	760.648	-0.578994	0.155519	-3.72299	0.000196881	0.00386826	ENSMUSG00000016206	H2-M3	14991	protein_coding
ENSMUSG00000033777	4686.86	-0.615705	0.16546	-3.72116	0.000198309	0.00389129	ENSMUSG00000033777	Tlr13	279572	protein_coding
ENSMUSG00000070808	857.183	-0.622084	0.167194	-3.72073	0.00019865	0.00389298	ENSMUSG00000070808	Bicra	243842	protein_coding
ENSMUSG00000000275	3727.08	-0.431566	0.116021	-3.71973	0.000199438	0.00390341	ENSMUSG00000000275	Trim25	217069	protein_coding
ENSMUSG00000038855	1825.02	-0.449641	0.120915	-3.71865	0.000200289	0.00391502	ENSMUSG00000038855	Itpkb	320404	protein_coding
ENSMUSG00000032501	1164.48	-0.541527	0.145685	-3.71711	0.000201518	0.00393399	ENSMUSG00000032501	Trib1		protein_coding
ENSMUSG00000003382	1367.8	-0.542162	0.145933	-3.71516	0.000203078	0.00395938	ENSMUSG00000003382	Etv3	27049	protein_coding
ENSMUSG00000038375	1532.98	0.529205	0.142492	3.71393	0.000204063	0.00397349	ENSMUSG00000038375	Trp53inp2	68728	protein_coding
ENSMUSG00000029086	406.204	1.10309	0.297053	3.71344	0.00020446	0.00397614	ENSMUSG00000029086	Prom1	19126	protein_coding
ENSMUSG00000026358	221.791	-1.04576	0.282196	-3.70577	0.000210746	0.00409315	ENSMUSG00000026358	Rgs1	50778	protein_coding
ENSMUSG00000004612	467.994	0.879348	0.237466	3.70305	0.000213026	0.00412691	ENSMUSG00000004612	Nkg7	72310	protein_coding
ENSMUSG00000036523	11.6601	-6.6045	1.78344	-3.70324	0.000212862	0.00412691	ENSMUSG00000036523	Greb1	268527	protein_coding
ENSMUSG00000027199	1498.15	0.489487	0.132214	3.70223	0.000213712	0.00413493	ENSMUSG00000027199	Gatm	67092	protein_coding
ENSMUSG00000048249	2004.01	-0.523829	0.141598	-3.69941	0.000216104	0.0041759	ENSMUSG00000048249	Crebrf	77128	protein_coding
ENSMUSG00000025574	4510.5	0.403343	0.109052	3.69863	0.000216767	0.00417812	ENSMUSG00000025574	Tk1	21877	protein_coding
ENSMUSG00000039959	2909.73	-0.490182	0.132531	-3.69863	0.000216766	0.00417812	ENSMUSG00000039959	Hip1	215114	protein_coding
ENSMUSG00000038429	2946.95	0.406062	0.109813	3.69776	0.000217511	0.00418715	ENSMUSG00000038429	Usp5	22225	protein_coding
ENSMUSG00000031776	1751.5	0.475099	0.128522	3.69665	0.000218465	0.00419595	ENSMUSG00000031776	Arl2bp	107566	protein_coding
ENSMUSG00000036461	3621.83	-0.41675	0.112739	-3.69659	0.000218519	0.00419595	ENSMUSG00000036461	Elf1	13709	protein_coding
ENSMUSG00000000568	6181.92	0.386355	0.104564	3.69493	0.000219951	0.00421813	ENSMUSG00000000568	Hnrnpd	11991	protein_coding
ENSMUSG00000005483	4951.81	0.376839	0.102096	3.69104	0.000223342	0.00427776	ENSMUSG00000005483	Dnajb1	81489	protein_coding
ENSMUSG00000051344	1256.85	-0.608417	0.164867	-3.69034	0.000223952	0.00428407	ENSMUSG00000051344	Plekhm3	241075	protein_coding
ENSMUSG00000035790	470.621	0.751072	0.203685	3.68742	0.000226538	0.0043281	ENSMUSG00000035790	Cep19	66994	protein_coding
ENSMUSG00000021866	4618.61	0.415755	0.113079	3.67669	0.000236276	0.00450848	ENSMUSG00000021866	Anxa11	11744	protein_coding
ENSMUSG00000050965	508.376	-0.736158	0.200352	-3.67432	0.000238485	0.00453927	ENSMUSG00000050965	Prkca	18750	protein_coding
ENSMUSG00000024617	157.975	-1.12826	0.307059	-3.67442	0.000238386	0.00453927	ENSMUSG00000024617	Camk2a	12322	protein_coding
ENSMUSG00000021048	2176.39	0.51691	0.140696	3.67395	0.000238832	0.00454019	ENSMUSG00000021048	Mthfd1	108156	protein_coding
ENSMUSG00000064065	1243.88	0.536319	0.146078	3.67145	0.000241179	0.0045791	ENSMUSG00000064065	Ipcef1	320495	protein_coding
ENSMUSG00000073386	355.882	0.967657	0.263626	3.67056	0.000242016	0.00458926	ENSMUSG00000073386	9830107B12Rik	328829	protein_coding
ENSMUSG00000024667	286.251	0.858837	0.23406	3.66931	0.000243205	0.00460607	ENSMUSG00000024667	Tmem216	68642	protein_coding
ENSMUSG00000068923	360.72	-0.852783	0.232493	-3.668	0.000244459	0.00462407	ENSMUSG00000068923	Syt11	229521	protein_coding
ENSMUSG00000025279	851.125	-0.647425	0.176665	-3.6647	0.000247633	0.00467831	ENSMUSG00000025279	Dnase1l3	13421	protein_coding
ENSMUSG00000042476	4452.25	0.419845	0.114586	3.66401	0.000248302	0.00468512	ENSMUSG00000042476	Abcb4	18670	protein_coding
ENSMUSG00000050549	2216.19	0.429362	0.117253	3.66184	0.000250405	0.00471313	ENSMUSG00000050549	Fam241a	70617	protein_coding
ENSMUSG00000005125	1157.49	0.537194	0.146732	3.66106	0.000251171	0.0047217	ENSMUSG00000005125	Ndrg1	17988	protein_coding
ENSMUSG00000037295	2425.72	0.413407	0.112999	3.6585	0.000253693	0.00476323	ENSMUSG00000037295	Ldlrap1	100017	protein_coding
ENSMUSG00000028378	450.85	0.780489	0.213359	3.65811	0.000254085	0.00476405	ENSMUSG00000028378	Ptgr1	67103	protein_coding
ENSMUSG00000007891	37724.6	0.472696	0.129229	3.65783	0.000254362	0.00476405	ENSMUSG00000007891	Ctsd	13033	protein_coding
ENSMUSG00000020604	453.147	0.825055	0.225634	3.6566	0.00025558	0.0047721	ENSMUSG00000020604	Arsg	74008	protein_coding
ENSMUSG00000054641	899.273	-0.535441	0.146412	-3.65708	0.000255107	0.0047721	ENSMUSG00000054641	Mmrn1	70945	protein_coding
ENSMUSG00000044072	242.06	-0.949949	0.259801	-3.65645	0.000255732	0.0047721	ENSMUSG00000044072	Eml6	237711	protein_coding
ENSMUSG00000031497	420.847	0.739942	0.202402	3.65581	0.000256373	0.0047782	ENSMUSG00000031497	Tnfsf13b	24099	protein_coding
ENSMUSG00000036748	1528.31	0.448239	0.122634	3.65509	0.00025709	0.0047857	ENSMUSG00000036748	Cuedc2	67116	protein_coding
ENSMUSG00000024457	1463.06	-0.455298	0.124632	-3.65314	0.000259053	0.0048153	ENSMUSG00000024457	Trim26	22670	protein_coding
ENSMUSG00000022014	2226.72	-0.56459	0.15456	-3.65288	0.000259312	0.0048153	ENSMUSG00000022014	Epsti1	108670	protein_coding
ENSMUSG00000017707	82708.7	-0.318458	0.0872145	-3.65143	0.000260781	0.00483667	ENSMUSG00000017707	Serinc3	26943	protein_coding
ENSMUSG00000032555	4119.95	0.458107	0.125471	3.65111	0.000261105	0.00483679	ENSMUSG00000032555	Topbp1	235559	protein_coding
ENSMUSG00000078922	103.99	-1.35462	0.371087	-3.6504	0.000261828	0.00484429	ENSMUSG00000078922	Tgtp1	21822	protein_coding
ENSMUSG00000034165	16816.5	0.353751	0.0969314	3.6495	0.000262748	0.00484954	ENSMUSG00000034165	Ccnd3	12445	protein_coding
ENSMUSG00000005474	194.875	-4.65451	1.2753	-3.64973	0.000262515	0.00484954	ENSMUSG00000005474	Myl10	59310	protein_coding
ENSMUSG00000053101	1677.6	-0.643043	0.176219	-3.64911	0.000263152	0.00485111	ENSMUSG00000053101	Gpr141	353346	protein_coding
ENSMUSG00000030655	2652.27	-0.500139	0.137119	-3.64747	0.000264834	0.00487621	ENSMUSG00000030655	Smg1	233789	protein_coding
ENSMUSG00000029178	10923.5	-0.354198	0.097325	-3.63933	0.000273348	0.00501074	ENSMUSG00000029178	Klf3	16599	protein_coding
ENSMUSG00000038393	20750.8	-0.36809	0.101141	-3.63936	0.000273318	0.00501074	ENSMUSG00000038393	Txnip	56338	protein_coding
ENSMUSG00000034218	642.079	-0.688392	0.189111	-3.64016	0.000272471	0.00501074	ENSMUSG00000034218	Atm	11920	protein_coding
ENSMUSG00000028967	338.675	-0.878863	0.241497	-3.63923	0.000273457	0.00501074	ENSMUSG00000028967	Errfi1		protein_coding
ENSMUSG00000021932	1549.49	0.459162	0.126322	3.63487	0.000278122	0.0050901	ENSMUSG00000021932	Rnaseh2b	67153	protein_coding
ENSMUSG00000095788	695.154	-0.768858	0.211556	-3.6343	0.000278739	0.00509528	ENSMUSG00000095788	Sirpb1a	320832	protein_coding
ENSMUSG00000029026	11.0794	-6.52758	1.79665	-3.6332	0.000279926	0.00511083	ENSMUSG00000029026	Trp73	22062	protein_coding
ENSMUSG00000021125	511.276	0.980553	0.269935	3.63255	0.000280639	0.00511458	ENSMUSG00000021125	Arg2	11847	protein_coding
ENSMUSG00000030978	15919.5	0.353205	0.0972376	3.63239	0.000280803	0.00511458	ENSMUSG00000030978	Rrm1	20133	protein_coding
ENSMUSG00000069094	727.184	-0.593562	0.163474	-3.63092	0.000282413	0.00513775	ENSMUSG00000069094	Pde7a	18583	protein_coding
ENSMUSG00000054814	1600.19	0.467378	0.128733	3.63061	0.000282757	0.00513787	ENSMUSG00000054814	Usp46	69727	protein_coding
ENSMUSG00000020571	4918.89	-0.395528	0.108953	-3.63027	0.000283127	0.00513846	ENSMUSG00000020571	Pdia6		protein_coding
ENSMUSG00000018659	5277.12	0.421693	0.116289	3.62625	0.000287562	0.00521274	ENSMUSG00000018659	Pnpo	103711	protein_coding
ENSMUSG00000022747	2033.81	0.41488	0.114443	3.62521	0.000288723	0.00522757	ENSMUSG00000022747	St3gal6	54613	protein_coding
ENSMUSG00000013523	30.2753	-2.69356	0.743232	-3.62411	0.000289955	0.00524365	ENSMUSG00000013523	Bcas1	76960	protein_coding
ENSMUSG00000026675	205.267	1.03878	0.286899	3.62072	0.000293781	0.00530653	ENSMUSG00000026675	Hsd17b7	15490	protein_coding
ENSMUSG00000079168	42.7502	-2.90362	0.802627	-3.61765	0.000297295	0.00536363	ENSMUSG00000079168	Cd209g	70192	protein_coding
ENSMUSG00000042249	1351.66	-0.511248	0.141343	-3.61706	0.000297963	0.00536934	ENSMUSG00000042249	Grk3	320129	protein_coding
ENSMUSG00000024501	264.67	0.896984	0.248031	3.61642	0.000298708	0.00537638	ENSMUSG00000024501	Dpysl3	22240	protein_coding
ENSMUSG00000031791	240.761	0.967283	0.267504	3.61596	0.00029924	0.00537662	ENSMUSG00000031791	Tmem38a	74166	protein_coding
ENSMUSG00000090164	726.011	-0.608862	0.168389	-3.6158	0.000299427	0.00537662	ENSMUSG00000090164	BC035044	232406	protein_coding
ENSMUSG00000043587	651.885	0.735235	0.203364	3.61536	0.000299926	0.00537923	ENSMUSG00000043587	Pxylp1	235534	protein_coding
ENSMUSG00000060639	532.602	0.635116	0.175918	3.61029	0.000305849	0.00547258	ENSMUSG00000060639	H4c9	319158	protein_coding
ENSMUSG00000024187	2331.85	-0.651245	0.180512	-3.60776	0.00030885	0.00551979	ENSMUSG00000024187	Fam234a	106581	protein_coding
ENSMUSG00000050708	125510	0.431202	0.119567	3.60636	0.00031052	0.00553664	ENSMUSG00000050708	Ftl1	14325	protein_coding
ENSMUSG00000078920	1867.82	-0.466856	0.129453	-3.60637	0.000310506	0.00553664	ENSMUSG00000078920	Ifi47	15953	protein_coding
ENSMUSG00000058704	4674.16	0.366448	0.101624	3.60591	0.000311062	0.00553981	ENSMUSG00000058704	Memo1	76890	protein_coding
ENSMUSG00000016833	600.525	0.603727	0.16757	3.60282	0.000314781	0.00559949	ENSMUSG00000016833	Mrps18c	68735	protein_coding
ENSMUSG00000070639	526.721	-0.679753	0.188845	-3.59952	0.000318802	0.00565787	ENSMUSG00000070639	Lrrc8b	433926	protein_coding
ENSMUSG00000017774	3829.91	-0.376287	0.104618	-3.59676	0.000322203	0.00571151	ENSMUSG00000017774	Myo1c	17913	protein_coding
ENSMUSG00000015932	4455.44	0.392356	0.109122	3.59558	0.000323665	0.00573075	ENSMUSG00000015932	Dstn	56431	protein_coding
ENSMUSG00000043415	497.21	-0.710522	0.197675	-3.5944	0.000325143	0.00575023	ENSMUSG00000043415	Otud1	71198	protein_coding
ENSMUSG00000068587	542.824	0.769412	0.21412	3.59337	0.000326433	0.00575967	ENSMUSG00000068587	Mgam	232714	protein_coding
ENSMUSG00000027639	12148.9	-0.407085	0.113412	-3.58944	0.000331394	0.00584044	ENSMUSG00000027639	Samhd1	56045	protein_coding
ENSMUSG00000022416	391.401	-0.913195	0.254493	-3.58829	0.000332851	0.00585934	ENSMUSG00000022416	Cacna1i	239556	protein_coding
ENSMUSG00000030766	1983.3	-0.417359	0.116431	-3.58461	0.000337582	0.00593575	ENSMUSG00000030766	Arhgap17	70497	protein_coding
ENSMUSG00000057388	1738.12	0.432113	0.12061	3.58272	0.000340039	0.00597206	ENSMUSG00000057388	Mrpl18	67681	protein_coding
ENSMUSG00000034330	5812.66	-0.377676	0.105481	-3.58049	0.000342946	0.00601618	ENSMUSG00000034330	Plcg2	234779	protein_coding
ENSMUSG00000030427	502.4	0.874481	0.244366	3.57857	0.000345473	0.00604332	ENSMUSG00000030427	Lilra6	18726	protein_coding
ENSMUSG00000021975	929.345	0.508051	0.141964	3.57873	0.000345272	0.00604332	ENSMUSG00000021975	Ints9	210925	protein_coding
ENSMUSG00000063382	674.374	-0.60506	0.169086	-3.57842	0.000345684	0.00604332	ENSMUSG00000063382	Bcl9l	80288	protein_coding
ENSMUSG00000020178	304.992	-0.860544	0.240534	-3.57764	0.000346712	0.00605434	ENSMUSG00000020178	Adora2a	11540	protein_coding
ENSMUSG00000074272	3328.52	-0.545877	0.152605	-3.57704	0.000347502	0.00606119	ENSMUSG00000074272	Ceacam1	26365	protein_coding
ENSMUSG00000069893	334.029	-0.769076	0.215046	-3.57634	0.00034844	0.00607059	ENSMUSG00000069893	9930111J21Rik1	667214	protein_coding
ENSMUSG00000017670	2247.62	-0.510086	0.142666	-3.57538	0.000349719	0.00608592	ENSMUSG00000017670	Elmo2	140579	protein_coding
ENSMUSG00000027947	3544.91	-0.50545	0.141484	-3.5725	0.000353593	0.0061463	ENSMUSG00000027947	Il6ra	16194	protein_coding
ENSMUSG00000020744	530.454	-0.736329	0.206187	-3.57117	0.000355384	0.00617038	ENSMUSG00000020744	Slc25a19	67283	protein_coding
ENSMUSG00000074071	236.663	-0.984826	0.275898	-3.56953	0.000357622	0.00620218	ENSMUSG00000074071	Fam169b	434197	protein_coding
ENSMUSG00000020490	9747.47	0.358789	0.100682	3.56358	0.000365834	0.00633738	ENSMUSG00000020490	Btnl10	192194	protein_coding
ENSMUSG00000024451	1554.09	0.503675	0.141375	3.56268	0.000367083	0.00635179	ENSMUSG00000024451	Arap3	106952	protein_coding
ENSMUSG00000025358	2267.17	0.41562	0.116728	3.56058	0.000370035	0.00638834	ENSMUSG00000025358	Cdk2	12566	protein_coding
ENSMUSG00000019820	1011.74	-0.515452	0.144856	-3.55839	0.00037314	0.00643465	ENSMUSG00000019820	Utrn	22288	protein_coding
ENSMUSG00000046157	1873.6	-0.425547	0.119645	-3.55675	0.000375474	0.00646758	ENSMUSG00000046157	Tmem229b	268567	protein_coding
ENSMUSG00000040721	156.346	-1.20104	0.337823	-3.55523	0.000377645	0.00649762	ENSMUSG00000040721	Zfhx2	239102	protein_coding
ENSMUSG00000029771	3117.77	-0.437943	0.123295	-3.55199	0.000382333	0.00657086	ENSMUSG00000029771	Irf5	27056	protein_coding
ENSMUSG00000025856	170.02	1.09508	0.308643	3.54806	0.000388078	0.00663218	ENSMUSG00000025856	Pdgfa	18590	protein_coding
ENSMUSG00000036572	801.687	0.689199	0.194213	3.54868	0.000387174	0.00663218	ENSMUSG00000036572	Upf3b	68134	protein_coding
ENSMUSG00000021115	2014.42	0.440419	0.124111	3.54859	0.000387293	0.00663218	ENSMUSG00000021115	Vrk1	22367	protein_coding
ENSMUSG00000054717	25714.5	0.343756	0.0968789	3.54831	0.000387716	0.00663218	ENSMUSG00000054717	Hmgb2	97165	protein_coding
ENSMUSG00000000751	6506.64	0.342166	0.0964351	3.54814	0.00038796	0.00663218	ENSMUSG00000000751	Rpa1	68275	protein_coding
ENSMUSG00000002963	2356.61	0.420848	0.118627	3.54764	0.000388696	0.00663529	ENSMUSG00000002963	Pnkp	59047	protein_coding
ENSMUSG00000027996	25.5409	-3.62786	1.02339	-3.54493	0.000392712	0.00669633	ENSMUSG00000027996	Sfrp2	20319	protein_coding
ENSMUSG00000046985	4253.28	0.452291	0.127671	3.54261	0.000396184	0.00674798	ENSMUSG00000046985	Tapt1	231225	protein_coding
ENSMUSG00000004709	377.444	-0.85381	0.24118	-3.54013	0.000399933	0.00680422	ENSMUSG00000004709	Cd244a	18106	protein_coding
ENSMUSG00000027342	16288	0.325183	0.0919242	3.53751	0.000403917	0.00686433	ENSMUSG00000027342	Pcna	18538	protein_coding
ENSMUSG00000049608	427.657	-0.855532	0.24206	-3.53438	0.000408738	0.00693852	ENSMUSG00000049608	Gpr55	227326	protein_coding
ENSMUSG00000005803	2354.92	0.460085	0.130211	3.53337	0.000410303	0.00695734	ENSMUSG00000005803	Sqor	59010	protein_coding
ENSMUSG00000034786	2664.53	0.453916	0.128558	3.53082	0.000414278	0.00701692	ENSMUSG00000034786	Gpsm3	106512	protein_coding
ENSMUSG00000044533	32319.3	0.313136	0.088755	3.5281	0.000418555	0.00708148	ENSMUSG00000044533	Rps2	16898	protein_coding
ENSMUSG00000024383	1323.73	-0.478532	0.135786	-3.52417	0.000424809	0.00717932	ENSMUSG00000024383	Map3k2	26405	protein_coding
ENSMUSG00000020020	10.7902	-6.48886	1.8417	-3.52331	0.000426195	0.00719476	ENSMUSG00000020020	Usp44	327799	protein_coding
ENSMUSG00000021453	291.311	0.855439	0.24306	3.51946	0.000432423	0.00727995	ENSMUSG00000021453	Gadd45g	23882	protein_coding
ENSMUSG00000029687	3697.61	0.409786	0.116439	3.51931	0.000432676	0.00727995	ENSMUSG00000029687	Ezh2	14056	protein_coding
ENSMUSG00000011257	14086.6	0.372364	0.105804	3.51937	0.000432574	0.00727995	ENSMUSG00000011257	Pabpc4	230721	protein_coding
ENSMUSG00000035692	3496.37	-0.521904	0.148327	-3.51861	0.00043381	0.00729098	ENSMUSG00000035692	Isg15	100038882	protein_coding
ENSMUSG00000055805	9189.2	-0.385434	0.10959	-3.51707	0.000436343	0.00731876	ENSMUSG00000055805	Fmnl1	57778	protein_coding
ENSMUSG00000034724	2503.81	-0.410376	0.116683	-3.51702	0.000436424	0.00731876	ENSMUSG00000034724	Cnot6l	231464	protein_coding
ENSMUSG00000032374	69.6708	-1.74874	0.497598	-3.51437	0.000440791	0.00738386	ENSMUSG00000032374	Plod2	26432	protein_coding
ENSMUSG00000026355	10932.3	0.392801	0.111957	3.5085	0.000450648	0.00754067	ENSMUSG00000026355	Mcm6	17219	protein_coding
ENSMUSG00000063193	3110.55	0.53715	0.153133	3.50773	0.000451953	0.00755421	ENSMUSG00000063193	Cd300lb	217304	protein_coding
ENSMUSG00000043467	309.076	-0.827544	0.236126	-3.50467	0.000457181	0.00761777	ENSMUSG00000043467	Zbtb37	240869	protein_coding
ENSMUSG00000024673	3958.42	-1.35228	0.385856	-3.50462	0.000457257	0.00761777	ENSMUSG00000024673	Ms4a1		protein_coding
ENSMUSG00000040264	24.6574	-3.13513	0.894887	-3.50338	0.000459389	0.00764493	ENSMUSG00000040264	Gbp2b	14468	protein_coding
ENSMUSG00000104063	9.94358	-6.37336	1.82062	-3.50065	0.000464127	0.00771535	ENSMUSG00000104063	Pcdhgb7	93704	protein_coding
ENSMUSG00000026748	343.557	0.793217	0.226773	3.49785	0.000469023	0.00777766	ENSMUSG00000026748	Plxdc2	67448	protein_coding
ENSMUSG00000005667	2297.84	-0.412941	0.118063	-3.49763	0.000469408	0.00777766	ENSMUSG00000005667	Mthfd2	17768	protein_coding
ENSMUSG00000058470	153.712	-1.17409	0.335645	-3.49801	0.000468749	0.00777766	ENSMUSG00000058470	Gm8369	666926	protein_coding
ENSMUSG00000046432	1052.04	0.555891	0.159002	3.49612	0.000472084	0.0078135	ENSMUSG00000046432	Bex3	12070	protein_coding
ENSMUSG00000019992	616.423	0.59441	0.170082	3.49484	0.000474353	0.00784254	ENSMUSG00000019992	Mtfr2	71804	protein_coding
ENSMUSG00000017221	3085.44	0.429393	0.122954	3.4923	0.000478888	0.00789838	ENSMUSG00000017221	Psmd3	22123	protein_coding
ENSMUSG00000032688	1262.17	-0.505767	0.144845	-3.49178	0.000479806	0.00789838	ENSMUSG00000032688	Malt1	240354	protein_coding
ENSMUSG00000037202	84.1396	-1.47377	0.422058	-3.49188	0.000479638	0.00789838	ENSMUSG00000037202	Prf1	18646	protein_coding
ENSMUSG00000028053	1522.7	-0.449119	0.128691	-3.48991	0.000483183	0.00794538	ENSMUSG00000028053	Ash1l	192195	protein_coding
ENSMUSG00000050608	2166.84	0.42518	0.121991	3.48533	0.00049153	0.00807099	ENSMUSG00000050608	Micos10	433771	protein_coding
ENSMUSG00000008398	1058.07	-0.599071	0.171893	-3.48514	0.000491881	0.00807099	ENSMUSG00000008398	Elk3	13713	protein_coding
ENSMUSG00000032609	126.257	1.1855	0.340442	3.48224	0.00049724	0.00815013	ENSMUSG00000032609	Klhdc8b	78267	protein_coding
ENSMUSG00000030745	916.825	-0.595119	0.171323	-3.47367	0.000513394	0.00840586	ENSMUSG00000030745	Il21r	60504	protein_coding
ENSMUSG00000090125	41.3997	2.56769	0.739855	3.47054	0.000519419	0.00849537	ENSMUSG00000090125	Pou3f1	18991	protein_coding
ENSMUSG00000038712	1582.36	0.454032	0.130867	3.46942	0.000521576	0.00852149	ENSMUSG00000038712	Mindy1	75007	protein_coding
ENSMUSG00000037949	833.374	0.532121	0.153652	3.46316	0.000533866	0.00871294	ENSMUSG00000037949	Ano10	102566	protein_coding
ENSMUSG00000042453	938.919	-0.667183	0.192738	-3.4616	0.000536975	0.00875431	ENSMUSG00000042453	Reln	19699	protein_coding
ENSMUSG00000024833	1722.04	0.444796	0.128547	3.46018	0.000539824	0.00879134	ENSMUSG00000024833	Pola2	18969	protein_coding
ENSMUSG00000037341	210.782	-1.01986	0.294949	-3.45775	0.000544708	0.0088614	ENSMUSG00000037341	Slc9a7	236727	protein_coding
ENSMUSG00000006715	2027.34	0.401031	0.116081	3.45475	0.000550797	0.0089509	ENSMUSG00000006715	Gmnn	57441	protein_coding
ENSMUSG00000004814	114.982	1.95341	0.565535	3.45409	0.000552156	0.00896342	ENSMUSG00000004814	Ccl24	56221	protein_coding
ENSMUSG00000024942	6710.9	0.353736	0.102425	3.4536	0.000553161	0.00897017	ENSMUSG00000024942	Capn1	12333	protein_coding
ENSMUSG00000054191	9940.67	0.360239	0.104324	3.45308	0.000554217	0.0089772	ENSMUSG00000054191	Klf1		protein_coding
ENSMUSG00000062785	43.4988	-2.03412	0.589118	-3.45281	0.000554774	0.0089772	ENSMUSG00000062785	Kcnc3	16504	protein_coding
ENSMUSG00000005397	653.15	-0.675074	0.195537	-3.45241	0.000555605	0.0089811	ENSMUSG00000005397	Nid1	18073	protein_coding
ENSMUSG00000040899	166.413	-1.23036	0.356562	-3.45063	0.00055927	0.00903076	ENSMUSG00000040899	Ccr6	12458	protein_coding
ENSMUSG00000049130	2419.41	0.52724	0.152916	3.44791	0.000564936	0.00911258	ENSMUSG00000049130	C5ar1	12273	protein_coding
ENSMUSG00000036206	166.573	-1.05757	0.306763	-3.4475	0.000565791	0.00911671	ENSMUSG00000036206	Sh3bp4	98402	protein_coding
ENSMUSG00000028613	319.244	0.834764	0.242367	3.44421	0.000572724	0.00920643	ENSMUSG00000028613	Lrp8	16975	protein_coding
ENSMUSG00000053581	834.858	0.518272	0.150485	3.444	0.000573172	0.00920643	ENSMUSG00000053581	Zfand2a	100494	protein_coding
ENSMUSG00000038811	2708.12	-0.548523	0.159249	-3.44445	0.000572233	0.00920643	ENSMUSG00000038811	Gngt2	14710	protein_coding
ENSMUSG00000038894	1140.3	-0.559587	0.162517	-3.44325	0.000574758	0.00922218	ENSMUSG00000038894	Irs2	384783	protein_coding
ENSMUSG00000042417	195.173	0.987177	0.286863	3.44129	0.000578953	0.00927971	ENSMUSG00000042417	Ccno	218630	protein_coding
ENSMUSG00000022354	2157.16	0.419601	0.12206	3.43766	0.000586767	0.00939505	ENSMUSG00000022354	Ndufb9	66218	protein_coding
ENSMUSG00000002870	9849	0.360457	0.104873	3.43709	0.000587999	0.00940489	ENSMUSG00000002870	Mcm2	17216	protein_coding
ENSMUSG00000027678	3038.34	-0.430838	0.125432	-3.43483	0.000592925	0.00947373	ENSMUSG00000027678	Ncoa3	17979	protein_coding
ENSMUSG00000039716	188.92	1.20867	0.352144	3.43232	0.000598449	0.00955197	ENSMUSG00000039716	Dock3	208869	protein_coding
ENSMUSG00000044678	107.778	-1.9238	0.560693	-3.43111	0.000601122	0.00957457	ENSMUSG00000044678	Ly6k	76486	protein_coding
ENSMUSG00000020402	4045.65	0.345962	0.10085	3.43047	0.000602539	0.00957731	ENSMUSG00000020402	Vdac1	22333	protein_coding
ENSMUSG00000031805	931.452	-0.487714	0.142172	-3.43046	0.000602552	0.00957731	ENSMUSG00000031805	Jak3	16453	protein_coding
ENSMUSG00000031537	1910.06	-0.509464	0.148557	-3.42941	0.000604903	0.00960465	ENSMUSG00000031537	Ikbkb	16150	protein_coding
ENSMUSG00000002190	158.965	1.18805	0.346722	3.42653	0.000611355	0.00969699	ENSMUSG00000002190	Clgn	12745	protein_coding
ENSMUSG00000026202	13947.5	0.371272	0.10838	3.42564	0.00061335	0.00971374	ENSMUSG00000026202	Tuba4a	22145	protein_coding
ENSMUSG00000071711	3136.52	0.360105	0.105125	3.42549	0.000613687	0.00971374	ENSMUSG00000071711	Mpst	246221	protein_coding
ENSMUSG00000019899	42.4987	2.06296	0.602609	3.42338	0.000618469	0.00974493	ENSMUSG00000019899	Lama2	16773	protein_coding
ENSMUSG00000034342	5062.95	-0.343201	0.100246	-3.42357	0.000618039	0.00974493	ENSMUSG00000034342	Cbl	12402	protein_coding
ENSMUSG00000046668	609.096	-0.694535	0.20289	-3.42321	0.000618858	0.00974493	ENSMUSG00000046668	Cxxc5	67393	protein_coding
ENSMUSG00000024897	221.787	-0.928219	0.271114	-3.42372	0.000617699	0.00974493	ENSMUSG00000024897	Apba1	319924	protein_coding
ENSMUSG00000009185	853.959	-1.75086	0.511467	-3.42322	0.000618833	0.00974493	ENSMUSG00000009185	Ccl8	20307	protein_coding
ENSMUSG00000058192	98.424	-1.32661	0.387801	-3.42084	0.000624289	0.00981017	ENSMUSG00000058192	Zfp846	244721	protein_coding
ENSMUSG00000001467	736.372	0.694727	0.203154	3.4197	0.000626901	0.00983278	ENSMUSG00000001467	Cyp51	13121	protein_coding
ENSMUSG00000037820	6470.51	-0.393901	0.115188	-3.41965	0.00062702	0.00983278	ENSMUSG00000037820	Tgm2	21817	protein_coding
ENSMUSG00000013275	489.34	-0.728035	0.212959	-3.41866	0.000629314	0.0098586	ENSMUSG00000013275	Slc41a1	98396	protein_coding
ENSMUSG00000037572	2898.01	0.425033	0.124386	3.41706	0.000633009	0.0099063	ENSMUSG00000037572	Wdhd1	218973	protein_coding
ENSMUSG00000041779	570.265	-0.722144	0.211372	-3.41645	0.000634425	0.00991826	ENSMUSG00000041779	Tram2	170829	protein_coding
ENSMUSG00000038213	835.618	-0.516878	0.151326	-3.41565	0.000636295	0.00993729	ENSMUSG00000038213	Tapbpl	213233	protein_coding
ENSMUSG00000040627	29.6991	-2.78638	0.816347	-3.41323	0.000641981	0.0100158	ENSMUSG00000040627	Aicda	11628	protein_coding
ENSMUSG00000021279	1152.27	-0.508982	0.14924	-3.41049	0.000648469	0.0100964	ENSMUSG00000021279	Cdc42bpb	217866	protein_coding
ENSMUSG00000050010	22.7305	2.98936	0.876697	3.4098	0.000650117	0.0101059	ENSMUSG00000050010	Shisa3	330096	protein_coding
ENSMUSG00000020357	267.55	0.793874	0.23283	3.40967	0.000650411	0.0101059	ENSMUSG00000020357	Flt4	14257	protein_coding
ENSMUSG00000033720	559.825	0.900071	0.264248	3.40617	0.000658819	0.0102261	ENSMUSG00000033720	Sfxn5	94282	protein_coding
ENSMUSG00000033938	1939.88	0.440658	0.129405	3.40527	0.00066098	0.0102492	ENSMUSG00000033938	Ndufb7	66916	protein_coding
ENSMUSG00000057098	753.202	-0.735869	0.216227	-3.40323	0.000665945	0.0103157	ENSMUSG00000057098	Ebf1	13591	protein_coding
ENSMUSG00000063445	908.474	0.629307	0.184936	3.40284	0.000666883	0.0103197	ENSMUSG00000063445	Nmral1	67824	protein_coding
ENSMUSG00000104713	133.319	-1.18335	0.348184	-3.39865	0.000677205	0.0104688	ENSMUSG00000104713	Gbp6	100702	protein_coding
ENSMUSG00000041431	5293.04	0.350965	0.10328	3.39821	0.000678291	0.010475	ENSMUSG00000041431	Ccnb1	268697	protein_coding
ENSMUSG00000022994	2459.04	0.415763	0.122398	3.39681	0.000681756	0.0105178	ENSMUSG00000022994	Adcy6	11512	protein_coding
ENSMUSG00000041444	270.04	-0.856483	0.252297	-3.39474	0.000686941	0.0105871	ENSMUSG00000041444	Arhgap32	330914	protein_coding
ENSMUSG00000047867	1638.02	-0.608189	0.179178	-3.39433	0.000687963	0.0105921	ENSMUSG00000047867	Gimap6	231931	protein_coding
ENSMUSG00000021087	158.238	-1.02081	0.300912	-3.39238	0.000692871	0.0106569	ENSMUSG00000021087	Rtn1	104001	protein_coding
ENSMUSG00000020901	1974.99	-0.535776	0.157973	-3.39157	0.000694934	0.0106779	ENSMUSG00000020901	Pik3r5	320207	protein_coding
ENSMUSG00000027194	958.105	-0.534253	0.15754	-3.39122	0.000695822	0.0106807	ENSMUSG00000027194	Ttc17	74569	protein_coding
ENSMUSG00000038642	26500.7	-0.421897	0.12447	-3.38955	0.000700086	0.0107354	ENSMUSG00000038642	Ctss	13040	protein_coding
ENSMUSG00000039813	328.987	0.807518	0.238293	3.38876	0.000702106	0.0107555	ENSMUSG00000039813	Tbc1d2	381605	protein_coding
ENSMUSG00000015355	2290.55	-0.470762	0.139025	-3.38616	0.000708775	0.0108439	ENSMUSG00000015355	Cd48	12506	protein_coding
ENSMUSG00000062070	4026.13	0.349672	0.10329	3.38532	0.000710943	0.0108581	ENSMUSG00000062070	Pgk1	18655	protein_coding
ENSMUSG00000021477	2814.62	0.495139	0.14643	3.38141	0.000721138	0.0109918	ENSMUSG00000021477	Ctsl	13039	protein_coding
ENSMUSG00000095315	98.3216	-1.34817	0.398672	-3.38165	0.000720518	0.0109918	ENSMUSG00000095315	Gm10130	102633750	protein_coding
ENSMUSG00000045954	645.442	-0.587124	0.173696	-3.38019	0.000724363	0.0110299	ENSMUSG00000045954	Cavin2	20324	protein_coding
ENSMUSG00000042541	3439.24	0.370344	0.109629	3.37816	0.000729734	0.0111006	ENSMUSG00000042541	Sem1	20422	protein_coding
ENSMUSG00000031997	203.383	-1.06158	0.314528	-3.37514	0.000737795	0.011212	ENSMUSG00000031997	Trpc6	22068	protein_coding
ENSMUSG00000040596	388.367	-0.67621	0.200415	-3.37405	0.000740711	0.0112451	ENSMUSG00000040596	Pogk	71592	protein_coding
ENSMUSG00000021583	2211.13	-0.385715	0.114336	-3.37351	0.000742161	0.0112559	ENSMUSG00000021583	Erap1	80898	protein_coding
ENSMUSG00000038555	49.9466	-1.89407	0.562038	-3.37	0.000751691	0.011389	ENSMUSG00000038555	Reep2	225362	protein_coding
ENSMUSG00000029177	3897.48	0.370031	0.109823	3.36933	0.000753509	0.0114052	ENSMUSG00000029177	Cenpa	12615	protein_coding
ENSMUSG00000025037	237.3	1.1216	0.33303	3.36787	0.000757504	0.011443	ENSMUSG00000025037	Maoa	17161	protein_coding
ENSMUSG00000042659	1741.57	-0.511946	0.151998	-3.36811	0.000756843	0.011443	ENSMUSG00000042659	Arrdc4	66412	protein_coding
ENSMUSG00000117975	2334.08	0.431644	0.128212	3.36664	0.000760908	0.011483	ENSMUSG00000117975	Itprip	414801	protein_coding
ENSMUSG00000052142	760.462	-0.565713	0.168098	-3.36538	0.000764389	0.0115241	ENSMUSG00000052142	Rasal3	320484	protein_coding
ENSMUSG00000021943	52.4542	1.98733	0.590674	3.36452	0.00076678	0.0115487	ENSMUSG00000021943	Gdf10	14560	protein_coding
ENSMUSG00000040249	10755.7	-0.431459	0.12825	-3.3642	0.000767659	0.0115505	ENSMUSG00000040249	Lrp1	16971	protein_coding
ENSMUSG00000001228	6956.76	0.381552	0.113436	3.36359	0.000769365	0.0115648	ENSMUSG00000001228	Uhrf1	18140	protein_coding
ENSMUSG00000022956	2193.1	0.396111	0.117882	3.36022	0.000778799	0.011695	ENSMUSG00000022956	Atp5o	28080	protein_coding
ENSMUSG00000024181	1375.06	0.442829	0.13184	3.35883	0.000782735	0.0117426	ENSMUSG00000024181	Mrpl28	68611	protein_coding
ENSMUSG00000031207	23086.3	-0.383055	0.114088	-3.35754	0.000786387	0.0117857	ENSMUSG00000031207	Msn	17698	protein_coding
ENSMUSG00000012483	803.054	0.517361	0.154235	3.35438	0.000795444	0.0118747	ENSMUSG00000012483	Rpa3	68240	protein_coding
ENSMUSG00000050552	1356	0.46217	0.13778	3.3544	0.000795384	0.0118747	ENSMUSG00000050552	Lamtor4	66096	protein_coding
ENSMUSG00000017978	69.0205	-1.54611	0.460878	-3.35471	0.000794473	0.0118747	ENSMUSG00000017978	Cadps2	320405	protein_coding
ENSMUSG00000019866	1148.45	-0.494123	0.147403	-3.35219	0.00080174	0.0119341	ENSMUSG00000019866	Crybg1	11630	protein_coding
ENSMUSG00000076431	706.599	-0.879051	0.262233	-3.35218	0.000801774	0.0119341	ENSMUSG00000076431	Sox4	20677	protein_coding
ENSMUSG00000028238	1803.7	1.73476	0.51761	3.35149	0.000803779	0.0119523	ENSMUSG00000028238	Atp6v0d2	242341	protein_coding
ENSMUSG00000024331	88.4082	-1.61114	0.481845	-3.3437	0.000826699	0.0122811	ENSMUSG00000024331	Dsc2	13506	protein_coding
ENSMUSG00000029650	1562.25	0.446003	0.1334	3.34335	0.000827742	0.0122846	ENSMUSG00000029650	Slc46a3	71706	protein_coding
ENSMUSG00000026395	17447.4	-0.327985	0.0981246	-3.34254	0.000830161	0.0123085	ENSMUSG00000026395	Ptprc	19264	protein_coding
ENSMUSG00000016494	506.259	-0.781954	0.23399	-3.34183	0.000832285	0.012328	ENSMUSG00000016494	Cd34	12490	protein_coding
ENSMUSG00000061731	1110.12	-0.516054	0.154462	-3.34097	0.00083487	0.0123543	ENSMUSG00000061731	Ext1	14042	protein_coding
ENSMUSG00000035283	204.495	-1.12932	0.338246	-3.33875	0.000841552	0.0124411	ENSMUSG00000035283	Adrb1	11554	protein_coding
ENSMUSG00000021606	1217.9	0.436818	0.130972	3.33519	0.000852412	0.0125894	ENSMUSG00000021606	Ndufs6	407785	protein_coding
ENSMUSG00000024661	107821	0.364644	0.109367	3.33414	0.000855639	0.0126248	ENSMUSG00000024661	Fth1	14319	protein_coding
ENSMUSG00000037649	3269.87	-0.47933	0.143794	-3.33345	0.000857751	0.0126437	ENSMUSG00000037649	H2-DMa	14998	protein_coding
ENSMUSG00000015314	474.811	-0.696668	0.209045	-3.33263	0.000860303	0.0126691	ENSMUSG00000015314	Slamf6	30925	protein_coding
ENSMUSG00000032312	7239.53	-0.336231	0.100967	-3.33009	0.000868175	0.0127727	ENSMUSG00000032312	Csk	12988	protein_coding
ENSMUSG00000026821	934.975	-0.544997	0.16381	-3.32701	0.000877826	0.0129022	ENSMUSG00000026821	Ralgds	19730	protein_coding
ENSMUSG00000090841	10534.2	0.324772	0.0976465	3.326	0.000881032	0.0129368	ENSMUSG00000090841	Myl6	17904	protein_coding
ENSMUSG00000038055	198.18	-0.971769	0.292248	-3.32516	0.000883689	0.0129633	ENSMUSG00000038055	Dexi	58239	protein_coding
ENSMUSG00000049470	1772.49	-0.433603	0.130434	-3.3243	0.000886407	0.0129907	ENSMUSG00000049470	Aff4	93736	protein_coding
ENSMUSG00000045817	7921.31	-0.338961	0.10208	-3.32055	0.000898416	0.0131417	ENSMUSG00000045817	Zfp36l2	12193	protein_coding
ENSMUSG00000090733	16271	-0.349301	0.105194	-3.32054	0.000898439	0.0131417	ENSMUSG00000090733	Rps27	57294	protein_coding
ENSMUSG00000002107	4044.46	-0.356924	0.107508	-3.31998	0.000900229	0.0131553	ENSMUSG00000002107	Celf2	14007	protein_coding
ENSMUSG00000030275	4514.94	-0.368121	0.110999	-3.31644	0.000911728	0.0132978	ENSMUSG00000030275	Etnk1	75320	protein_coding
ENSMUSG00000019054	4405.09	0.327845	0.0988655	3.31607	0.000912916	0.0133024	ENSMUSG00000019054	Fis1	66437	protein_coding
ENSMUSG00000041135	426.675	-0.666306	0.201314	-3.30979	0.000933655	0.0135916	ENSMUSG00000041135	Ripk2	192656	protein_coding
ENSMUSG00000031885	2478.82	-0.363072	0.109754	-3.30806	0.000939432	0.0136626	ENSMUSG00000031885	Cbfb	12400	protein_coding
ENSMUSG00000020440	8758.06	0.317361	0.0961496	3.3007	0.000964436	0.0140129	ENSMUSG00000020440	Arf5	11844	protein_coding
ENSMUSG00000008540	3398.62	0.453956	0.137632	3.29834	0.000972574	0.0140506	ENSMUSG00000008540	Mgst1		protein_coding
ENSMUSG00000020739	2018.4	0.380553	0.115376	3.29836	0.000972515	0.0140506	ENSMUSG00000020739	Nup85	445007	protein_coding
ENSMUSG00000026222	4932.84	-0.334617	0.101418	-3.29938	0.000968997	0.0140506	ENSMUSG00000026222	Sp100	20684	protein_coding
ENSMUSG00000047388	1209.08	-0.53088	0.160937	-3.29867	0.000971425	0.0140506	ENSMUSG00000047388	Atmin	234776	protein_coding
ENSMUSG00000020183	224.354	-1.24745	0.378174	-3.2986	0.000971673	0.0140506	ENSMUSG00000020183	Cpm	70574	protein_coding
ENSMUSG00000040276	103.612	-1.30804	0.396569	-3.29841	0.000972357	0.0140506	ENSMUSG00000040276	Pacsin1	23969	protein_coding
ENSMUSG00000028669	2331.82	0.391305	0.118934	3.29009	0.00100154	0.0144427	ENSMUSG00000028669	Pithd1	66193	protein_coding
ENSMUSG00000005198	9196.77	-0.303823	0.0923454	-3.29007	0.00100161	0.0144427	ENSMUSG00000005198	Polr2a	20020	protein_coding
ENSMUSG00000020467	260.292	-0.968497	0.294455	-3.28912	0.00100501	0.0144781	ENSMUSG00000020467	Efemp1	216616	protein_coding
ENSMUSG00000016498	150.591	-1.01384	0.308387	-3.28755	0.00101063	0.0145316	ENSMUSG00000016498	Pdcd1lg2	58205	protein_coding
ENSMUSG00000032053	2353.19	-1.12008	0.340703	-3.28755	0.00101064	0.0145316	ENSMUSG00000032053	Pou2af1		protein_coding
ENSMUSG00000024742	6088.08	0.37005	0.112651	3.28493	0.00102008	0.014626	ENSMUSG00000024742	Fen1	14156	protein_coding
ENSMUSG00000056076	6384.76	0.332772	0.101294	3.2852	0.00101909	0.014626	ENSMUSG00000056076	Eif3b		protein_coding
ENSMUSG00000047434	385.56	-0.668403	0.203465	-3.28509	0.00101949	0.014626	ENSMUSG00000047434	Xxylt1	268880	protein_coding
ENSMUSG00000008206	198.006	-0.987076	0.300549	-3.28424	0.00102257	0.0146478	ENSMUSG00000008206	Cers4	67260	protein_coding
ENSMUSG00000022338	1166.46	0.470518	0.143287	3.28374	0.0010244	0.0146602	ENSMUSG00000022338	Eny2	223527	protein_coding
ENSMUSG00000034714	702.108	0.63512	0.193493	3.28239	0.00102929	0.0147165	ENSMUSG00000034714	Ttyh2	117160	protein_coding
ENSMUSG00000032561	459.487	0.674843	0.205612	3.28212	0.0010303	0.014717	ENSMUSG00000032561	Acpp	56318	protein_coding
ENSMUSG00000106918	1148.31	0.531822	0.162134	3.28014	0.00103756	0.014798	ENSMUSG00000106918	Mrpl33	66845	protein_coding
ENSMUSG00000032035	3768.86	-0.407026	0.124092	-3.28004	0.00103791	0.014798	ENSMUSG00000032035	Ets1	23871	protein_coding
ENSMUSG00000053886	432.159	0.651986	0.19884	3.27895	0.00104195	0.0148417	ENSMUSG00000053886	Sh2d4a	72281	protein_coding
ENSMUSG00000033420	213.59	0.899737	0.274511	3.2776	0.00104692	0.0148759	ENSMUSG00000033420	Antxr1	69538	protein_coding
ENSMUSG00000000594	9025.92	-0.369567	0.112759	-3.27751	0.00104728	0.0148759	ENSMUSG00000000594	Gm2a	14667	protein_coding
ENSMUSG00000071757	533.553	-0.634425	0.193554	-3.27777	0.00104632	0.0148759	ENSMUSG00000071757	Zhx2	387609	protein_coding
ENSMUSG00000032122	2085.99	0.464634	0.141929	3.27372	0.00106142	0.0150487	ENSMUSG00000032122	Slc37a2	56857	protein_coding
ENSMUSG00000032602	668.072	-0.555436	0.169662	-3.27377	0.00106122	0.0150487	ENSMUSG00000032602	Slc25a20	57279	protein_coding
ENSMUSG00000032470	625.067	-0.567093	0.173249	-3.27328	0.00106307	0.015058	ENSMUSG00000032470	Mras	17532	protein_coding
ENSMUSG00000019916	1668.38	-0.398428	0.121733	-3.27297	0.00106424	0.0150606	ENSMUSG00000019916	P4ha1	18451	protein_coding
ENSMUSG00000026896	1733.32	-0.389367	0.11908	-3.26979	0.00107626	0.0152166	ENSMUSG00000026896	Ifih1	71586	protein_coding
ENSMUSG00000031708	3568.46	0.333955	0.102217	3.26712	0.00108648	0.0153467	ENSMUSG00000031708	Tecr	106529	protein_coding
ENSMUSG00000039234	924.65	-0.539123	0.165191	-3.26364	0.00109992	0.0155222	ENSMUSG00000039234	Sec24d	69608	protein_coding
ENSMUSG00000069805	70.2364	1.45812	0.446972	3.26221	0.00110547	0.0155862	ENSMUSG00000069805	Fbp1	14121	protein_coding
ENSMUSG00000031162	4685.08	0.369591	0.113424	3.2585	0.00112002	0.0157586	ENSMUSG00000031162	Gata1	14460	protein_coding
ENSMUSG00000027620	7008.55	0.320572	0.0983863	3.2583	0.00112081	0.0157586	ENSMUSG00000027620	Rbm39	170791	protein_coding
ENSMUSG00000036908	9785.56	-0.36849	0.11308	-3.25866	0.00111939	0.0157586	ENSMUSG00000036908	Unc93b1	54445	protein_coding
ENSMUSG00000036853	63.7337	1.64244	0.504153	3.25783	0.00112267	0.0157702	ENSMUSG00000036853	Mcoln3	171166	protein_coding
ENSMUSG00000039230	2243.26	0.381346	0.117072	3.25735	0.00112456	0.0157822	ENSMUSG00000039230	Tbcd	108903	protein_coding
ENSMUSG00000032527	1291.04	0.435083	0.133707	3.25399	0.00113795	0.0159554	ENSMUSG00000032527	Pccb	66904	protein_coding
ENSMUSG00000017607	156.955	-1.19778	0.368213	-3.25295	0.00114214	0.0159994	ENSMUSG00000017607	Tns4	217169	protein_coding
ENSMUSG00000064262	606.51	-0.596724	0.183575	-3.25057	0.00115175	0.0161192	ENSMUSG00000064262	Gimap8	243374	protein_coding
ENSMUSG00000016024	852.035	0.553065	0.170228	3.24897	0.00115822	0.0161801	ENSMUSG00000016024	Lbp	16803	protein_coding
ENSMUSG00000078671	2155.86	-0.382774	0.117811	-3.24904	0.00115794	0.0161801	ENSMUSG00000078671	Chd2	244059	protein_coding
ENSMUSG00000039109	1809.14	0.615579	0.189778	3.24368	0.00117996	0.0164686	ENSMUSG00000039109	F13a1	74145	protein_coding
ENSMUSG00000036533	2747.22	0.415364	0.128089	3.24278	0.00118368	0.0165053	ENSMUSG00000036533	Cdc42ep3	260409	protein_coding
ENSMUSG00000032717	81.5898	-1.58651	0.489484	-3.24119	0.0011903	0.0165826	ENSMUSG00000032717	Mdfi	17240	protein_coding
ENSMUSG00000057069	942.053	-0.637599	0.19688	-3.23852	0.00120154	0.0167237	ENSMUSG00000057069	Ero1b	67475	protein_coding
ENSMUSG00000063576	1896.42	0.375726	0.11605	3.23764	0.00120523	0.0167446	ENSMUSG00000063576	Klhdc3	71765	protein_coding
ENSMUSG00000026866	176.855	-1.11931	0.345698	-3.23782	0.00120446	0.0167446	ENSMUSG00000026866	Kynu	70789	protein_coding
ENSMUSG00000038056	3219.91	-0.415585	0.128504	-3.23403	0.00122056	0.0169421	ENSMUSG00000038056	Kmt2c	231051	protein_coding
ENSMUSG00000041849	914.086	-0.481025	0.148816	-3.23235	0.00122776	0.0170265	ENSMUSG00000041849	Card6	239319	protein_coding
ENSMUSG00000008193	2711.43	-1.42048	0.439652	-3.23091	0.00123397	0.0170971	ENSMUSG00000008193	Spib	272382	protein_coding
ENSMUSG00000021986	276.373	0.972483	0.301091	3.22986	0.00123849	0.0171441	ENSMUSG00000021986	Amer2	72125	protein_coding
ENSMUSG00000070942	160.682	1.05346	0.326312	3.22837	0.001245	0.0172029	ENSMUSG00000070942	Il1rl2	107527	protein_coding
ENSMUSG00000030583	818.321	-0.546823	0.169371	-3.22856	0.00124417	0.0172029	ENSMUSG00000030583	Sipa1l3	74206	protein_coding
ENSMUSG00000020639	11.125	4.38825	1.35969	3.22738	0.00124927	0.0172433	ENSMUSG00000020639	Pfn4	382562	protein_coding
ENSMUSG00000040289	57.8811	1.66892	0.517146	3.22717	0.00125019	0.0172433	ENSMUSG00000040289	Hey1	15213	protein_coding
ENSMUSG00000029994	2156.95	0.513281	0.159166	3.22483	0.0012605	0.0173698	ENSMUSG00000029994	Anxa4	11746	protein_coding
ENSMUSG00000032204	1561.39	0.425669	0.132068	3.22311	0.00126809	0.0174586	ENSMUSG00000032204	Aqp9	64008	protein_coding
ENSMUSG00000068220	3756.95	0.451582	0.140122	3.22278	0.00126955	0.0174629	ENSMUSG00000068220	Lgals1	16852	protein_coding
ENSMUSG00000029096	89.8583	-1.58592	0.492173	-3.22228	0.00127176	0.0174775	ENSMUSG00000029096	Htra3	78558	protein_coding
ENSMUSG00000026922	1046.18	0.511879	0.158882	3.22175	0.00127412	0.0174854	ENSMUSG00000026922	Agpat2	67512	protein_coding
ENSMUSG00000044573	4304.06	0.330878	0.102705	3.22163	0.00127463	0.0174854	ENSMUSG00000044573	Acp1	11431	protein_coding
ENSMUSG00000039850	275.044	-0.739989	0.229783	-3.22038	0.00128021	0.0175303	ENSMUSG00000039850	Endov	338371	protein_coding
ENSMUSG00000045667	14.4036	-4.41681	1.3715	-3.22044	0.00127995	0.0175303	ENSMUSG00000045667	Smtnl2	276829	protein_coding
ENSMUSG00000060131	1407.85	0.60828	0.188954	3.2192	0.00128548	0.0175552	ENSMUSG00000060131	Atp8b4	241633	protein_coding
ENSMUSG00000055538	725.981	-0.529283	0.164396	-3.21957	0.00128385	0.0175552	ENSMUSG00000055538	Zcchc24	71918	protein_coding
ENSMUSG00000038080	472.659	-0.67492	0.209646	-3.21933	0.00128491	0.0175552	ENSMUSG00000038080	Kdm1b	218214	protein_coding
ENSMUSG00000020255	986.63	-0.460878	0.143188	-3.21869	0.00128779	0.017571	ENSMUSG00000020255	Nopchap1	28109	protein_coding
ENSMUSG00000005339	79.9158	-1.63962	0.509516	-3.21799	0.00129094	0.0175981	ENSMUSG00000005339	Fcer1a	14125	protein_coding
ENSMUSG00000026229	4256.28	0.332418	0.103507	3.21156	0.00132018	0.0179646	ENSMUSG00000026229	Psmd1	70247	protein_coding
ENSMUSG00000040616	1596.02	-0.5151	0.160384	-3.21167	0.00131966	0.0179646	ENSMUSG00000040616	Tmem51	214359	protein_coding
ENSMUSG00000039395	136.967	-1.14164	0.355688	-3.20967	0.00132886	0.0180665	ENSMUSG00000039395	Mreg	381269	protein_coding
ENSMUSG00000025917	1547.96	0.391567	0.12203	3.20877	0.00133305	0.0181073	ENSMUSG00000025917	Cops5	26754	protein_coding
ENSMUSG00000041697	5034.4	0.329627	0.102753	3.20795	0.00133685	0.0181304	ENSMUSG00000041697	Cox6a1	12861	protein_coding
ENSMUSG00000069607	72.2154	-1.4851	0.462951	-3.20789	0.00133713	0.0181304	ENSMUSG00000069607	Cd300ld3	382551	protein_coding
ENSMUSG00000061311	324.738	-2.64678	0.825261	-3.2072	0.00134034	0.0181577	ENSMUSG00000061311	Rag1	19373	protein_coding
ENSMUSG00000005410	9763.56	0.376625	0.117469	3.20616	0.00134519	0.0182073	ENSMUSG00000005410	Mcm5	17218	protein_coding
ENSMUSG00000078612	14.4339	-5.44555	1.69861	-3.20589	0.00134645	0.0182081	ENSMUSG00000078612	Fyb2	242594	protein_coding
ENSMUSG00000015776	1574.04	0.393762	0.122877	3.20453	0.00135281	0.018278	ENSMUSG00000015776	Med22	20933	protein_coding
ENSMUSG00000032744	101.223	-1.30713	0.408149	-3.20258	0.00136201	0.0183859	ENSMUSG00000032744	Heyl	56198	protein_coding
ENSMUSG00000037185	3258.31	-1.12885	0.352721	-3.20039	0.0013724	0.0185098	ENSMUSG00000037185	Krt80	74127	protein_coding
ENSMUSG00000035085	261.494	0.839308	0.262546	3.19681	0.00138956	0.0187246	ENSMUSG00000035085	1700020L24Rik	66330	protein_coding
ENSMUSG00000071324	52.7448	1.67558	0.524199	3.19646	0.00139124	0.0187306	ENSMUSG00000071324	Armc2	213402	protein_coding
ENSMUSG00000025573	392.732	0.671245	0.210047	3.19569	0.00139496	0.0187642	ENSMUSG00000025573	6030468B19Rik	77727	protein_coding
ENSMUSG00000052459	4313.22	0.413307	0.129413	3.1937	0.00140461	0.0188533	ENSMUSG00000052459	Atp6v1a	11964	protein_coding
ENSMUSG00000069833	4659.94	-0.382518	0.119778	-3.19356	0.0014053	0.0188533	ENSMUSG00000069833	Ahnak	66395	protein_coding
ENSMUSG00000035352	44.3594	-1.9544	0.611928	-3.19385	0.00140389	0.0188533	ENSMUSG00000035352	Ccl12	20293	protein_coding
ENSMUSG00000039286	1201.76	-0.492876	0.154413	-3.19193	0.00141327	0.0189436	ENSMUSG00000039286	Fndc3b	72007	protein_coding
ENSMUSG00000035161	1144.25	0.431121	0.135115	3.19077	0.00141896	0.0190031	ENSMUSG00000035161	Ints6	18130	protein_coding
ENSMUSG00000036446	82.2657	1.55959	0.489928	3.18331	0.001456	0.0194322	ENSMUSG00000036446	Lum	17022	protein_coding
ENSMUSG00000020328	870.127	0.482499	0.151572	3.18329	0.00145611	0.0194322	ENSMUSG00000020328	Nudcd2	52653	protein_coding
ENSMUSG00000027203	2727.25	0.433465	0.136203	3.18249	0.00146016	0.0194692	ENSMUSG00000027203	Dut	110074	protein_coding
ENSMUSG00000063021	184.458	0.914032	0.287292	3.18155	0.00146491	0.0194984	ENSMUSG00000063021	H2ac15	319169	protein_coding
ENSMUSG00000058163	357.135	-0.702226	0.220713	-3.18162	0.00146453	0.0194984	ENSMUSG00000058163	Gm5431	432555	protein_coding
ENSMUSG00000070738	3494.65	-0.422312	0.132832	-3.17928	0.00147639	0.0196341	ENSMUSG00000070738	Dgkd	227333	protein_coding
ENSMUSG00000026580	419.852	-0.651973	0.205123	-3.17845	0.00148067	0.0196737	ENSMUSG00000026580	Selp	20344	protein_coding
ENSMUSG00000054517	533.884	-0.562817	0.177134	-3.17735	0.00148628	0.0197311	ENSMUSG00000054517	Trim65	338364	protein_coding
ENSMUSG00000032864	27.4059	-2.53878	0.799377	-3.17594	0.0014935	0.0198097	ENSMUSG00000032864	Rag2	19374	protein_coding
ENSMUSG00000022075	622.78	-0.532384	0.167721	-3.17422	0.00150241	0.0199105	ENSMUSG00000022075	Rhobtb2	246710	protein_coding
ENSMUSG00000052926	1387.02	0.43702	0.137697	3.17378	0.00150467	0.0199232	ENSMUSG00000052926	Rnaseh2a	69724	protein_coding
ENSMUSG00000028684	12021.9	0.308302	0.0971807	3.17247	0.00151151	0.0199789	ENSMUSG00000028684	Urod	22275	protein_coding
ENSMUSG00000024696	839.164	-0.543552	0.171322	-3.17269	0.00151034	0.0199789	ENSMUSG00000024696	Lpxn	107321	protein_coding
ENSMUSG00000036352	10513.9	0.304066	0.0959319	3.1696	0.00152648	0.0201594	ENSMUSG00000036352	Ubac1	98766	protein_coding
ENSMUSG00000060032	2345.92	0.36879	0.116459	3.16668	0.00154188	0.0203288	ENSMUSG00000060032	H2aj	232440	protein_coding
ENSMUSG00000019539	810.002	-0.558799	0.176463	-3.16666	0.00154198	0.0203288	ENSMUSG00000019539	Rcn3	52377	protein_coding
ENSMUSG00000017830	748.966	-0.527071	0.166496	-3.16567	0.00154729	0.0203811	ENSMUSG00000017830	Dhx58	80861	protein_coding
ENSMUSG00000014075	240.445	0.895563	0.283069	3.16376	0.00155743	0.0204794	ENSMUSG00000014075	Dynlt2b		protein_coding
ENSMUSG00000020029	13404.3	0.282525	0.0893003	3.16376	0.00155744	0.0204794	ENSMUSG00000020029	Nudt4	71207	protein_coding
ENSMUSG00000018102	1068.48	0.489805	0.154848	3.16314	0.00156078	0.0205057	ENSMUSG00000018102	H2bc4	68024	protein_coding
ENSMUSG00000000627	129.265	1.18062	0.373406	3.16176	0.00156819	0.0205852	ENSMUSG00000000627	Sema4f	20355	protein_coding
ENSMUSG00000033544	77.0206	-1.79354	0.567974	-3.15779	0.00158973	0.0208499	ENSMUSG00000033544	Angptl1	72713	protein_coding
ENSMUSG00000022855	2767.58	0.346659	0.109817	3.15671	0.00159562	0.0209092	ENSMUSG00000022855	Senp2	75826	protein_coding
ENSMUSG00000026389	2620.43	0.388681	0.123155	3.15603	0.0015993	0.0209394	ENSMUSG00000026389	Steap3	68428	protein_coding
ENSMUSG00000030035	1035.29	0.432381	0.137063	3.15461	0.00160711	0.0209875	ENSMUSG00000030035	Wbp1	22377	protein_coding
ENSMUSG00000034707	8355.54	-0.37467	0.118756	-3.15495	0.00160528	0.0209875	ENSMUSG00000034707	Gns	75612	protein_coding
ENSMUSG00000026458	1051.28	-0.502259	0.159209	-3.15471	0.00160658	0.0209875	ENSMUSG00000026458	Ppfia4	68507	protein_coding
ENSMUSG00000017754	3450.61	-0.448198	0.142171	-3.15252	0.00161866	0.0211203	ENSMUSG00000017754	Pltp	18830	protein_coding
ENSMUSG00000033059	1734.91	-0.417751	0.132529	-3.15215	0.00162073	0.0211291	ENSMUSG00000033059	Pygb	110078	protein_coding
ENSMUSG00000001156	9748.48	0.327861	0.104056	3.15082	0.00162812	0.0212073	ENSMUSG00000001156	Mxd1	17119	protein_coding
ENSMUSG00000034566	5538.16	0.303083	0.096273	3.14816	0.00164302	0.0213731	ENSMUSG00000034566	Atp5h	71679	protein_coding
ENSMUSG00000102418	907.559	-0.611668	0.194301	-3.14805	0.00164365	0.0213731	ENSMUSG00000102418	Sh2d1b1	26904	protein_coding
ENSMUSG00000026411	1783.41	0.479369	0.15245	3.14443	0.00166411	0.0216207	ENSMUSG00000026411	Tmem9	66241	protein_coding
ENSMUSG00000034926	696.673	0.596585	0.189849	3.14242	0.00167559	0.0217513	ENSMUSG00000034926	Dhcr24	74754	protein_coding
ENSMUSG00000070803	614.9	0.674562	0.214713	3.14169	0.00167976	0.0217868	ENSMUSG00000070803	Cited4	56222	protein_coding
ENSMUSG00000063253	1401.16	0.405225	0.129077	3.13941	0.0016929	0.0219375	ENSMUSG00000063253	Scoc	56367	protein_coding
ENSMUSG00000075415	3668.79	-0.337741	0.107589	-3.13917	0.00169426	0.0219375	ENSMUSG00000075415	Fnbp1	14269	protein_coding
ENSMUSG00000004665	8257.78	0.319658	0.101911	3.13663	0.001709	0.0221095	ENSMUSG00000004665	Cnn2	12798	protein_coding
ENSMUSG00000058446	2462.73	-0.355806	0.113451	-3.1362	0.00171152	0.0221233	ENSMUSG00000058446	Znrf2	387524	protein_coding
ENSMUSG00000040447	641.232	-0.644378	0.205565	-3.13467	0.00172047	0.0222184	ENSMUSG00000040447	Spns2	216892	protein_coding
ENSMUSG00000051998	472.238	-0.651756	0.207945	-3.13428	0.00172279	0.0222184	ENSMUSG00000051998	Lax1	240754	protein_coding
ENSMUSG00000079055	9.19445	-6.25735	1.99648	-3.1342	0.00172325	0.0222184	ENSMUSG00000079055	Slc8a3	110893	protein_coding
ENSMUSG00000027832	56.814	1.55884	0.49751	3.13329	0.00172861	0.0222687	ENSMUSG00000027832	Ptx3	19288	protein_coding
ENSMUSG00000033721	1063.64	-0.503462	0.160735	-3.13224	0.00173479	0.0223105	ENSMUSG00000033721	Vav3	57257	protein_coding
ENSMUSG00000020474	300.144	-0.725014	0.231452	-3.13246	0.00173345	0.0223105	ENSMUSG00000020474	Polm	54125	protein_coding
ENSMUSG00000089809	611.584	-0.569778	0.181969	-3.13117	0.0017411	0.0223539	ENSMUSG00000089809	Rasgef1b	320292	protein_coding
ENSMUSG00000044037	99.6817	-1.24126	0.396402	-3.13133	0.00174018	0.0223539	ENSMUSG00000044037	Als2cl	235633	protein_coding
ENSMUSG00000078994	186.871	-0.85966	0.274605	-3.13054	0.00174487	0.0223834	ENSMUSG00000078994	Zfp429	72807	protein_coding
ENSMUSG00000022673	7089.43	0.336052	0.107404	3.12885	0.00175492	0.0224755	ENSMUSG00000022673	Mcm4	17217	protein_coding
ENSMUSG00000040592	5391.24	-0.965291	0.308514	-3.12884	0.001755	0.0224755	ENSMUSG00000040592	Cd79b	15985	protein_coding
ENSMUSG00000032740	1609.81	-0.412864	0.132007	-3.12759	0.00176247	0.0225522	ENSMUSG00000032740	Ccdc88a	108686	protein_coding
ENSMUSG00000005481	2836.13	0.363952	0.116411	3.12643	0.00176942	0.0226032	ENSMUSG00000005481	Ddx39a	68278	protein_coding
ENSMUSG00000028064	2371.23	0.491471	0.157229	3.12583	0.00177306	0.0226259	ENSMUSG00000028064	Sema4a	20351	protein_coding
ENSMUSG00000024013	731.556	-0.505982	0.161881	-3.12564	0.00177417	0.0226259	ENSMUSG00000024013	Fgd2	26382	protein_coding
ENSMUSG00000032519	4782.89	0.329948	0.105582	3.12504	0.00177779	0.022653	ENSMUSG00000032519	Slc25a38	208638	protein_coding
ENSMUSG00000043740	2360.61	0.557203	0.178335	3.12447	0.00178126	0.0226783	ENSMUSG00000043740	B430306N03Rik	320148	protein_coding
ENSMUSG00000095041	986.5	-0.45014	0.144102	-3.12376	0.00178553	0.0226962	ENSMUSG00000095041			protein_coding
ENSMUSG00000022623	316.753	-0.695248	0.222569	-3.12375	0.00178565	0.0226962	ENSMUSG00000022623	Shank3	58234	protein_coding
ENSMUSG00000041840	467.439	0.575688	0.184426	3.12151	0.00179927	0.0228503	ENSMUSG00000041840	Haus1	225745	protein_coding
ENSMUSG00000026207	127.281	1.35525	0.434428	3.11962	0.00181086	0.0229494	ENSMUSG00000026207	Speg	11790	protein_coding
ENSMUSG00000029623	2435.61	0.380714	0.122062	3.11902	0.00181453	0.0229494	ENSMUSG00000029623	Pdap1		protein_coding
ENSMUSG00000038188	307.273	-0.712882	0.228561	-3.11901	0.00181461	0.0229494	ENSMUSG00000038188	Scarf1	380713	protein_coding
ENSMUSG00000037169	227.964	-0.913321	0.292791	-3.11936	0.00181247	0.0229494	ENSMUSG00000037169	Mycn	18109	protein_coding
ENSMUSG00000054702	257.665	-0.805552	0.258425	-3.11716	0.00182603	0.0230364	ENSMUSG00000054702	Ap1s3	252903	protein_coding
ENSMUSG00000037326	575.925	-0.588369	0.188837	-3.11574	0.00183483	0.0231283	ENSMUSG00000037326	Capn15	50817	protein_coding
ENSMUSG00000005148	415.39	0.610917	0.196123	3.11497	0.00183962	0.0231695	ENSMUSG00000005148	Klf5	12224	protein_coding
ENSMUSG00000020212	584.943	-0.63352	0.203419	-3.11436	0.00184343	0.0231983	ENSMUSG00000020212	Mdm1	17245	protein_coding
ENSMUSG00000026407	163.05	-1.00283	0.32215	-3.11294	0.00185234	0.0232912	ENSMUSG00000026407	Cacna1s	12292	protein_coding
ENSMUSG00000032113	653.737	0.614336	0.197409	3.112	0.00185823	0.0233267	ENSMUSG00000032113	Chek1	12649	protein_coding
ENSMUSG00000064358	71.2116	-1.68818	0.542617	-3.11119	0.00186335	0.0233717	ENSMUSG00000064358	mt-Co3	17710	protein_coding
ENSMUSG00000052396	242.411	1.04252	0.33517	3.11041	0.00186826	0.023414	ENSMUSG00000052396	Mogat2	233549	protein_coding
ENSMUSG00000021262	2414.57	-0.438601	0.141193	-3.1064	0.00189382	0.0236759	ENSMUSG00000021262	Evl	14026	protein_coding
ENSMUSG00000056144	767.747	-0.50443	0.162383	-3.10642	0.00189365	0.0236759	ENSMUSG00000056144	Trim34a	94094	protein_coding
ENSMUSG00000039089	500.4	-0.584727	0.188227	-3.1065	0.00189318	0.0236759	ENSMUSG00000039089	L3mbtl3	237339	protein_coding
ENSMUSG00000023885	64.2154	1.6081	0.517772	3.10581	0.00189759	0.0237036	ENSMUSG00000023885	Thbs2	21826	protein_coding
ENSMUSG00000020163	1434.63	0.421387	0.135732	3.10455	0.00190568	0.0237462	ENSMUSG00000020163	Uqcr11	66594	protein_coding
ENSMUSG00000015880	3796.88	0.392977	0.12658	3.10457	0.00190559	0.0237462	ENSMUSG00000015880	Ncapg	54392	protein_coding
ENSMUSG00000028333	21444.8	0.299444	0.0964503	3.10464	0.00190511	0.0237462	ENSMUSG00000028333	Anp32b	67628	protein_coding
ENSMUSG00000038587	409.895	-0.87081	0.280633	-3.10303	0.00191553	0.0238494	ENSMUSG00000038587	Akap12	83397	protein_coding
ENSMUSG00000023104	2602.52	0.362024	0.116788	3.09983	0.0019363	0.0240687	ENSMUSG00000023104	Rfc2	19718	protein_coding
ENSMUSG00000028832	5578.89	0.377916	0.121939	3.09924	0.0019402	0.0240975	ENSMUSG00000028832	Stmn1	16765	protein_coding
ENSMUSG00000025027	2423.1	0.408906	0.131951	3.09892	0.00194225	0.0241032	ENSMUSG00000025027	Xpnpep1	170750	protein_coding
ENSMUSG00000025473	2239.71	0.561502	0.181211	3.09861	0.00194433	0.0241094	ENSMUSG00000025473	Adam8	11501	protein_coding
ENSMUSG00000031673	571.762	0.742293	0.239596	3.09811	0.00194761	0.0241303	ENSMUSG00000031673	Cdh11	12552	protein_coding
ENSMUSG00000013584	485.137	-1.9451	0.627958	-3.0975	0.00195159	0.02416	ENSMUSG00000013584	Aldh1a2	19378	protein_coding
ENSMUSG00000031349	427.173	0.625655	0.202039	3.0967	0.00195685	0.0242055	ENSMUSG00000031349	Nsdhl	18194	protein_coding
ENSMUSG00000032477	1639.38	0.466195	0.150582	3.09595	0.00196185	0.0242476	ENSMUSG00000032477	Cdc25a	12530	protein_coding
ENSMUSG00000006567	487.557	0.693499	0.22406	3.09515	0.00196714	0.0242933	ENSMUSG00000006567	Atp7b	11979	protein_coding
ENSMUSG00000034255	1207.59	-0.45497	0.147044	-3.09411	0.00197402	0.0243585	ENSMUSG00000034255	Arhgap27	544817	protein_coding
ENSMUSG00000079547	2092.54	-0.357346	0.115582	-3.09171	0.00199005	0.0245166	ENSMUSG00000079547	H2-DMb1	14999	protein_coding
ENSMUSG00000026678	234.65	-0.9069	0.293318	-3.09187	0.00198902	0.0245166	ENSMUSG00000026678	Rgs5	19737	protein_coding
ENSMUSG00000027544	653.163	-0.529031	0.171154	-3.09097	0.00199504	0.0245449	ENSMUSG00000027544	Nfatc2	18019	protein_coding
ENSMUSG00000025010	215.815	-0.821838	0.26589	-3.09089	0.00199557	0.0245449	ENSMUSG00000025010	Ccnj	240665	protein_coding
ENSMUSG00000026663	2621.17	-0.349013	0.112926	-3.09064	0.00199726	0.0245459	ENSMUSG00000026663	Atf6	226641	protein_coding
ENSMUSG00000035242	18320.1	0.279039	0.090333	3.08901	0.00200826	0.0246611	ENSMUSG00000035242	Oaz1	18245	protein_coding
ENSMUSG00000054065	204.71	-0.906149	0.293534	-3.08703	0.00202169	0.024806	ENSMUSG00000054065	Pkp3	56460	protein_coding
ENSMUSG00000051627	364.672	0.818166	0.265102	3.08623	0.00202715	0.024853	ENSMUSG00000051627	H1f4	50709	protein_coding
ENSMUSG00000029275	315.789	0.93629	0.303518	3.08479	0.00203694	0.024953	ENSMUSG00000029275	Gfi1	14581	protein_coding
ENSMUSG00000017421	4401.93	0.321357	0.104237	3.08294	0.00204968	0.0250888	ENSMUSG00000017421	Zfp207	22680	protein_coding
ENSMUSG00000039328	174.914	-0.936476	0.30384	-3.08213	0.00205524	0.0251367	ENSMUSG00000039328	Rnf122	68867	protein_coding
ENSMUSG00000049807	5356.78	0.331071	0.107442	3.08139	0.0020604	0.0251795	ENSMUSG00000049807	Arhgap23	58996	protein_coding
ENSMUSG00000006728	3162.27	0.322131	0.104616	3.07918	0.0020757	0.0253461	ENSMUSG00000006728	Cdk4	12567	protein_coding
ENSMUSG00000037465	1564.45	-0.450307	0.146267	-3.07867	0.00207928	0.0253695	ENSMUSG00000037465	Klf10	21847	protein_coding
ENSMUSG00000037849	295.114	-0.764215	0.248332	-3.07739	0.00208823	0.0254583	ENSMUSG00000037849	Ifi206	102639543	protein_coding
ENSMUSG00000021211	104.976	1.15424	0.37521	3.07627	0.0020961	0.0255338	ENSMUSG00000021211	Akr1c12	622402	protein_coding
ENSMUSG00000066621	922.122	0.60155	0.195593	3.07551	0.00210141	0.0255781	ENSMUSG00000066621	Tecpr1	70381	protein_coding
ENSMUSG00000057219	922.116	0.473237	0.153885	3.07526	0.00210318	0.0255792	ENSMUSG00000057219	Armc7	276905	protein_coding
ENSMUSG00000044827	920.096	-0.594106	0.193241	-3.07443	0.00210904	0.0256299	ENSMUSG00000044827	Tlr1	21897	protein_coding
ENSMUSG00000034201	644.328	0.562479	0.183059	3.07266	0.00212157	0.0257617	ENSMUSG00000034201	Gas2l1	78926	protein_coding
ENSMUSG00000028066	1972.25	0.377559	0.122914	3.07174	0.00212817	0.0258213	ENSMUSG00000028066	Pmf1	67037	protein_coding
ENSMUSG00000013236	427.301	-0.584508	0.190361	-3.07053	0.0021368	0.0259053	ENSMUSG00000013236	Ptprs	19280	protein_coding
ENSMUSG00000000120	72.3434	-1.62755	0.530229	-3.06951	0.00214407	0.0259727	ENSMUSG00000000120	Ngfr	18053	protein_coding
ENSMUSG00000029478	2191.17	-0.506564	0.165073	-3.06873	0.00214969	0.0260201	ENSMUSG00000029478	Ncor2	20602	protein_coding
ENSMUSG00000052364	52.7888	-1.67613	0.546477	-3.06715	0.00216111	0.0261168	ENSMUSG00000052364	B630019K06Rik		protein_coding
ENSMUSG00000030643	456.43	-0.662403	0.216003	-3.06664	0.00216483	0.026141	ENSMUSG00000030643	Rab30	75985	protein_coding
ENSMUSG00000021131	1537.59	0.389429	0.12701	3.06613	0.00216847	0.0261642	ENSMUSG00000021131	Erh	13877	protein_coding
ENSMUSG00000025964	32.0624	-2.44799	0.798957	-3.06399	0.00218408	0.0263109	ENSMUSG00000025964	Adam23	23792	protein_coding
ENSMUSG00000056643	208.136	0.986038	0.321861	3.06355	0.00218728	0.0263286	ENSMUSG00000056643	Chst13	71797	protein_coding
ENSMUSG00000032218	6431.54	0.307138	0.100264	3.06328	0.00218923	0.0263308	ENSMUSG00000032218	Ccnb2	12442	protein_coding
ENSMUSG00000021108	1156.95	-0.514964	0.168121	-3.06305	0.00219092	0.0263308	ENSMUSG00000021108	Prkch		protein_coding
ENSMUSG00000019876	255.821	0.855927	0.279598	3.06127	0.00220399	0.026467	ENSMUSG00000019876	Pkib	18768	protein_coding
ENSMUSG00000017639	583.704	0.622361	0.20332	3.06099	0.00220603	0.0264707	ENSMUSG00000017639	Rab11fip4	268451	protein_coding
ENSMUSG00000031266	454.61	0.660456	0.215815	3.06028	0.00221127	0.0265126	ENSMUSG00000031266	Gla	11605	protein_coding
ENSMUSG00000042345	258.365	0.87479	0.285898	3.0598	0.00221485	0.0265346	ENSMUSG00000042345	Ubash3a	328795	protein_coding
ENSMUSG00000079363	167.154	-1.13881	0.37234	-3.05852	0.00222436	0.0266276	ENSMUSG00000079363	Gbp4	17472	protein_coding
ENSMUSG00000037904	798.461	0.47268	0.154639	3.05667	0.00223808	0.0267708	ENSMUSG00000037904	Ankrd9	74251	protein_coding
ENSMUSG00000038685	614.523	0.528087	0.172786	3.05631	0.00224081	0.0267824	ENSMUSG00000038685	Rtel1	269400	protein_coding
ENSMUSG00000040612	47.9734	1.79502	0.587552	3.05508	0.00225002	0.0268714	ENSMUSG00000040612	Ildr2	100039795	protein_coding
ENSMUSG00000044162	163.42	-0.986531	0.323046	-3.05384	0.00225935	0.0269617	ENSMUSG00000044162	Tnip3	414084	protein_coding
ENSMUSG00000037206	436.506	0.64508	0.211349	3.05221	0.00227164	0.0270659	ENSMUSG00000037206	Islr	26968	protein_coding
ENSMUSG00000042677	284.36	-0.787719	0.258063	-3.05243	0.00226998	0.0270659	ENSMUSG00000042677	Zc3h12a	230738	protein_coding
ENSMUSG00000009633	446.642	0.674091	0.221057	3.0494	0.00229299	0.0272777	ENSMUSG00000009633	G0s2	14373	protein_coding
ENSMUSG00000030161	2564.36	0.422516	0.138557	3.0494	0.00229298	0.0272777	ENSMUSG00000030161	Gabarapl1	57436	protein_coding
ENSMUSG00000024921	1993.53	-0.365861	0.120111	-3.04602	0.00231896	0.027565	ENSMUSG00000024921	Smarca2	67155	protein_coding
ENSMUSG00000037470	3951.37	-0.311167	0.102254	-3.04308	0.00234169	0.0278135	ENSMUSG00000037470	Uggt1	320011	protein_coding
ENSMUSG00000102037	384.231	-0.734689	0.241492	-3.04229	0.00234783	0.0278647	ENSMUSG00000102037	Bcl2a1a		protein_coding
ENSMUSG00000056498	2081.16	0.559299	0.183895	3.04141	0.00235475	0.0279251	ENSMUSG00000056498	Tmem154	320782	protein_coding
ENSMUSG00000030157	848.441	-0.517394	0.170323	-3.03771	0.00238381	0.0282476	ENSMUSG00000030157	Clec2d	93694	protein_coding
ENSMUSG00000064179	91.0959	1.21897	0.401315	3.03744	0.002386	0.0282517	ENSMUSG00000064179	Tnnt1	21955	protein_coding
ENSMUSG00000037573	680.231	0.537797	0.177075	3.03711	0.0023886	0.0282605	ENSMUSG00000037573	Tob1	22057	protein_coding
ENSMUSG00000024099	2504.12	0.338166	0.111405	3.03546	0.00240169	0.0283933	ENSMUSG00000024099	Ndufv2	72900	protein_coding
ENSMUSG00000056380	78.9845	1.79672	0.592086	3.03456	0.00240884	0.0284557	ENSMUSG00000056380	Gpr50	14765	protein_coding
ENSMUSG00000030657	1682.03	-0.481987	0.158871	-3.03382	0.00241482	0.0285043	ENSMUSG00000030657	Xylt1	233781	protein_coding
ENSMUSG00000045136	114.928	-1.14961	0.379193	-3.03173	0.00243154	0.0286794	ENSMUSG00000045136	Tubb2b	73710	protein_coding
ENSMUSG00000037148	476.544	0.57829	0.190834	3.03032	0.00244293	0.028747	ENSMUSG00000037148	Arhgap10	78514	protein_coding
ENSMUSG00000010358	924.756	-0.492584	0.162534	-3.03065	0.00244028	0.028747	ENSMUSG00000010358	Ifi35	70110	protein_coding
ENSMUSG00000028545	119.604	-1.08028	0.356465	-3.03053	0.00244123	0.028747	ENSMUSG00000028545	Bend5	67621	protein_coding
ENSMUSG00000029716	882.945	0.528545	0.174525	3.02847	0.00245792	0.0289009	ENSMUSG00000029716	Tfr2	50765	protein_coding
ENSMUSG00000030717	342.408	-0.720705	0.238159	-3.02615	0.00247689	0.0291015	ENSMUSG00000030717	Nupr1	56312	protein_coding
ENSMUSG00000040883	300.484	0.70399	0.2327	3.02531	0.00248378	0.029152	ENSMUSG00000040883	Tmem205	235043	protein_coding
ENSMUSG00000071540	22.8988	-2.51475	0.831279	-3.02516	0.00248501	0.029152	ENSMUSG00000071540	3425401B19Rik	100504518	protein_coding
ENSMUSG00000013846	6152.31	-0.312163	0.103273	-3.02269	0.00250537	0.0293682	ENSMUSG00000013846	St3gal1	20442	protein_coding
ENSMUSG00000022788	2027.44	-0.498153	0.165075	-3.01773	0.00254676	0.0298075	ENSMUSG00000022788	Fgd4	224014	protein_coding
ENSMUSG00000021253	185.088	-1.30011	0.430824	-3.01773	0.00254676	0.0298075	ENSMUSG00000021253	Tgfb3	21809	protein_coding
ENSMUSG00000039145	2417.04	-0.381666	0.1265	-3.01712	0.0025519	0.0298447	ENSMUSG00000039145	Camk1d	227541	protein_coding
ENSMUSG00000060519	1375.58	-0.441756	0.146444	-3.01655	0.00255667	0.0298776	ENSMUSG00000060519	Tor3a	30935	protein_coding
ENSMUSG00000033705	354.247	-0.671107	0.222599	-3.01487	0.00257088	0.0300206	ENSMUSG00000033705	Stard9	668880	protein_coding
ENSMUSG00000015568	7938.66	0.908428	0.301345	3.01457	0.0025734	0.030027	ENSMUSG00000015568	Lpl	16956	protein_coding
ENSMUSG00000041329	657.034	0.608813	0.202052	3.01315	0.00258548	0.0301412	ENSMUSG00000041329	Atp1b2	11932	protein_coding
ENSMUSG00000025860	3400.87	-0.323331	0.107313	-3.01296	0.00258715	0.0301412	ENSMUSG00000025860	Xiap	11798	protein_coding
ENSMUSG00000024513	5573.38	0.299263	0.0993553	3.01205	0.00259487	0.030198	ENSMUSG00000024513	Mbd2	17191	protein_coding
ENSMUSG00000031309	2556.43	-0.335067	0.111247	-3.01192	0.00259599	0.030198	ENSMUSG00000031309	Rps6ka3	110651	protein_coding
ENSMUSG00000033916	3638.42	0.317049	0.105297	3.01099	0.00260398	0.0302678	ENSMUSG00000033916	Chmp2a	68953	protein_coding
ENSMUSG00000034006	3254.94	0.350941	0.116592	3.00999	0.00261255	0.0303443	ENSMUSG00000034006	Slc66a2	66943	protein_coding
ENSMUSG00000061132	1718.67	-0.540597	0.179731	-3.00782	0.00263132	0.030539	ENSMUSG00000061132	Blnk		protein_coding
ENSMUSG00000036944	1192.19	0.498458	0.165748	3.00732	0.00263562	0.0305531	ENSMUSG00000036944	Tmem71	213068	protein_coding
ENSMUSG00000004642	6900.81	0.296568	0.0986188	3.00721	0.00263655	0.0305531	ENSMUSG00000004642	Slbp	20492	protein_coding
ENSMUSG00000003585	1791.64	0.429192	0.142771	3.00616	0.00264566	0.0306121	ENSMUSG00000003585	Sec14l2	67815	protein_coding
ENSMUSG00000040760	813.67	-0.46316	0.154064	-3.00628	0.00264465	0.0306121	ENSMUSG00000040760	Appl1	72993	protein_coding
ENSMUSG00000050248	64.6409	-1.39908	0.465613	-3.00481	0.00265744	0.0307017	ENSMUSG00000050248	Evc2	68525	protein_coding
ENSMUSG00000038304	17.1356	-3.01406	1.00307	-3.00483	0.00265731	0.0307017	ENSMUSG00000038304	Cd160	54215	protein_coding
ENSMUSG00000070394	1374.4	0.423109	0.140832	3.00434	0.00266155	0.0307046	ENSMUSG00000070394	Tmem256	69186	protein_coding
ENSMUSG00000053835	2368.23	-0.34773	0.115743	-3.00432	0.00266173	0.0307046	ENSMUSG00000053835	H2-T24	15042	protein_coding
ENSMUSG00000021069	9229.03	0.389623	0.129778	3.00222	0.00268015	0.0308937	ENSMUSG00000021069	Pygl	110095	protein_coding
ENSMUSG00000026669	1596.58	0.474988	0.158247	3.00155	0.00268607	0.0309152	ENSMUSG00000026669	Mcm10	70024	protein_coding
ENSMUSG00000031785	4541.88	-0.470686	0.156858	-3.00071	0.00269352	0.0309735	ENSMUSG00000031785	Adgrg1	14766	protein_coding
ENSMUSG00000005465	212.002	-0.799902	0.266588	-3.00052	0.00269521	0.0309735	ENSMUSG00000005465	Il27ra	50931	protein_coding
ENSMUSG00000073002	1142.42	0.450752	0.150311	2.99879	0.00271051	0.0310815	ENSMUSG00000073002	Vamp5	53620	protein_coding
ENSMUSG00000019795	3314.72	0.319814	0.106648	2.99877	0.00271072	0.0310815	ENSMUSG00000019795	Pcmt1	18537	protein_coding
ENSMUSG00000073725	2053.35	-0.366927	0.122352	-2.99895	0.00270914	0.0310815	ENSMUSG00000073725	Lmbrd1	68421	protein_coding
ENSMUSG00000022148	5490.23	-0.406726	0.135646	-2.99843	0.00271371	0.0310923	ENSMUSG00000022148	Fyb	23880	protein_coding
ENSMUSG00000042514	94.5059	-1.474	0.49165	-2.99807	0.00271695	0.031106	ENSMUSG00000042514	Klhl14	225266	protein_coding
ENSMUSG00000028614	891.313	0.477796	0.159434	2.99682	0.00272809	0.0312101	ENSMUSG00000028614	Ndc1	72787	protein_coding
ENSMUSG00000019790	2032.37	0.351984	0.117491	2.99584	0.00273694	0.0312878	ENSMUSG00000019790	Stxbp5	78808	protein_coding
ENSMUSG00000003429	19558.1	-0.327714	0.109462	-2.99386	0.00275472	0.0314675	ENSMUSG00000003429	Rps11	27207	protein_coding
ENSMUSG00000025400	196.24	0.841291	0.281129	2.99254	0.00276664	0.0315799	ENSMUSG00000025400	Tac2	21334	protein_coding
ENSMUSG00000004748	257.389	0.747258	0.249928	2.98989	0.00279074	0.0318074	ENSMUSG00000004748	Mtfp1	67900	protein_coding
ENSMUSG00000079037	2684.22	0.324291	0.108488	2.98918	0.00279726	0.031834	ENSMUSG00000079037	Prnp	19122	protein_coding
ENSMUSG00000020716	678.835	-0.576242	0.192768	-2.9893	0.00279613	0.031834	ENSMUSG00000020716	Nf1	18015	protein_coding
ENSMUSG00000025204	1725.88	0.362959	0.121466	2.98816	0.00280664	0.0318693	ENSMUSG00000025204	Ndufb8	67264	protein_coding
ENSMUSG00000041736	5121.22	0.303954	0.101712	2.98838	0.00280463	0.0318693	ENSMUSG00000041736	Tspo	12257	protein_coding
ENSMUSG00000029923	270.769	-0.793502	0.265539	-2.98827	0.00280561	0.0318693	ENSMUSG00000029923	Rab19	19331	protein_coding
ENSMUSG00000034973	583.144	-0.524774	0.175637	-2.98783	0.00280969	0.0318801	ENSMUSG00000034973	Dop1a	320615	protein_coding
ENSMUSG00000021771	4258.84	0.297083	0.0994484	2.98731	0.00281445	0.0318922	ENSMUSG00000021771	Vdac2	22334	protein_coding
ENSMUSG00000029482	902.276	0.446134	0.149477	2.98463	0.0028392	0.0321431	ENSMUSG00000029482	Aacs		protein_coding
ENSMUSG00000021823	3768.41	0.397962	0.13336	2.98411	0.00284407	0.0321743	ENSMUSG00000021823	Vcl	22330	protein_coding
ENSMUSG00000023973	1814.16	-0.385213	0.129112	-2.98356	0.00284917	0.0321842	ENSMUSG00000023973	Cnpy3	72029	protein_coding
ENSMUSG00000025612	3642.63	-0.386332	0.129479	-2.98374	0.00284745	0.0321842	ENSMUSG00000025612	Bach1	12013	protein_coding
ENSMUSG00000002835	3089.85	0.405094	0.135825	2.98246	0.00285942	0.0322086	ENSMUSG00000002835	Chaf1a	27221	protein_coding
ENSMUSG00000024480	1885.94	0.374301	0.125502	2.98242	0.00285979	0.0322086	ENSMUSG00000024480	Ap3s1	11777	protein_coding
ENSMUSG00000034659	1407.92	-0.501524	0.168143	-2.98273	0.00285691	0.0322086	ENSMUSG00000034659	Tmem109	68539	protein_coding
ENSMUSG00000031066	372.43	-0.658327	0.220723	-2.9826	0.00285815	0.0322086	ENSMUSG00000031066	Usp11	236733	protein_coding
ENSMUSG00000035863	1149.46	0.542752	0.182056	2.98124	0.00287082	0.0322961	ENSMUSG00000035863	Palm	18483	protein_coding
ENSMUSG00000017344	29.9783	-2.1538	0.722476	-2.98114	0.0028718	0.0322961	ENSMUSG00000017344	Vtn	22370	protein_coding
ENSMUSG00000025089	40.7889	-1.98608	0.666291	-2.9808	0.00287498	0.032308	ENSMUSG00000025089	Gfra1	14585	protein_coding
ENSMUSG00000047842	165.502	-1.09895	0.368729	-2.98037	0.00287904	0.0323298	ENSMUSG00000047842	Diras2	68203	protein_coding
ENSMUSG00000061878	1288	0.434647	0.145862	2.97985	0.00288388	0.0323603	ENSMUSG00000061878	Sphk1	20698	protein_coding
ENSMUSG00000027351	1555.58	-0.43869	0.147261	-2.97899	0.00289197	0.0324271	ENSMUSG00000027351	Spred1	114715	protein_coding
ENSMUSG00000029012	877.525	0.4702	0.157873	2.97834	0.00289818	0.0324479	ENSMUSG00000029012	Orc5	26429	protein_coding
ENSMUSG00000019179	6047.21	0.292188	0.0981116	2.97812	0.00290022	0.0324479	ENSMUSG00000019179	Mdh2	17448	protein_coding
ENSMUSG00000024048	2448.05	0.327954	0.110251	2.97462	0.00293354	0.0327966	ENSMUSG00000024048	Myl12a	67268	protein_coding
ENSMUSG00000023505	5392.39	0.302917	0.101875	2.97342	0.00294498	0.0329004	ENSMUSG00000023505	Cdca3	14793	protein_coding
ENSMUSG00000039936	4709.77	-0.3621	0.121808	-2.97272	0.00295177	0.0329521	ENSMUSG00000039936	Pik3cd	18707	protein_coding
ENSMUSG00000058587	3341.54	-0.332202	0.111771	-2.97218	0.00295697	0.0329859	ENSMUSG00000058587	Tmod3	50875	protein_coding
ENSMUSG00000057666	18014.8	0.264937	0.089179	2.97085	0.00296979	0.0331047	ENSMUSG00000057666	Gapdh	14433	protein_coding
ENSMUSG00000013160	4416.71	0.296657	0.0998799	2.97014	0.00297669	0.0331424	ENSMUSG00000013160	Atp6v0d1	11972	protein_coding
ENSMUSG00000004730	11595.9	-0.467253	0.157322	-2.97005	0.00297753	0.0331424	ENSMUSG00000004730	Adgre1	13733	protein_coding
ENSMUSG00000040451	1688.44	-0.448483	0.151027	-2.96955	0.00298232	0.0331488	ENSMUSG00000040451	Sgms1	208449	protein_coding
ENSMUSG00000039735	360.126	-0.749722	0.252471	-2.96954	0.00298245	0.0331488	ENSMUSG00000039735	Fnbp1l	214459	protein_coding
ENSMUSG00000027422	4488.95	-0.337678	0.113731	-2.96909	0.00298682	0.0331731	ENSMUSG00000027422	Rrbp1	81910	protein_coding
ENSMUSG00000038690	3235.46	0.325473	0.109671	2.96772	0.00300013	0.0332966	ENSMUSG00000038690	Atp5j2	57423	protein_coding
ENSMUSG00000026988	309.857	0.664444	0.224008	2.96616	0.00301541	0.0334412	ENSMUSG00000026988	Wdsub1	72137	protein_coding
ENSMUSG00000030662	4819.87	0.327502	0.110421	2.96594	0.00301754	0.0334412	ENSMUSG00000030662	Ipo5	70572	protein_coding
ENSMUSG00000002881	1705	-0.365513	0.123254	-2.96553	0.00302165	0.0334623	ENSMUSG00000002881	Nab1	17936	protein_coding
ENSMUSG00000033917	1319.25	0.409933	0.138273	2.96466	0.00303017	0.0335323	ENSMUSG00000033917	Gde1	56209	protein_coding
ENSMUSG00000025375	511.326	0.636089	0.214627	2.9637	0.00303965	0.0336127	ENSMUSG00000025375	Aatk	11302	protein_coding
ENSMUSG00000002108	1874.86	-0.571325	0.192822	-2.96296	0.00304692	0.0336687	ENSMUSG00000002108	Nr1h3	22259	protein_coding
ENSMUSG00000075706	7269.54	0.294583	0.0994423	2.96235	0.00305304	0.0337119	ENSMUSG00000075706	Gpx4	625249	protein_coding
ENSMUSG00000032202	2101.12	0.388878	0.131287	2.96204	0.0030561	0.0337212	ENSMUSG00000032202	Rab27a	11891	protein_coding
ENSMUSG00000009207	998.437	0.412288	0.13921	2.96163	0.00306012	0.0337411	ENSMUSG00000009207	Lnpk	69605	protein_coding
ENSMUSG00000068749	2717.15	0.320749	0.108337	2.96067	0.00306967	0.033773	ENSMUSG00000068749	Psma5	26442	protein_coding
ENSMUSG00000003484	3915.24	-0.452834	0.152928	-2.96109	0.00306556	0.033773	ENSMUSG00000003484	Cyp4f18	72054	protein_coding
ENSMUSG00000022422	317.367	0.711692	0.240481	2.95945	0.00308192	0.0338588	ENSMUSG00000022422	Dscc1	72107	protein_coding
ENSMUSG00000021377	19184.9	0.279999	0.0946051	2.95966	0.00307981	0.0338588	ENSMUSG00000021377	Dek	110052	protein_coding
ENSMUSG00000003546	592.552	0.59037	0.199504	2.95919	0.00308445	0.0338623	ENSMUSG00000003546	Klc4	74764	protein_coding
ENSMUSG00000024854	541.761	-0.602374	0.203701	-2.95715	0.003105	0.0340633	ENSMUSG00000024854	Pold4		protein_coding
ENSMUSG00000039994	1241.79	0.518705	0.175482	2.95589	0.00311773	0.0341783	ENSMUSG00000039994	Timeless	21853	protein_coding
ENSMUSG00000005779	4583.14	0.299222	0.101266	2.95481	0.00312865	0.0342734	ENSMUSG00000005779	Psmb4	19172	protein_coding
ENSMUSG00000025154	7356.64	0.301972	0.102222	2.95409	0.00313588	0.0343032	ENSMUSG00000025154	Arhgap19	71085	protein_coding
ENSMUSG00000068114	239.839	-0.726664	0.245977	-2.9542	0.00313479	0.0343032	ENSMUSG00000068114	Ccdc134	76457	protein_coding
ENSMUSG00000039616	739.744	0.57011	0.193035	2.95341	0.00314288	0.0343059	ENSMUSG00000039616	Mocos	68591	protein_coding
ENSMUSG00000037221	1197.49	0.475991	0.161156	2.95361	0.00314082	0.0343059	ENSMUSG00000037221	Mospd3	68929	protein_coding
ENSMUSG00000002102	5261.05	0.313185	0.106034	2.95362	0.00314067	0.0343059	ENSMUSG00000002102	Psmc3	19182	protein_coding
ENSMUSG00000067713	2580.08	0.354513	0.120084	2.95221	0.00315512	0.0344148	ENSMUSG00000067713	Prkag1	19082	protein_coding
ENSMUSG00000015944	386.918	-0.643891	0.218181	-2.95118	0.00316565	0.0345049	ENSMUSG00000015944	Castor2	80909	protein_coding
ENSMUSG00000024142	991.4	0.516366	0.175079	2.94934	0.00318454	0.0346612	ENSMUSG00000024142	Mlst8	56716	protein_coding
ENSMUSG00000002997	4949.1	0.30029	0.101832	2.94889	0.00318916	0.0346867	ENSMUSG00000002997	Prkar2b	19088	protein_coding
ENSMUSG00000023004	20183.1	0.288812	0.0979526	2.94849	0.00319332	0.0346874	ENSMUSG00000023004	Tuba1b	22143	protein_coding
ENSMUSG00000003469	1158.67	0.459289	0.155885	2.94634	0.00321564	0.0348881	ENSMUSG00000003469	Phyhip	105653	protein_coding
ENSMUSG00000003283	4896.7	-0.338235	0.114803	-2.94622	0.00321684	0.0348881	ENSMUSG00000003283	Hck	15162	protein_coding
ENSMUSG00000035448	2910.12	0.439935	0.14942	2.94428	0.00323705	0.0350049	ENSMUSG00000035448	Ccr3	12771	protein_coding
ENSMUSG00000038740	2479.1	0.356861	0.121199	2.94441	0.00323567	0.0350049	ENSMUSG00000038740	Mvb12b	72543	protein_coding
ENSMUSG00000027180	3625.65	0.299057	0.101572	2.94428	0.00323705	0.0350049	ENSMUSG00000027180	Fbxo3	57443	protein_coding
ENSMUSG00000020484	5692.66	-0.303013	0.102921	-2.94413	0.00323863	0.0350049	ENSMUSG00000020484	Xbp1	22433	protein_coding
ENSMUSG00000020407	133.781	-1.07052	0.363617	-2.94409	0.00323911	0.0350049	ENSMUSG00000020407	Upp1	22271	protein_coding
ENSMUSG00000034108	742.441	0.484815	0.164742	2.94287	0.00325187	0.0350936	ENSMUSG00000034108	Ccs	12460	protein_coding
ENSMUSG00000049091	2687.65	0.397817	0.13518	2.94286	0.00325193	0.0350936	ENSMUSG00000049091	Sephs2	20768	protein_coding
ENSMUSG00000073434	512.124	0.529445	0.180076	2.94012	0.00328083	0.0353805	ENSMUSG00000073434	Wdr90	106618	protein_coding
ENSMUSG00000089824	661.101	0.504502	0.171673	2.93873	0.00329556	0.0355142	ENSMUSG00000089824	Rbm12	75710	protein_coding
ENSMUSG00000020668	216.832	-0.799365	0.272033	-2.93848	0.00329821	0.0355176	ENSMUSG00000020668	Kif3c	16570	protein_coding
ENSMUSG00000028634	277.627	-0.7783	0.264891	-2.93819	0.00330135	0.0355262	ENSMUSG00000028634	Hivep3	16656	protein_coding
ENSMUSG00000022769	1459.23	-0.409186	0.139297	-2.93752	0.0033085	0.0355781	ENSMUSG00000022769	Sdf2l1	64136	protein_coding
ENSMUSG00000039193	444.359	-0.548979	0.186904	-2.93723	0.0033116	0.0355863	ENSMUSG00000039193	Nlrc4	268973	protein_coding
ENSMUSG00000074361	497.749	0.639514	0.21783	2.93584	0.00332648	0.035721	ENSMUSG00000074361	C5ar2	319430	protein_coding
ENSMUSG00000031628	2578.01	0.342618	0.116771	2.9341	0.00334517	0.0358964	ENSMUSG00000031628	Casp3	12367	protein_coding
ENSMUSG00000046179	7327.41	0.300132	0.102402	2.93092	0.00337963	0.0362406	ENSMUSG00000046179	E2f8	108961	protein_coding
ENSMUSG00000028672	1437.89	0.383635	0.130917	2.93037	0.00338557	0.0362788	ENSMUSG00000028672	Hmgcl	15356	protein_coding
ENSMUSG00000000563	6620.11	0.276275	0.0943418	2.92844	0.00340664	0.0364788	ENSMUSG00000000563	Atp5pb	11950	protein_coding
ENSMUSG00000024515	1435.84	-0.404845	0.138311	-2.92706	0.00342187	0.0366162	ENSMUSG00000024515	Smad4	17128	protein_coding
ENSMUSG00000028312	10617.7	0.289078	0.0987894	2.92621	0.00343119	0.0366901	ENSMUSG00000028312	Smc2	14211	protein_coding
ENSMUSG00000015745	1782.34	-0.355247	0.12149	-2.92409	0.00345469	0.0369154	ENSMUSG00000015745	Plekho1	67220	protein_coding
ENSMUSG00000024842	18.4302	-2.88756	0.987907	-2.92291	0.00346777	0.0370292	ENSMUSG00000024842	Cabp4	73660	protein_coding
ENSMUSG00000032596	2621.57	-0.383222	0.131156	-2.92189	0.00347919	0.0370967	ENSMUSG00000032596	Uba7		protein_coding
ENSMUSG00000051212	420.718	-0.629291	0.215386	-2.92169	0.00348139	0.0370967	ENSMUSG00000051212	Gpr183	321019	protein_coding
ENSMUSG00000073910	220.367	-0.757153	0.259114	-2.92208	0.00347701	0.0370967	ENSMUSG00000073910	Mob3b	214944	protein_coding
ENSMUSG00000026676	22.2123	2.88047	0.986551	2.91974	0.00350328	0.0372867	ENSMUSG00000026676	Ccdc3	74186	protein_coding
ENSMUSG00000057335	1564.49	-0.41191	0.141082	-2.91966	0.00350413	0.0372867	ENSMUSG00000057335	Cep170	545389	protein_coding
ENSMUSG00000055612	1354.84	0.410384	0.140582	2.91917	0.00350962	0.0373192	ENSMUSG00000055612	Cdca7	66953	protein_coding
ENSMUSG00000035246	1262.49	0.485315	0.166301	2.9183	0.00351947	0.0373689	ENSMUSG00000035246	Pcyt1b	236899	protein_coding
ENSMUSG00000020250	3271.07	0.333438	0.114265	2.9181	0.00352167	0.0373689	ENSMUSG00000020250	Txnrd1	50493	protein_coding
ENSMUSG00000039414	810.179	-0.446119	0.152869	-2.9183	0.00351946	0.0373689	ENSMUSG00000039414	Heatr5b	320473	protein_coding
ENSMUSG00000023456	4020.95	0.294603	0.101025	2.91614	0.00354393	0.037579	ENSMUSG00000023456	Tpi1	21991	protein_coding
ENSMUSG00000021962	985.047	-0.41509	0.142357	-2.91584	0.00354729	0.0375885	ENSMUSG00000021962	Dcp1a	75901	protein_coding
ENSMUSG00000026779	578.557	0.522475	0.179295	2.91405	0.00356777	0.0377792	ENSMUSG00000026779	Mastl	67121	protein_coding
ENSMUSG00000019214	924.436	0.483923	0.166089	2.91364	0.0035724	0.0378019	ENSMUSG00000019214	Chtf18	214901	protein_coding
ENSMUSG00000058006	635.834	-0.546067	0.187441	-2.91327	0.0035766	0.0378201	ENSMUSG00000058006	Mdn1	100019	protein_coding
ENSMUSG00000035683	1003.86	0.43377	0.148914	2.91289	0.00358105	0.0378409	ENSMUSG00000035683	Melk	17279	protein_coding
ENSMUSG00000036661	833.06	0.437849	0.150607	2.90724	0.00364637	0.0385043	ENSMUSG00000036661	Dennd3	105841	protein_coding
ENSMUSG00000041992	207.602	-0.856211	0.294568	-2.90666	0.00365305	0.0385481	ENSMUSG00000041992	Rapgef5	217944	protein_coding
ENSMUSG00000026546	14.7436	3.02322	1.04052	2.90548	0.00366696	0.0386682	ENSMUSG00000026546	Cfap45	71870	protein_coding
ENSMUSG00000028195	66.8414	-1.55243	0.534489	-2.90451	0.00367833	0.0387612	ENSMUSG00000028195	Ccn1	16007	protein_coding
ENSMUSG00000022945	1279.23	0.398528	0.137242	2.90384	0.00368621	0.0388173	ENSMUSG00000022945	Chaf1b	110749	protein_coding
ENSMUSG00000039852	2634.43	-0.35846	0.123491	-2.90272	0.00369932	0.0388909	ENSMUSG00000039852	Rere	68703	protein_coding
ENSMUSG00000021886	1298.49	-0.421381	0.145201	-2.90206	0.0037072	0.0388909	ENSMUSG00000021886	Gpr65	14744	protein_coding
ENSMUSG00000015597	717.138	-0.493513	0.170045	-2.90224	0.00370506	0.0388909	ENSMUSG00000015597	Zfp318	57908	protein_coding
ENSMUSG00000028602	146.71	-1.15525	0.398054	-2.90223	0.00370512	0.0388909	ENSMUSG00000028602	Tnfrsf8	21941	protein_coding
ENSMUSG00000061360	1886.67	0.422288	0.145612	2.90009	0.0037306	0.0390445	ENSMUSG00000061360	Phf5a	68479	protein_coding
ENSMUSG00000056399	670.735	-1.59817	0.551082	-2.90007	0.00373085	0.0390445	ENSMUSG00000056399	Prss34	328780	protein_coding
ENSMUSG00000028392	45.4006	-1.77417	0.611686	-2.90046	0.00372616	0.0390445	ENSMUSG00000028392	Bspry	192120	protein_coding
ENSMUSG00000024997	4484.72	0.292683	0.10095	2.8993	0.00374002	0.0391135	ENSMUSG00000024997	Prdx3	11757	protein_coding
ENSMUSG00000025337	1671.28	0.370422	0.127777	2.89896	0.00374403	0.0391286	ENSMUSG00000025337	Sbds	66711	protein_coding
ENSMUSG00000059316	1904.44	0.361927	0.124941	2.89678	0.00377019	0.0392672	ENSMUSG00000059316	Slc27a4		protein_coding
ENSMUSG00000052298	3866.49	-0.325462	0.112341	-2.89709	0.00376638	0.0392672	ENSMUSG00000052298	Cdc42se2	72729	protein_coding
ENSMUSG00000039531	412.237	-0.586423	0.202437	-2.89681	0.00376978	0.0392672	ENSMUSG00000039531	Zup1	72580	protein_coding
ENSMUSG00000041361	91.2218	-1.2048	0.415833	-2.89732	0.00376367	0.0392672	ENSMUSG00000041361	Myzap	102371	protein_coding
ENSMUSG00000037151	680.361	0.551803	0.190633	2.89458	0.00379671	0.0395056	ENSMUSG00000037151	Lrrc20	216011	protein_coding
ENSMUSG00000034848	162.409	-0.959594	0.331529	-2.89445	0.00379827	0.0395056	ENSMUSG00000034848	Ttc21b	73668	protein_coding
ENSMUSG00000024095	2212.19	0.370669	0.128083	2.89397	0.00380407	0.0395389	ENSMUSG00000024095	Hnrnpll		protein_coding
ENSMUSG00000027435	3092.63	-0.357087	0.123405	-2.89361	0.00380838	0.0395567	ENSMUSG00000027435	Cd93	17064	protein_coding
ENSMUSG00000071042	630.495	-0.608774	0.210402	-2.89338	0.00381116	0.0395586	ENSMUSG00000071042	Rasgrp3	240168	protein_coding
ENSMUSG00000061859	149.337	-0.984894	0.340504	-2.89246	0.00382236	0.0396479	ENSMUSG00000061859	Patj	12695	protein_coding
ENSMUSG00000042215	600.247	0.548884	0.189791	2.89204	0.00382744	0.0396735	ENSMUSG00000042215	Bag2	213539	protein_coding
ENSMUSG00000040520	799.774	-0.474869	0.164217	-2.89172	0.0038314	0.0396876	ENSMUSG00000040520	Manea	242362	protein_coding
ENSMUSG00000057722	1821.72	-0.505402	0.174816	-2.89106	0.00383949	0.0397444	ENSMUSG00000057722	Lepr	16847	protein_coding
ENSMUSG00000038146	183.723	0.832445	0.288066	2.88977	0.00385518	0.0398796	ENSMUSG00000038146	Notch3	18131	protein_coding
ENSMUSG00000039853	534.066	-0.559119	0.193557	-2.88865	0.00386901	0.0399955	ENSMUSG00000039853	Trim14	74735	protein_coding
ENSMUSG00000026509	1320.73	-0.417867	0.144743	-2.88697	0.00388974	0.0401825	ENSMUSG00000026509	Capn2	12334	protein_coding
ENSMUSG00000050075	148.746	-0.978771	0.33916	-2.88587	0.00390331	0.0402724	ENSMUSG00000050075	Gpr171	229323	protein_coding
ENSMUSG00000024600	81.9712	-1.35614	0.470099	-2.8848	0.00391666	0.0403785	ENSMUSG00000024600	Slc27a6	225579	protein_coding
ENSMUSG00000060260	192.434	0.834127	0.289175	2.88451	0.00392025	0.0403882	ENSMUSG00000060260	Pwwp2b	101631	protein_coding
ENSMUSG00000050600	480.158	-0.593966	0.205946	-2.88409	0.00392543	0.0404141	ENSMUSG00000050600	Zfp831	100043757	protein_coding
ENSMUSG00000070732	90.5591	1.25593	0.435603	2.8832	0.00393661	0.0405018	ENSMUSG00000070732	Rbm44	329207	protein_coding
ENSMUSG00000036820	717.162	0.50289	0.174481	2.88221	0.00394896	0.0406015	ENSMUSG00000036820	Amdhd2	245847	protein_coding
ENSMUSG00000039377	601.093	0.503177	0.174625	2.88147	0.00395826	0.0406696	ENSMUSG00000039377	Hlx	15284	protein_coding
ENSMUSG00000040351	1263.43	-0.402325	0.13967	-2.88055	0.00396987	0.0407614	ENSMUSG00000040351	Ankib1	70797	protein_coding
ENSMUSG00000039956	253.833	-0.845116	0.29341	-2.88032	0.00397271	0.0407631	ENSMUSG00000039956	Mrap		protein_coding
ENSMUSG00000020496	8091.05	0.301657	0.10476	2.87949	0.00398315	0.0408427	ENSMUSG00000020496	Rnf187	108660	protein_coding
ENSMUSG00000026134	1339.86	0.407507	0.141534	2.87921	0.00398676	0.0408522	ENSMUSG00000026134	Prim2	19076	protein_coding
ENSMUSG00000024030	3282.44	-0.345626	0.120061	-2.87875	0.00399258	0.0408844	ENSMUSG00000024030	Abcg1	11307	protein_coding
ENSMUSG00000065979	485.772	0.519637	0.180603	2.87724	0.00401172	0.0410495	ENSMUSG00000065979	Cpped1	223978	protein_coding
ENSMUSG00000041164	3102.82	-0.31623	0.109923	-2.87684	0.0040168	0.0410495	ENSMUSG00000041164	Zmiz2	52915	protein_coding
ENSMUSG00000002983	828.306	-0.555384	0.193044	-2.87699	0.00401492	0.0410495	ENSMUSG00000002983	Relb	19698	protein_coding
ENSMUSG00000031821	649.201	0.522484	0.18165	2.87633	0.00402331	0.0410884	ENSMUSG00000031821	Gins2	272551	protein_coding
ENSMUSG00000050332	203.947	-0.769485	0.267726	-2.87415	0.00405119	0.0413455	ENSMUSG00000050332	Amer1	72345	protein_coding
ENSMUSG00000066861	87.9556	-1.16173	0.404581	-2.87143	0.00408615	0.0416744	ENSMUSG00000066861	Oas1g	23960	protein_coding
ENSMUSG00000028416	4236.4	0.301172	0.104919	2.8705	0.00409818	0.0417691	ENSMUSG00000028416	Bag1	12017	protein_coding
ENSMUSG00000050377	49.1478	-1.68331	0.586768	-2.86879	0.00412051	0.0419685	ENSMUSG00000050377	Il31ra	218624	protein_coding
ENSMUSG00000041782	27.8208	-2.32185	0.809411	-2.86857	0.00412338	0.0419697	ENSMUSG00000041782	Lad1	16763	protein_coding
ENSMUSG00000069729	2050.51	-0.359742	0.125483	-2.86687	0.00414559	0.0421395	ENSMUSG00000069729	Arid1b	239985	protein_coding
ENSMUSG00000013833	1106.65	0.389614	0.135974	2.86536	0.00416541	0.0423127	ENSMUSG00000013833	Med16	216154	protein_coding
ENSMUSG00000030122	4812.64	0.317626	0.110883	2.8645	0.00417663	0.0423984	ENSMUSG00000030122	Ptms	69202	protein_coding
ENSMUSG00000060044	1351.31	-0.471622	0.164698	-2.86356	0.00418906	0.0424962	ENSMUSG00000060044	Tmem26	327766	protein_coding
ENSMUSG00000039105	3533.42	0.380231	0.132801	2.86316	0.00419441	0.0425221	ENSMUSG00000039105	Atp6v1g1	66290	protein_coding
ENSMUSG00000031232	2534.44	-0.323163	0.112878	-2.86294	0.00419725	0.0425227	ENSMUSG00000031232	Magt1	67075	protein_coding
ENSMUSG00000005262	1224.39	0.417999	0.146102	2.86101	0.00422295	0.0427546	ENSMUSG00000005262	Ufd1	22230	protein_coding
ENSMUSG00000020978	1817.46	0.341291	0.119383	2.85878	0.00425279	0.0430281	ENSMUSG00000020978	Klhdc2	69554	protein_coding
ENSMUSG00000026536	329.778	-0.662612	0.231898	-2.85734	0.00427214	0.0431905	ENSMUSG00000026536	Ifi211	381308	protein_coding
ENSMUSG00000031298	26.1939	-2.23393	0.78187	-2.85716	0.00427452	0.0431905	ENSMUSG00000031298	Adgrg2	237175	protein_coding
ENSMUSG00000053877	194.402	-0.806996	0.282718	-2.85442	0.00431153	0.0435356	ENSMUSG00000053877	Srcap	100043597	protein_coding
ENSMUSG00000025494	238.57	-0.742536	0.260266	-2.85299	0.00433102	0.0437034	ENSMUSG00000025494	Sigirr	24058	protein_coding
ENSMUSG00000056895	403.563	0.60568	0.212322	2.85265	0.00433558	0.0437204	ENSMUSG00000056895	H2bu2	78303	protein_coding
ENSMUSG00000021950	28.4043	-2.59021	0.908429	-2.85131	0.00435401	0.0438772	ENSMUSG00000021950	Anxa8	11752	protein_coding
ENSMUSG00000019210	4902.28	0.306689	0.107593	2.85046	0.00436566	0.0439655	ENSMUSG00000019210	Atp6v1e1	11973	protein_coding
ENSMUSG00000061100	11.9164	3.39806	1.19232	2.84996	0.0043725	0.0439699	ENSMUSG00000061100	Retnla	57262	protein_coding
ENSMUSG00000028370	160.065	0.914014	0.32073	2.84979	0.00437476	0.0439699	ENSMUSG00000028370	Pappa	18491	protein_coding
ENSMUSG00000053062	95.5029	-1.14161	0.400541	-2.85018	0.00436952	0.0439699	ENSMUSG00000053062	Jam2	67374	protein_coding
ENSMUSG00000044220	91.5394	-1.25264	0.43964	-2.84925	0.00438223	0.0440159	ENSMUSG00000044220	Nkx2-3	18089	protein_coding
ENSMUSG00000075705	7185.22	0.438197	0.153893	2.84742	0.00440757	0.0442122	ENSMUSG00000075705	Msrb1	27361	protein_coding
ENSMUSG00000021102	9686.63	0.278466	0.0977952	2.84744	0.00440729	0.0442122	ENSMUSG00000021102	Glrx5	73046	protein_coding
ENSMUSG00000033373	984.15	0.408972	0.143713	2.84575	0.00443072	0.0444151	ENSMUSG00000033373	Fntb	110606	protein_coding
ENSMUSG00000002699	4591.88	-0.342685	0.120433	-2.84545	0.00443488	0.0444275	ENSMUSG00000002699	Lcp2		protein_coding
ENSMUSG00000013936	39.5587	1.76586	0.620892	2.84406	0.00445421	0.0445334	ENSMUSG00000013936	Myl2	17906	protein_coding
ENSMUSG00000112023	848.365	0.627248	0.220542	2.84411	0.00445353	0.0445334	ENSMUSG00000112023	Lilrb4b	14727	protein_coding
ENSMUSG00000021714	735.338	0.467754	0.164447	2.8444	0.00444957	0.0445334	ENSMUSG00000021714	Cenpk	60411	protein_coding
ENSMUSG00000070047	123.604	1.00752	0.354554	2.84164	0.00448815	0.0448138	ENSMUSG00000070047	Fat1	14107	protein_coding
ENSMUSG00000025858	1381.92	0.379532	0.133558	2.84171	0.00448728	0.0448138	ENSMUSG00000025858	Get4	67604	protein_coding
ENSMUSG00000025809	10556.6	-0.301607	0.10619	-2.84026	0.00450764	0.0449494	ENSMUSG00000025809	Itgb1	16412	protein_coding
ENSMUSG00000022151	646.169	-0.475751	0.167493	-2.84043	0.00450535	0.0449494	ENSMUSG00000022151	Ttc33	67515	protein_coding
ENSMUSG00000021391	375.5	0.608705	0.214341	2.8399	0.00451283	0.0449718	ENSMUSG00000021391	Cenpp	66336	protein_coding
ENSMUSG00000024184	299.668	0.644128	0.226873	2.83916	0.00452326	0.0450462	ENSMUSG00000024184	Pdia2	69191	protein_coding
ENSMUSG00000021290	1786.48	0.359617	0.126774	2.83667	0.00455866	0.0453394	ENSMUSG00000021290	Atp5mpl	70257	protein_coding
ENSMUSG00000022822	1584.38	0.375734	0.13247	2.83637	0.00456297	0.0453527	ENSMUSG00000022822	Abcc5	27416	protein_coding
ENSMUSG00000001844	499.219	0.50513	0.178198	2.83466	0.0045874	0.0455637	ENSMUSG00000001844	Zdhhc4	72881	protein_coding
ENSMUSG00000009621	2496.26	-0.378955	0.133695	-2.83447	0.00459018	0.0455637	ENSMUSG00000009621	Vav2	22325	protein_coding
ENSMUSG00000015243	3264.48	-0.383398	0.135284	-2.83402	0.00459669	0.0455986	ENSMUSG00000015243	Abca1	11303	protein_coding
ENSMUSG00000022403	3755.93	-0.344031	0.121405	-2.83374	0.00460062	0.0456079	ENSMUSG00000022403	St13	70356	protein_coding
ENSMUSG00000007036	2392.7	0.342546	0.120944	2.83227	0.00462185	0.0457587	ENSMUSG00000007036	Abhd16a	193742	protein_coding
ENSMUSG00000036768	2147.98	0.375296	0.132588	2.83054	0.00464698	0.0459776	ENSMUSG00000036768	Kif15	209737	protein_coding
ENSMUSG00000039515	11240.5	0.282024	0.0996759	2.82941	0.00466344	0.0461105	ENSMUSG00000039515	Ptpa	110854	protein_coding
ENSMUSG00000020806	1198.86	0.375117	0.132618	2.82856	0.00467582	0.046173	ENSMUSG00000020806	Rhbdf2	217344	protein_coding
ENSMUSG00000033799	522.532	-0.509038	0.179963	-2.82858	0.00467557	0.046173	ENSMUSG00000033799	Tasor2	105203	protein_coding
ENSMUSG00000014846	267.136	-0.860265	0.304179	-2.82816	0.00468168	0.0462009	ENSMUSG00000014846	Tppp3	67971	protein_coding
ENSMUSG00000034610	1363.94	-0.362268	0.128103	-2.82795	0.00468476	0.0462013	ENSMUSG00000034610	Tut4	230594	protein_coding
ENSMUSG00000042064	18.5406	-3.416	1.20812	-2.82753	0.0046908	0.0462309	ENSMUSG00000042064	Myo3b	329421	protein_coding
ENSMUSG00000058794	10043.7	0.280621	0.0992834	2.82647	0.00470648	0.0463255	ENSMUSG00000058794	Nfe2	18022	protein_coding
ENSMUSG00000042581	50.81	-1.48377	0.524932	-2.82661	0.00470441	0.0463255	ENSMUSG00000042581	Thsd7b	210417	protein_coding
ENSMUSG00000029186	1653.75	0.354154	0.125326	2.82587	0.00471526	0.046382	ENSMUSG00000029186	Pi4k2b	67073	protein_coding
ENSMUSG00000063903	61.7957	-1.57766	0.558488	-2.82488	0.00472988	0.0464957	ENSMUSG00000063903	Klk1	16612	protein_coding
ENSMUSG00000021948	6485.48	-0.274821	0.0973	-2.82447	0.00473589	0.0465247	ENSMUSG00000021948	Prkcd	18753	protein_coding
ENSMUSG00000032786	1911.66	0.431914	0.152963	2.82365	0.00474803	0.0466139	ENSMUSG00000032786	Alas1	11655	protein_coding
ENSMUSG00000037692	377.514	-0.635767	0.225208	-2.82302	0.00475732	0.0466751	ENSMUSG00000037692	Ahdc1	230793	protein_coding
ENSMUSG00000009079	6390.35	0.310114	0.109906	2.82161	0.00477825	0.0468503	ENSMUSG00000009079	Ewsr1	14030	protein_coding
ENSMUSG00000052593	2768.84	-0.364325	0.129185	-2.82018	0.0047997	0.0470073	ENSMUSG00000052593	Adam17	11491	protein_coding
ENSMUSG00000036027	20.7945	-3.59727	1.27557	-2.82013	0.00480044	0.0470073	ENSMUSG00000036027	1810046K07Rik	69809	protein_coding
ENSMUSG00000018451	11.8574	3.44005	1.2205	2.81855	0.00482417	0.0471789	ENSMUSG00000018451	6330403K07Rik	103712	protein_coding
ENSMUSG00000030162	269.964	0.746653	0.264907	2.81855	0.00482408	0.0471789	ENSMUSG00000030162	Olr1	108078	protein_coding
ENSMUSG00000034613	1993.96	-0.460539	0.163486	-2.817	0.00484744	0.0473761	ENSMUSG00000034613	Ppm1h	319468	protein_coding
ENSMUSG00000071311	15.8481	-3.18298	1.13013	-2.81648	0.00485534	0.0474229	ENSMUSG00000071311	Gpr31b	436440	protein_coding
ENSMUSG00000030554	101.579	-1.30411	0.463107	-2.81601	0.00486245	0.0474619	ENSMUSG00000030554	Synm	233335	protein_coding
ENSMUSG00000080115	14.8984	-3.41905	1.21435	-2.81554	0.00486948	0.0475001	ENSMUSG00000080115	Eef1akmt3	100504608	protein_coding
ENSMUSG00000051457	6829.15	-0.351548	0.124993	-2.81254	0.00491517	0.047915	ENSMUSG00000051457	Spn	20737	protein_coding
ENSMUSG00000059657	1193.81	1.33238	0.474233	2.80955	0.00496111	0.0481971	ENSMUSG00000059657	Stfa2l1	268885	protein_coding
ENSMUSG00000024217	1413.69	0.364139	0.129614	2.80942	0.00496309	0.0481971	ENSMUSG00000024217	Snrpc	20630	protein_coding
ENSMUSG00000005370	2363.21	0.343515	0.122254	2.80985	0.00495642	0.0481971	ENSMUSG00000005370	Msh6	17688	protein_coding
ENSMUSG00000008690	6229.57	0.291789	0.103851	2.80969	0.00495899	0.0481971	ENSMUSG00000008690	Ncaph2	52683	protein_coding
ENSMUSG00000048154	2796.32	-0.372255	0.132472	-2.81006	0.0049532	0.0481971	ENSMUSG00000048154	Kmt2d	381022	protein_coding
ENSMUSG00000030083	3297.34	0.319104	0.113608	2.80882	0.00497228	0.0482555	ENSMUSG00000030083	Abtb1	80283	protein_coding
ENSMUSG00000045165	2262.27	0.351217	0.125125	2.80694	0.00500153	0.0484642	ENSMUSG00000045165	AI467606	101602	protein_coding
ENSMUSG00000018169	584.3	-0.488978	0.174211	-2.80682	0.00500333	0.0484642	ENSMUSG00000018169	Mfng	17305	protein_coding
ENSMUSG00000025212	581.172	-0.487867	0.173843	-2.80636	0.00501051	0.0485028	ENSMUSG00000025212	Sfxn3	94280	protein_coding
ENSMUSG00000062380	17.8856	-2.83557	1.01063	-2.80575	0.00502001	0.0485332	ENSMUSG00000062380	Tubb3	22152	protein_coding
ENSMUSG00000032322	1814.58	0.379963	0.135436	2.80548	0.00502412	0.048542	ENSMUSG00000032322	Pstpip1	19200	protein_coding
ENSMUSG00000038387	772.631	-0.509518	0.181821	-2.8023	0.00507391	0.048992	ENSMUSG00000038387	Rras	20130	protein_coding
ENSMUSG00000074476	1258.6	0.44128	0.157508	2.80163	0.00508445	0.0490627	ENSMUSG00000074476	Spc24	67629	protein_coding
ENSMUSG00000060671	664.159	-0.576094	0.205698	-2.80068	0.00509955	0.0491773	ENSMUSG00000060671	Atp8b2	54667	protein_coding
ENSMUSG00000030107	530.062	-0.602832	0.215271	-2.80034	0.00510482	0.0491969	ENSMUSG00000030107	Usp18	24110	protein_coding
ENSMUSG00000014778	752.52	-0.48406	0.172916	-2.79939	0.00511998	0.0493118	ENSMUSG00000014778	Fhod1	234686	protein_coding
ENSMUSG00000025915	3313.72	-0.302468	0.108093	-2.79821	0.00513865	0.0494592	ENSMUSG00000025915	Sgk3	170755	protein_coding
ENSMUSG00000052713	930.095	-0.404946	0.144751	-2.79754	0.00514936	0.0495009	ENSMUSG00000052713	Zfp608	269023	protein_coding
ENSMUSG00000042507	2457.34	-0.328902	0.117645	-2.79572	0.00517843	0.0497175	ENSMUSG00000042507	Mideas	238317	protein_coding
ENSMUSG00000005732	1604.57	0.380499	0.136118	2.79536	0.00518427	0.0497408	ENSMUSG00000005732	Ranbp1	19385	protein_coding
ENSMUSG00000017716	5580.91	0.299373	0.107112	2.79496	0.00519066	0.0497408	ENSMUSG00000017716	Birc5	11799	protein_coding
ENSMUSG00000037860	729.217	-0.478459	0.171175	-2.79514	0.00518765	0.0497408	ENSMUSG00000037860	Aim2	383619	protein_coding
ENSMUSG00000002007	107.978	-1.00198	0.358707	-2.7933	0.00521729	0.0499332	ENSMUSG00000002007	Srpk3	56504	protein_coding
ENSMUSG00000031444	647.102	-0.592508	0.212134	-2.79308	0.00522087	0.0499361	ENSMUSG00000031444	F10	14058	protein_coding
ENSMUSG00000040459	1506.79	0.398196	0.142612	2.79216	0.00523569	0.0499844	ENSMUSG00000040459	Arglu1	234023	protein_coding
ENSMUSG00000025888	1117.38	-0.384999	0.137886	-2.79216	0.00523578	0.0499844	ENSMUSG00000025888	Casp1	12362	protein_coding

## Sheet: Metabolic genes
	Var.2	baseMean	log2FoldChange	lfcSE	stat	pvalue	padj	ensembl	name	gene	gene_biotype
35	ENSMUSG00000028238	1803.7	1.73476	0.51761	3.35149	0.000803779	0.0119523	ENSMUSG00000028238	Atp6v0d2	242341	protein_coding
47	ENSMUSG00000029762	128.835	1.46107	0.389978	3.74654	0.00017929	0.00358275	ENSMUSG00000029762	Akr1b8	14187	protein_coding
48	ENSMUSG00000069805	70.2364	1.45812	0.446972	3.26221	0.00110547	0.0155862	ENSMUSG00000069805	Fbp1	14121	protein_coding
77	ENSMUSG00000025037	237.3	1.1216	0.33303	3.36787	0.000757504	0.011443	ENSMUSG00000025037	Maoa	17161	protein_coding
83	ENSMUSG00000052396	242.411	1.04252	0.33517	3.11041	0.00186826	0.023414	ENSMUSG00000052396	Mogat2	233549	protein_coding
84	ENSMUSG00000026675	205.267	1.03878	0.286899	3.62072	0.000293781	0.00530653	ENSMUSG00000026675	Hsd17b7	15490	protein_coding
90	ENSMUSG00000069873	719.072	1.01204	0.178628	5.66564	1.46473e-08	1.12078e-06	ENSMUSG00000069873	4930438A08Rik	73988	protein_coding
100	ENSMUSG00000021125	511.276	0.980553	0.269935	3.63255	0.000280639	0.00511458	ENSMUSG00000021125	Arg2	11847	protein_coding
102	ENSMUSG00000039062	1422.09	0.971756	0.198511	4.89523	9.81886e-07	4.44975e-05	ENSMUSG00000039062	Anpep	16790	protein_coding
106	ENSMUSG00000024747	637.771	0.966175	0.177358	5.4476	5.10535e-08	3.35083e-06	ENSMUSG00000024747	Aldh1a7	26358	protein_coding
123	ENSMUSG00000050931	974.857	0.909478	0.189774	4.79243	1.64777e-06	6.93474e-05	ENSMUSG00000050931	Sgms2	74442	protein_coding
130	ENSMUSG00000058135	3136.18	0.891941	0.1589	5.61323	1.98581e-08	1.48225e-06	ENSMUSG00000058135	Gstm1	14862	protein_coding
136	ENSMUSG00000027556	10317.1	0.871882	0.101916	8.55493	1.17939e-17	5.61207e-15	ENSMUSG00000027556	Car1	12346	protein_coding
161	ENSMUSG00000022351	595.607	0.807219	0.184461	4.37609	1.20826e-05	0.000372432	ENSMUSG00000022351	Sqle	20775	protein_coding
162	ENSMUSG00000051811	505.628	0.799159	0.213857	3.73688	0.00018632	0.00370377	ENSMUSG00000051811	Cox6b2	333182	protein_coding
166	ENSMUSG00000041237	1611.58	0.792073	0.161124	4.91593	8.83639e-07	4.08972e-05	ENSMUSG00000041237	Pklr	18770	protein_coding
167	ENSMUSG00000004032	983.389	0.785627	0.140438	5.59412	2.2175e-08	1.60028e-06	ENSMUSG00000004032	Gstm5		protein_coding
171	ENSMUSG00000025236	5695.03	0.776292	0.10918	7.11022	1.15858e-12	2.28432e-10	ENSMUSG00000025236	Adpgk	72141	protein_coding
173	ENSMUSG00000068587	542.824	0.769412	0.21412	3.59337	0.000326433	0.00575967	ENSMUSG00000068587	Mgam	232714	protein_coding
176	ENSMUSG00000027068	1246.74	0.762914	0.16965	4.49699	6.89228e-06	0.000235311	ENSMUSG00000027068	Dhrs9	241452	protein_coding
178	ENSMUSG00000031604	773.011	0.761667	0.188022	4.05094	5.10114e-05	0.00125282	ENSMUSG00000031604	Msmo1	66234	protein_coding
181	ENSMUSG00000074604	438.614	0.752773	0.193153	3.89729	9.72753e-05	0.0021592	ENSMUSG00000074604	Mgst2	211666	protein_coding
199	ENSMUSG00000025701	2559.85	0.714065	0.140949	5.06612	4.06004e-07	2.02696e-05	ENSMUSG00000025701	Alox5	11689	protein_coding
201	ENSMUSG00000025877	4713.99	0.708973	0.114271	6.20433	5.49321e-10	5.72912e-08	ENSMUSG00000025877	Hk3	212032	protein_coding
204	ENSMUSG00000001467	736.372	0.694727	0.203154	3.4197	0.000626901	0.00983278	ENSMUSG00000001467	Cyp51	13121	protein_coding
211	ENSMUSG00000028961	10357.3	0.686179	0.112	6.1266	8.97771e-10	8.88771e-08	ENSMUSG00000028961	Pgd	110208	protein_coding
219	ENSMUSG00000031266	454.61	0.660456	0.215815	3.06028	0.00221127	0.0265126	ENSMUSG00000031266	Gla	11605	protein_coding
221	ENSMUSG00000015889	5774.12	0.659458	0.111261	5.92714	3.08251e-09	2.69755e-07	ENSMUSG00000015889	Lta4h	16993	protein_coding
222	ENSMUSG00000003865	883.348	0.657399	0.152862	4.3006	1.70338e-05	0.000495466	ENSMUSG00000003865	Gys1	14936	protein_coding
240	ENSMUSG00000031349	427.173	0.625655	0.202039	3.0967	0.00195685	0.0242055	ENSMUSG00000031349	Nsdhl	18194	protein_coding
250	ENSMUSG00000015027	1002.58	0.609449	0.145053	4.20155	2.65092e-05	0.000729937	ENSMUSG00000015027	Galns	50917	protein_coding
263	ENSMUSG00000034926	696.673	0.596585	0.189849	3.14242	0.00167559	0.0217513	ENSMUSG00000034926	Dhcr24	74754	protein_coding
271	ENSMUSG00000026281	1790	0.583128	0.13177	4.42534	9.62898e-06	0.000310637	ENSMUSG00000026281	Dtymk	21915	protein_coding
278	ENSMUSG00000039616	739.744	0.57011	0.193035	2.95341	0.00314288	0.0343059	ENSMUSG00000039616	Mocos	68591	protein_coding
280	ENSMUSG00000033065	1539.62	0.563293	0.14263	3.94934	7.83683e-05	0.00177988	ENSMUSG00000033065	Pfkm	18642	protein_coding
315	ENSMUSG00000068874	2159.49	0.525093	0.132307	3.96875	7.22516e-05	0.00166693	ENSMUSG00000068874	Selenbp1	20341	protein_coding
327	ENSMUSG00000021048	2176.39	0.51691	0.140696	3.67395	0.000238832	0.00454019	ENSMUSG00000021048	Mthfd1	108156	protein_coding
333	ENSMUSG00000026922	1046.18	0.511879	0.158882	3.22175	0.00127412	0.0174854	ENSMUSG00000026922	Agpat2	67512	protein_coding
343	ENSMUSG00000036820	717.162	0.50289	0.174481	2.88221	0.00394896	0.0406015	ENSMUSG00000036820	Amdhd2	245847	protein_coding
348	ENSMUSG00000025041	1725.34	0.496394	0.120615	4.11552	3.86301e-05	0.00101069	ENSMUSG00000025041	Nt5c2	76952	protein_coding
354	ENSMUSG00000027199	1498.15	0.489487	0.132214	3.70223	0.000213712	0.00413493	ENSMUSG00000027199	Gatm	67092	protein_coding
356	ENSMUSG00000029310	2056.61	0.486447	0.118484	4.1056	4.03268e-05	0.00104431	ENSMUSG00000029310	Nudt9	74167	protein_coding
357	ENSMUSG00000035246	1262.49	0.485315	0.166301	2.9183	0.00351947	0.0373689	ENSMUSG00000035246	Pcyt1b	236899	protein_coding
369	ENSMUSG00000033174	5381.2	0.475061	0.102499	4.63478	3.57316e-06	0.000134011	ENSMUSG00000033174	Mgll	23945	protein_coding
380	ENSMUSG00000032462	1878.78	0.467253	0.118169	3.95412	7.6816e-05	0.00175627	ENSMUSG00000032462	Pik3cb	74769	protein_coding
388	ENSMUSG00000005803	2354.92	0.460085	0.130211	3.53337	0.000410303	0.00695734	ENSMUSG00000005803	Sqor	59010	protein_coding
394	ENSMUSG00000008540	3398.62	0.453956	0.137632	3.29834	0.000972574	0.0140506	ENSMUSG00000008540	Mgst1		protein_coding
396	ENSMUSG00000037916	3540.07	0.4525	0.106443	4.2511	2.12719e-05	0.000604304	ENSMUSG00000037916	Ndufv1	17995	protein_coding
400	ENSMUSG00000025503	15905.1	0.448862	0.104042	4.31426	1.60137e-05	0.000471646	ENSMUSG00000025503	Taldo1	21351	protein_coding
402	ENSMUSG00000005413	29973.1	0.446218	0.11484	3.88557	0.000102091	0.0022432	ENSMUSG00000005413	Hmox1	15368	protein_coding
403	ENSMUSG00000029482	902.276	0.446134	0.149477	2.98463	0.0028392	0.0321431	ENSMUSG00000029482	Aacs		protein_coding
408	ENSMUSG00000027227	3115.99	0.444144	0.105213	4.22136	2.42838e-05	0.000673314	ENSMUSG00000027227	Sord	20322	protein_coding
412	ENSMUSG00000033938	1939.88	0.440658	0.129405	3.40527	0.00066098	0.0102492	ENSMUSG00000033938	Ndufb7	66916	protein_coding
415	ENSMUSG00000075232	2547.35	0.438221	0.110047	3.98213	6.82998e-05	0.00159265	ENSMUSG00000075232	Amd1	11702	protein_coding
419	ENSMUSG00000032294	20690.3	0.436854	0.0968206	4.51199	6.42219e-06	0.000220747	ENSMUSG00000032294	Pkm	18746	protein_coding
420	ENSMUSG00000021606	1217.9	0.436818	0.130972	3.33519	0.000852412	0.0125894	ENSMUSG00000021606	Ndufs6	407785	protein_coding
421	ENSMUSG00000032527	1291.04	0.435083	0.133707	3.25399	0.00113795	0.0159554	ENSMUSG00000032527	Pccb	66904	protein_coding
422	ENSMUSG00000061878	1288	0.434647	0.145862	2.97985	0.00288388	0.0323603	ENSMUSG00000061878	Sphk1	20698	protein_coding
424	ENSMUSG00000027203	2727.25	0.433465	0.136203	3.18249	0.00146016	0.0194692	ENSMUSG00000027203	Dut	110074	protein_coding
427	ENSMUSG00000032786	1911.66	0.431914	0.152963	2.82365	0.00474803	0.0466139	ENSMUSG00000032786	Alas1	11655	protein_coding
443	ENSMUSG00000018659	5277.12	0.421693	0.116289	3.62625	0.000287562	0.00521274	ENSMUSG00000018659	Pnpo	103711	protein_coding
444	ENSMUSG00000020163	1434.63	0.421387	0.135732	3.10455	0.00190568	0.0237462	ENSMUSG00000020163	Uqcr11	66594	protein_coding
448	ENSMUSG00000022354	2157.16	0.419601	0.12206	3.43766	0.000586767	0.00939505	ENSMUSG00000022354	Ndufb9	66218	protein_coding
453	ENSMUSG00000022994	2459.04	0.415763	0.122398	3.39681	0.000681756	0.0105178	ENSMUSG00000022994	Adcy6	11512	protein_coding
457	ENSMUSG00000022747	2033.81	0.41488	0.114443	3.62521	0.000288723	0.00522757	ENSMUSG00000022747	St3gal6	54613	protein_coding
459	ENSMUSG00000052459	4313.22	0.413307	0.129413	3.1937	0.00140461	0.0188533	ENSMUSG00000052459	Atp6v1a	11964	protein_coding
463	ENSMUSG00000029687	3697.61	0.409786	0.116439	3.51931	0.000432676	0.00727995	ENSMUSG00000029687	Ezh2	14056	protein_coding
464	ENSMUSG00000021957	19517.5	0.409136	0.100132	4.08596	4.38954e-05	0.0011124	ENSMUSG00000021957	Tkt	21881	protein_coding
474	ENSMUSG00000025574	4510.5	0.403343	0.109052	3.69863	0.000216767	0.00417812	ENSMUSG00000025574	Tk1	21877	protein_coding
482	ENSMUSG00000049091	2687.65	0.397817	0.13518	2.94286	0.00325193	0.0350936	ENSMUSG00000049091	Sephs2	20768	protein_coding
483	ENSMUSG00000028393	9675.29	0.396966	0.105079	3.7778	0.00015822	0.00326452	ENSMUSG00000028393	Alad	17025	protein_coding
484	ENSMUSG00000022956	2193.1	0.396111	0.117882	3.36022	0.000778799	0.011695	ENSMUSG00000022956	Atp5o	28080	protein_coding
485	ENSMUSG00000019302	3919.83	0.395188	0.101792	3.8823	0.000103474	0.00226372	ENSMUSG00000019302	Atp6v0a1	11975	protein_coding
492	ENSMUSG00000021069	9229.03	0.389623	0.129778	3.00222	0.00268015	0.0308937	ENSMUSG00000021069	Pygl	110095	protein_coding
497	ENSMUSG00000020649	18907.7	0.388099	0.0942478	4.11786	3.82412e-05	0.00100437	ENSMUSG00000020649	Rrm2	20135	protein_coding
500	ENSMUSG00000028672	1437.89	0.383635	0.130917	2.93037	0.00338557	0.0362788	ENSMUSG00000028672	Hmgcl	15356	protein_coding
506	ENSMUSG00000039105	3533.42	0.380231	0.132801	2.86316	0.00419441	0.0425221	ENSMUSG00000039105	Atp6v1g1	66290	protein_coding
533	ENSMUSG00000025204	1725.88	0.362959	0.121466	2.98816	0.00280664	0.0318693	ENSMUSG00000025204	Ndufb8	67264	protein_coding
539	ENSMUSG00000071711	3136.52	0.360105	0.105125	3.42549	0.000613687	0.00971374	ENSMUSG00000071711	Mpst	246221	protein_coding
545	ENSMUSG00000029186	1653.75	0.354154	0.125326	2.82587	0.00471526	0.046382	ENSMUSG00000029186	Pi4k2b	67073	protein_coding
548	ENSMUSG00000030978	15919.5	0.353205	0.0972376	3.63239	0.000280803	0.00511458	ENSMUSG00000030978	Rrm1	20133	protein_coding
553	ENSMUSG00000062070	4026.13	0.349672	0.10329	3.38532	0.000710943	0.0108581	ENSMUSG00000062070	Pgk1	18655	protein_coding
562	ENSMUSG00000024099	2504.12	0.338166	0.111405	3.03546	0.00240169	0.0283933	ENSMUSG00000024099	Ndufv2	72900	protein_coding
564	ENSMUSG00000031708	3568.46	0.333955	0.102217	3.26712	0.00108648	0.0153467	ENSMUSG00000031708	Tecr	106529	protein_coding
569	ENSMUSG00000044573	4304.06	0.330878	0.102705	3.22163	0.00127463	0.0174854	ENSMUSG00000044573	Acp1	11431	protein_coding
571	ENSMUSG00000041697	5034.4	0.329627	0.102753	3.20795	0.00133685	0.0181304	ENSMUSG00000041697	Cox6a1	12861	protein_coding
576	ENSMUSG00000038690	3235.46	0.325473	0.109671	2.96772	0.00300013	0.0332966	ENSMUSG00000038690	Atp5j2	57423	protein_coding
593	ENSMUSG00000028684	12021.9	0.308302	0.0971807	3.17247	0.00151151	0.0199789	ENSMUSG00000028684	Urod	22275	protein_coding
595	ENSMUSG00000019210	4902.28	0.306689	0.107593	2.85046	0.00436566	0.0439655	ENSMUSG00000019210	Atp6v1e1	11973	protein_coding
598	ENSMUSG00000034566	5538.16	0.303083	0.096273	3.14816	0.00164302	0.0213731	ENSMUSG00000034566	Atp5h	71679	protein_coding
611	ENSMUSG00000013160	4416.71	0.296657	0.0998799	2.97014	0.00297669	0.0331424	ENSMUSG00000013160	Atp6v0d1	11972	protein_coding
613	ENSMUSG00000023456	4020.95	0.294603	0.101025	2.91614	0.00354393	0.037579	ENSMUSG00000023456	Tpi1	21991	protein_coding
614	ENSMUSG00000075706	7269.54	0.294583	0.0994423	2.96235	0.00305304	0.0337119	ENSMUSG00000075706	Gpx4	625249	protein_coding
616	ENSMUSG00000019179	6047.21	0.292188	0.0981116	2.97812	0.00290022	0.0324479	ENSMUSG00000019179	Mdh2	17448	protein_coding
626	ENSMUSG00000000563	6620.11	0.276275	0.0943418	2.92844	0.00340664	0.0364788	ENSMUSG00000000563	Atp5pb	11950	protein_coding
627	ENSMUSG00000057666	18014.8	0.264937	0.089179	2.97085	0.00296979	0.0331047	ENSMUSG00000057666	Gapdh	14433	protein_coding
634	ENSMUSG00000013846	6152.31	-0.312163	0.103273	-3.02269	0.00250537	0.0293682	ENSMUSG00000013846	St3gal1	20442	protein_coding
667	ENSMUSG00000039936	4709.77	-0.3621	0.121808	-2.97272	0.00295177	0.0329521	ENSMUSG00000039936	Pik3cd	18707	protein_coding
675	ENSMUSG00000030275	4514.94	-0.368121	0.110999	-3.31644	0.000911728	0.0132978	ENSMUSG00000030275	Etnk1	75320	protein_coding
678	ENSMUSG00000048154	2796.32	-0.372255	0.132472	-2.81006	0.0049532	0.0481971	ENSMUSG00000048154	Kmt2d	381022	protein_coding
679	ENSMUSG00000034707	8355.54	-0.37467	0.118756	-3.15495	0.00160528	0.0209875	ENSMUSG00000034707	Gns	75612	protein_coding
681	ENSMUSG00000034330	5812.66	-0.377676	0.105481	-3.58049	0.000342946	0.00601618	ENSMUSG00000034330	Plcg2	234779	protein_coding
700	ENSMUSG00000019916	1668.38	-0.398428	0.121733	-3.27297	0.00106424	0.0150606	ENSMUSG00000019916	P4ha1	18451	protein_coding
714	ENSMUSG00000005667	2297.84	-0.412941	0.118063	-3.49763	0.000469408	0.00777766	ENSMUSG00000005667	Mthfd2	17768	protein_coding
716	ENSMUSG00000038056	3219.91	-0.415585	0.128504	-3.23403	0.00122056	0.0169421	ENSMUSG00000038056	Kmt2c	231051	protein_coding
719	ENSMUSG00000033059	1734.91	-0.417751	0.132529	-3.15215	0.00162073	0.0211291	ENSMUSG00000033059	Pygb	110078	protein_coding
723	ENSMUSG00000070738	3494.65	-0.422312	0.132832	-3.17928	0.00147639	0.0196341	ENSMUSG00000070738	Dgkd	227333	protein_coding
742	ENSMUSG00000040451	1688.44	-0.448483	0.151027	-2.96955	0.00298232	0.0331488	ENSMUSG00000040451	Sgms1	208449	protein_coding
743	ENSMUSG00000028053	1522.7	-0.449119	0.128691	-3.48991	0.000483183	0.00794538	ENSMUSG00000028053	Ash1l	192195	protein_coding
744	ENSMUSG00000038855	1825.02	-0.449641	0.120915	-3.71865	0.000200289	0.00391502	ENSMUSG00000038855	Itpkb	320404	protein_coding
783	ENSMUSG00000031659	2221.74	-0.480642	0.117973	-4.07417	4.61782e-05	0.00114895	ENSMUSG00000031659	Adcy7	11513	protein_coding
785	ENSMUSG00000030657	1682.03	-0.481987	0.158871	-3.03382	0.00241482	0.0285043	ENSMUSG00000030657	Xylt1	233781	protein_coding
826	ENSMUSG00000029992	2211.5	-0.509151	0.123681	-4.11663	3.84454e-05	0.00100759	ENSMUSG00000029992	Gfpt1	14583	protein_coding
838	ENSMUSG00000061731	1110.12	-0.516054	0.154462	-3.34097	0.00083487	0.0123543	ENSMUSG00000061731	Ext1	14042	protein_coding
863	ENSMUSG00000035778	2292.49	-0.536133	0.133941	-4.00277	6.26049e-05	0.00148219	ENSMUSG00000035778	Ggta1	14594	protein_coding
888	ENSMUSG00000024085	3862.12	-0.55559	0.103326	-5.37708	7.57044e-08	4.50294e-06	ENSMUSG00000024085	Man2a1	17158	protein_coding
909	ENSMUSG00000021196	1319.46	-0.569979	0.130158	-4.37913	1.19154e-05	0.000369789	ENSMUSG00000021196	Pfkp	56421	protein_coding
921	ENSMUSG00000006731	4143.28	-0.579128	0.143803	-4.02723	5.64383e-05	0.0013555	ENSMUSG00000006731	B4galnt1	14421	protein_coding
935	ENSMUSG00000069094	727.184	-0.593562	0.163474	-3.63092	0.000282413	0.00513775	ENSMUSG00000069094	Pde7a	18583	protein_coding
971	ENSMUSG00000022885	2511.61	-0.624723	0.14149	-4.41532	1.00861e-05	0.000324011	ENSMUSG00000022885	St6gal1	20440	protein_coding
1039	ENSMUSG00000017929	1852.26	-0.693306	0.150392	-4.60998	4.02703e-06	0.000149196	ENSMUSG00000017929	B4galt5	56336	protein_coding
1057	ENSMUSG00000003746	5742.88	-0.715672	0.0995009	-7.19262	6.35585e-13	1.38258e-10	ENSMUSG00000003746	Man1a	17155	protein_coding
1101	ENSMUSG00000052160	5570.82	-0.771608	0.120876	-6.38345	1.73141e-10	2.0597e-08	ENSMUSG00000052160	Pld4		protein_coding
1102	ENSMUSG00000076441	541.848	-0.772964	0.193673	-3.99108	6.57738e-05	0.00154083	ENSMUSG00000076441	Ass1	11898	protein_coding
1104	ENSMUSG00000032349	2059.9	-0.77396	0.142995	-5.41251	6.21467e-08	3.92659e-06	ENSMUSG00000032349	Elovl5	68801	protein_coding
1150	ENSMUSG00000031608	534.674	-0.853969	0.182692	-4.67436	2.94866e-06	0.000113514	ENSMUSG00000031608	Galnt7	108150	protein_coding
1160	ENSMUSG00000028525	1284.78	-0.862361	0.146044	-5.90482	3.53032e-09	3.05433e-07	ENSMUSG00000028525	Pde4b	18578	protein_coding
1170	ENSMUSG00000029084	1783.23	-0.87993	0.16949	-5.19163	2.08458e-07	1.11375e-05	ENSMUSG00000029084	Cd38		protein_coding
1183	ENSMUSG00000026447	433.88	-0.894731	0.238167	-3.75674	0.000172138	0.00348766	ENSMUSG00000026447	Pik3c2b	240752	protein_coding
1202	ENSMUSG00000037071	3848.45	-0.929444	0.172148	-5.39909	6.69784e-08	4.11242e-06	ENSMUSG00000037071	Scd1	20249	protein_coding
1235	ENSMUSG00000008206	198.006	-0.987076	0.300549	-3.28424	0.00102257	0.0146478	ENSMUSG00000008206	Cers4	67260	protein_coding
1271	ENSMUSG00000042105	572.46	-1.06721	0.182606	-5.84431	5.08668e-09	4.25577e-07	ENSMUSG00000042105	Inpp5f	101490	protein_coding
1273	ENSMUSG00000020407	133.781	-1.07052	0.363617	-2.94409	0.00323911	0.0350049	ENSMUSG00000020407	Upp1	22271	protein_coding
1277	ENSMUSG00000074141	463.499	-1.08161	0.229337	-4.71626	2.40221e-06	9.60066e-05	ENSMUSG00000074141	Il4i1	14204	protein_coding
1279	ENSMUSG00000030671	769.834	-1.0839	0.167694	-6.46357	1.0226e-10	1.26594e-08	ENSMUSG00000030671	Pde3b	18576	protein_coding
1293	ENSMUSG00000026866	176.855	-1.11931	0.345698	-3.23782	0.00120446	0.0167446	ENSMUSG00000026866	Kynu	70789	protein_coding
1322	ENSMUSG00000030630	197.768	-1.15882	0.292203	-3.96578	7.31556e-05	0.00168269	ENSMUSG00000030630	Fah	14085	protein_coding
1343	ENSMUSG00000022686	715.118	-1.22004	0.224449	-5.43569	5.4586e-08	3.5071e-06	ENSMUSG00000022686	B3gnt5	108105	protein_coding
1380	ENSMUSG00000019990	194.306	-1.35311	0.299304	-4.52085	6.15925e-06	0.000215108	ENSMUSG00000019990	Pde7b	29863	protein_coding
1411	ENSMUSG00000030651	106.904	-1.55283	0.414315	-3.74796	0.000178282	0.00357173	ENSMUSG00000030651	Art2b	11872	protein_coding
1437	ENSMUSG00000032374	69.6708	-1.74874	0.497598	-3.51437	0.000440791	0.00738386	ENSMUSG00000032374	Plod2	26432	protein_coding
1455	ENSMUSG00000013584	485.137	-1.9451	0.627958	-3.0975	0.00195159	0.02416	ENSMUSG00000013584	Aldh1a2	19378	protein_coding
