# Supplementary material for: Oestrogen enforces the integrity of blood vessels in the bone during pregnancy and menopause
Source: Nat Cardiovasc Res. Author manuscript; Available in PMC 2022 Dec 16. (PMC7613952; doi:10.1038/s44161-022-00139-0)
Supplement: Supplementary Table 1 [file EMS153774-supplement-Supplementary_Table_1.xlsx]

## Sheet: Sheet1
	Gene-Primer			Sequence
	Actb			CCACTGCCGCATCCTCTTCC
	Actb			CTCGTTGCCAATAGTGATGACCTG
	Tgfb1-F			CGCAACAACGCCATCTATGA
	Tgfb1-R			ACTGCTTCCCGAATGTCTGA
	Eng-F			CCTCGATAGCAGCACTGGAT
	Eng-R			CTGGCAAGCACAAGAATGGT
	Tie1-F			GTGCCCAGTTTGACTCTTGG
	Tie1-R			TGACATTGACCTTGAAGCGC
	Pecam1-F			ACGGTCTTGTCGCAGTATCA
	Pecam1-R			TCTCTTGACCACTTTGCCGA
	Sox18-F			CGCAGGTCTCTACTATGGCA
	Sox18-R			TCTGTGCCCTCAAGAGACG
	Flt4-F			CCATCTCAACGTGGTCAACC
	Flt4-R			AAGTTGGAGAGGTTGCCGTA
	Flt1-F			TGTCTATAGGTGCCGAGCCA
	Flt1-R			GCTCCAGGTTTGACTTGTCTG
	Fgfr2-F			CCCAGCCTCTCGAACAGTAT
	Fgfr2-R			ATAAGGCATGGGGTCTGGAG
	Cpt1a-F			ACGTTGGACGAATCGGAACA
	Cpt1a-R			CCATGCAGCAGAGATTTGGC
	GPER1-F2			TGCACCTTCATGTCCCTCTT
	GPER1-R2			GCTAGGTACCTGTCGAAGCT
	Esr2-F			CCTGGTCTGGGTGATTTCGA
	Esr2-R			ACTGATGTGCCTGACATGAGAAAG
	Esr1-F1			TCCCTGATGTCAATTGCCCT
	Esr1-R1			AATTGTCACCAGCTTGCAGG
	Aldh1a2-R			CCACAAAGATGCGAGACCCT
	Aldh1a2-F			GCTGACTTGGACTACGCTGT
	Itga5-F			TGTGACTACTTTGCTGTGAACCA
	Itga5-R			CAGAGACTGGTGCCTGCCTTC
	Fgfr2-F			CCCAGCCTCTCGAACAGTAT
	Fgfr2-R			ATAAGGCATGGGGTCTGGAG
	Nrp1-F			TTGACCTGGAGCAAGACTCG
	Nrp1-R			ATGTGAGGGCCAACTTCAGG
	Fabp4-F			CATAACCCTAGATGGCGGGG
	Fabp4-R			CCAGCTTGTCACCATCTCGT
	Cyp1b1-F			CTTGTACTTCGCTCGCCTTG
	Cyp1b1-R			GCACTCTCTCCATTCAGCAC
	Lepr-F			TAGATGATTCGCCTCTGCCC
	Lepr-R			GGTACCGGCACATGACATTC
	TNFa-F			ATGGCCTCCCTCTCATCAGT
	TNFa-R			TTTGCTACGACGTGGGCTAC
	Il6			TCCAGTTGCCTTCTTGGGAC
	Il6			GTGTAATTAAGCCTCCGACTTG
